# Supplementary material for: Extracellular vesicles carry distinct proteo-transcriptomic signatures that are different from their cancer cell of origin
Source: iScience. 2022 May 18;25(6):104414. doi: 10.1016/j.isci.2022.104414 (PMC9157216; doi:10.1016/j.isci.2022.104414)
Supplement: Table S5. Raw RNAseq data for cells and EVs, related to Figure 4 [file mmc2.csv]

	counts.txt...19A.30ng.lp3_CGGCTATG.CCTATCCT_AH3VFYBCX2_L001_001.R1_cutadapt_trimmed.19A.30ng.lp3_CGGCTATG.CCTATCCT_AH3VFYBCX2_L001_001.R1_cutadapt_trimmed.bam.bowtie1.beststrata.m3n1.bam	counts.txt...10B.lp2_ATTCAGAA.ATAGAGGC_AH3VFYBCX2_L001_001.R1_cutadapt_trimmed.10B.lp2_ATTCAGAA.ATAGAGGC_AH3VFYBCX2_L001_001.R1_cutadapt_trimmed.bam.bowtie1.beststrata.m3n1.bam	counts.txt...10B.lp1_GAGATTCC.ATAGAGGC_AH3VFYBCX2_L001_001.R1_cutadapt_trimmed.10B.lp1_GAGATTCC.ATAGAGGC_AH3VFYBCX2_L001_001.R1_cutadapt_trimmed.bam.bowtie1.beststrata.m3n1.bam	counts.txt...10B.lp1_GAGATTCC.ATAGAGGC_AH3VFYBCX2_L002_001.R1_cutadapt_trimmed.10B.lp1_GAGATTCC.ATAGAGGC_AH3VFYBCX2_L002_001.R1_cutadapt_trimmed.bam.bowtie1.beststrata.m3n1.bam	counts.txt...19A.30ng.lp1_CTGAAGCT.CCTATCCT_AH3VFYBCX2_L002_001.R1_cutadapt_trimmed.19A.30ng.lp1_CTGAAGCT.CCTATCCT_AH3VFYBCX2_L002_001.R1_cutadapt_trimmed.bam.bowtie1.beststrata.m3n1.bam	counts.txt...10B.lp3_GAATTCGT.ATAGAGGC_AH3VFYBCX2_L001_001.R1_cutadapt_trimmed.10B.lp3_GAATTCGT.ATAGAGGC_AH3VFYBCX2_L001_001.R1_cutadapt_trimmed.bam.bowtie1.beststrata.m3n1.bam	counts.txt...19A.30ng.lp3_CGGCTATG.CCTATCCT_AH3VFYBCX2_L002_001.R1_cutadapt_trimmed.19A.30ng.lp3_CGGCTATG.CCTATCCT_AH3VFYBCX2_L002_001.R1_cutadapt_trimmed.bam.bowtie1.beststrata.m3n1.bam	counts.txt...19A.30ng.lp2_TAATGCGC.CCTATCCT_AH3VFYBCX2_L001_001.R1_cutadapt_trimmed.19A.30ng.lp2_TAATGCGC.CCTATCCT_AH3VFYBCX2_L001_001.R1_cutadapt_trimmed.bam.bowtie1.beststrata.m3n1.bam	counts.txt...19A.30ng.lp2_TAATGCGC.CCTATCCT_AH3VFYBCX2_L002_001.R1_cutadapt_trimmed.19A.30ng.lp2_TAATGCGC.CCTATCCT_AH3VFYBCX2_L002_001.R1_cutadapt_trimmed.bam.bowtie1.beststrata.m3n1.bam	counts.txt...19A.30ng.lp1_CTGAAGCT.CCTATCCT_AH3VFYBCX2_L001_001.R1_cutadapt_trimmed.19A.30ng.lp1_CTGAAGCT.CCTATCCT_AH3VFYBCX2_L001_001.R1_cutadapt_trimmed.bam.bowtie1.beststrata.m3n1.bam	counts.txt...10B.lp3_GAATTCGT.ATAGAGGC_AH3VFYBCX2_L002_001.R1_cutadapt_trimmed.10B.lp3_GAATTCGT.ATAGAGGC_AH3VFYBCX2_L002_001.R1_cutadapt_trimmed.bam.bowtie1.beststrata.m3n1.bam	counts.txt...10B.lp2_ATTCAGAA.ATAGAGGC_AH3VFYBCX2_L002_001.R1_cutadapt_trimmed.10B.lp2_ATTCAGAA.ATAGAGGC_AH3VFYBCX2_L002_001.R1_cutadapt_trimmed.bam.bowtie1.beststrata.m3n1.bam
ENSG00000223972	0	0	0	0	0	0	0	0	0	0	0	0
ENSG00000227232	0	0	1	1	0	0	0	0	0	0	0	0
ENSG00000278267	0	0	0	0	0	0	0	0	0	0	0	0
ENSG00000243485	0	0	0	0	0	0	0	0	0	0	0	0
ENSG00000274890	0	0	0	0	0	0	0	0	0	0	0	0
ENSG00000237613	0	0	0	0	0	0	0	0	0	0	0	0
ENSG00000268020	0	0	0	0	0	0	0	0	0	0	0	0
ENSG00000240361	0	0	0	0	0	0	0	0	0	0	0	0
ENSG00000186092	0	0	0	0	0	0	1	0	0	0	0	0
ENSG00000238009	0	0	0	0	0	0	0	0	0	0	0	0
ENSG00000239945	0	0	0	0	0	0	0	0	0	0	0	0
ENSG00000233750	0	0	0	0	0	0	0	0	0	0	0	0
ENSG00000268903	0	0	0	0	0	0	0	0	0	0	0	0
ENSG00000269981	1	0	0	0	0	0	0	0	0	0	0	0
ENSG00000239906	0	0	0	0	0	0	0	0	0	0	0	0
ENSG00000241860	0	0	0	0	0	0	0	0	0	0	0	0
ENSG00000222623	0	0	0	0	0	0	0	0	0	0	0	0
ENSG00000241599	0	0	0	0	0	0	0	0	0	0	0	0
ENSG00000279928	0	0	0	0	0	0	0	0	0	0	0	0
ENSG00000279457	0	0	0	1	1	0	1	0	0	0	1	0
ENSG00000273874	0	0	0	0	0	0	0	0	0	0	0	0
ENSG00000275135	0	0	0	0	0	0	0	0	0	0	0	0
ENSG00000228463	0	0	0	0	0	0	0	0	0	0	0	0
ENSG00000241670	0	0	0	0	0	0	0	0	0	0	0	0
ENSG00000236679	0	0	0	0	0	0	0	0	0	0	0	0
ENSG00000236743	0	0	0	0	0	0	0	0	0	0	0	0
ENSG00000236601	0	0	0	0	0	0	0	0	0	0	0	0
ENSG00000237094	0	0	0	0	0	0	0	0	0	0	0	0
ENSG00000269732	0	0	0	0	0	0	0	0	0	0	0	0
ENSG00000278566	0	0	0	0	0	0	0	0	0	0	0	0
ENSG00000224813	0	0	0	0	0	0	0	0	0	0	0	0
ENSG00000233653	0	0	0	0	0	0	0	0	0	0	0	0
ENSG00000250575	0	0	0	0	0	0	0	0	0	0	0	0
ENSG00000278757	0	0	0	0	0	0	0	0	0	0	0	0
ENSG00000231709	0	0	0	0	0	0	0	0	0	0	0	0
ENSG00000235146	0	0	0	0	0	0	0	0	0	0	0	0
ENSG00000239664	0	0	0	0	0	0	0	0	0	0	0	0
ENSG00000230021	0	0	0	0	0	0	0	0	0	0	0	0
ENSG00000223659	0	0	0	0	0	0	0	0	0	0	0	0
ENSG00000225972	185	0	0	1	309	0	184	155	172	280	0	0
ENSG00000225630	335	0	2	3	596	2	404	335	331	561	0	1
ENSG00000276171	952	2	6	4	1286	3	923	685	709	1134	10	5
ENSG00000237973	634	6	7	11	979	9	618	508	523	944	3	5
ENSG00000278791	0	0	0	0	0	0	0	0	0	0	0	0
ENSG00000229344	705	3	2	3	1100	3	739	561	577	1014	3	4
ENSG00000240409	692	3	1	0	960	1	723	633	620	929	1	0
ENSG00000248527	130	3	2	2	189	1	105	100	91	172	1	1
ENSG00000198744	58	1	1	2	89	3	69	57	51	102	4	1
ENSG00000268663	0	0	0	0	0	0	0	0	0	0	0	0
ENSG00000273547	0	0	0	0	0	0	0	0	0	0	0	0
ENSG00000229376	0	0	0	0	0	0	0	0	0	0	0	0
ENSG00000224956	0	0	0	0	0	0	0	0	0	0	0	0
ENSG00000235373	0	0	0	0	0	0	0	0	0	0	1	0
ENSG00000223181	0	0	0	0	0	0	0	0	0	0	0	0
ENSG00000240618	0	0	0	0	0	0	0	0	0	0	0	0
ENSG00000229905	0	0	0	0	0	0	0	0	0	0	0	0
ENSG00000228327	0	0	2	1	0	3	0	0	0	0	3	4
ENSG00000237491	1	0	0	1	4	2	0	1	2	1	0	0
ENSG00000230092	0	1	3	6	1	1	0	1	0	0	2	0
ENSG00000177757	1	0	0	0	1	0	0	0	1	0	0	0
ENSG00000228794	3	3	7	3	1	1	1	1	0	3	2	3
ENSG00000225880	0	0	0	3	2	2	1	2	0	4	1	1
ENSG00000230368	0	0	0	0	0	0	0	0	0	0	1	1
ENSG00000234711	0	0	0	0	0	0	0	0	0	0	0	0
ENSG00000272438	1	0	0	1	0	1	0	1	0	0	0	0
ENSG00000230699	4	0	0	2	13	2	4	4	2	8	0	1
ENSG00000241180	0	0	0	0	0	0	0	0	0	0	0	0
ENSG00000223764	1	1	0	1	4	0	1	2	1	2	2	0
ENSG00000187634	7	7	14	12	12	9	5	4	3	9	9	5
ENSG00000188976	30	4	5	3	24	1	27	10	11	38	1	4
ENSG00000187961	8	1	2	3	14	6	4	3	3	9	2	4
ENSG00000277294	0	0	0	0	0	0	0	0	0	0	0	0
ENSG00000187583	3	3	2	5	7	2	4	5	4	7	4	1
ENSG00000187642	0	2	5	2	1	4	1	0	1	1	3	0
ENSG00000272512	1	0	2	1	5	0	3	5	5	6	1	1
ENSG00000188290	28	13	17	16	45	14	32	24	23	47	9	10
ENSG00000187608	18	1	3	3	19	5	10	16	13	21	7	2
ENSG00000231702	0	0	0	0	0	0	0	0	1	0	0	0
ENSG00000224969	0	0	0	0	0	0	0	0	0	0	0	0
ENSG00000188157	47	9	9	11	74	8	56	29	31	80	9	7
ENSG00000242590	0	0	0	0	0	0	0	0	0	0	0	0
ENSG00000217801	2	2	1	3	5	2	1	1	1	6	1	0
ENSG00000273443	2	0	0	1	2	0	0	0	1	0	0	0
ENSG00000237330	2	0	0	0	0	0	1	0	1	3	0	0
ENSG00000131591	18	3	6	3	41	4	26	12	12	29	4	1
ENSG00000223823	19	196	270	240	24	224	7	12	8	15	239	194
ENSG00000207730	1	0	0	0	0	0	1	0	0	0	0	0
ENSG00000207607	4	0	0	1	2	0	1	1	0	1	0	0
ENSG00000198976	0	0	0	0	0	0	0	0	0	0	0	0
ENSG00000272141	0	0	0	0	0	0	0	1	0	0	0	0
ENSG00000205231	2	2	1	1	2	1	0	0	1	1	0	1
ENSG00000162571	2	0	1	3	0	1	2	0	2	1	3	2
ENSG00000186891	0	2	1	1	6	2	1	1	1	9	0	0
ENSG00000186827	0	0	1	0	0	0	1	0	0	0	0	0
ENSG00000078808	25	6	5	3	25	7	15	18	23	26	4	4
ENSG00000176022	16	11	28	16	8	14	2	4	6	6	17	11
ENSG00000184163	1	0	0	1	3	0	1	1	0	5	0	0
ENSG00000260179	0	0	0	0	1	0	0	0	1	0	1	0
ENSG00000160087	6	1	7	6	8	3	11	11	6	9	3	5
ENSG00000230415	0	0	0	0	0	0	0	0	0	0	0	0
ENSG00000162572	1	0	4	5	4	1	1	1	3	1	0	1
ENSG00000131584	34	224	314	315	55	242	22	18	18	42	244	250
ENSG00000278073	0	0	1	1	0	0	0	0	0	0	0	0
ENSG00000169972	5	2	3	3	7	1	14	6	4	8	5	0
ENSG00000127054	27	8	16	10	33	5	14	17	18	24	6	10
ENSG00000274153	0	0	0	0	0	0	0	0	0	0	0	0
ENSG00000240731	2	0	0	0	1	0	1	0	2	2	0	0
ENSG00000224051	23	2	6	5	28	3	19	6	16	20	8	6
ENSG00000169962	1	0	0	0	2	0	2	2	2	2	1	0
ENSG00000107404	22	8	11	18	34	13	24	25	13	35	9	4
ENSG00000275884	0	0	0	0	0	0	1	0	0	0	0	1
ENSG00000162576	7	1	1	6	17	3	8	4	5	11	3	4
ENSG00000175756	14	3	1	1	20	4	18	11	9	31	4	6
ENSG00000223663	0	0	0	1	0	0	0	0	0	0	0	0
ENSG00000221978	28	4	1	8	37	6	31	30	15	40	6	3
ENSG00000224870	15	2	3	6	13	1	5	8	3	16	3	1
ENSG00000242485	10	2	3	1	18	2	14	10	10	16	1	2
ENSG00000264293	0	0	0	0	0	0	0	0	0	0	0	0
ENSG00000272455	0	0	0	0	0	0	2	0	0	3	0	0
ENSG00000235098	1	1	0	1	0	2	0	0	0	0	1	1
ENSG00000225905	0	0	0	0	0	0	0	0	0	0	0	0
ENSG00000205116	0	3	1	5	2	1	0	0	0	1	1	1
ENSG00000225285	1	0	0	0	0	1	0	1	0	0	0	0
ENSG00000179403	1	2	5	5	17	1	6	6	8	10	2	2
ENSG00000215915	5	0	1	0	2	3	5	7	1	8	3	0
ENSG00000160072	28	5	18	15	30	10	25	22	14	35	9	6
ENSG00000197785	19	5	12	5	25	7	13	19	11	22	6	5
ENSG00000205090	1	9	12	5	2	12	1	0	0	0	9	5
ENSG00000160075	31	1	7	4	28	6	25	26	12	30	7	5
ENSG00000215014	0	0	0	0	0	0	0	0	1	0	1	0
ENSG00000279244	0	0	0	0	0	0	0	0	0	0	0	0
ENSG00000274481	0	0	0	0	0	0	0	0	0	0	0	0
ENSG00000228594	6	3	8	3	8	5	2	5	3	8	4	3
ENSG00000272106	1	1	5	4	0	2	2	2	2	2	1	2
ENSG00000197530	26	15	42	19	28	15	19	19	14	36	24	20
ENSG00000189409	0	1	2	0	0	3	1	0	3	0	0	1
ENSG00000248333	12	1	5	2	22	1	13	9	11	22	2	1
ENSG00000272004	1	0	0	2	0	0	0	0	1	0	1	0
ENSG00000189339	12	12	14	13	22	7	25	8	8	25	11	6
ENSG00000269737	1	0	0	0	2	0	0	1	1	0	0	0
ENSG00000269227	0	0	0	0	1	0	0	0	0	0	0	0
ENSG00000215914	0	0	0	0	0	2	0	0	0	0	0	0
ENSG00000008128	1	11	14	9	7	14	2	1	1	5	11	6
ENSG00000268575	1	0	0	0	1	0	0	0	1	1	0	0
ENSG00000227775	1	2	1	2	2	0	2	0	1	1	3	0
ENSG00000215790	3	8	13	9	12	5	7	4	3	7	8	6
ENSG00000008130	16	6	22	17	26	12	16	14	9	18	8	13
ENSG00000078369	45	9	15	8	57	12	39	26	26	63	8	3
ENSG00000231050	0	0	1	1	2	5	0	0	0	0	2	1
ENSG00000169885	0	0	0	0	1	0	0	0	0	0	0	1
ENSG00000178821	1	0	0	1	3	1	0	1	2	1	1	0
ENSG00000142609	2	5	4	3	5	2	2	3	3	2	5	0
ENSG00000233542	0	0	0	0	0	0	0	0	0	0	0	0
ENSG00000187730	2	4	3	3	5	4	3	1	3	5	4	7
ENSG00000226969	1	2	4	1	0	5	0	0	0	0	3	4
ENSG00000067606	11	3	4	4	8	4	9	9	5	13	2	1
ENSG00000271806	1	0	0	1	2	0	3	2	1	1	0	1
ENSG00000182873	0	0	0	0	1	0	0	1	1	0	0	0
ENSG00000162585	7	9	9	13	19	9	11	9	3	12	5	14
ENSG00000234396	0	0	0	0	0	0	0	0	1	0	0	0
ENSG00000277082	0	0	0	0	0	0	0	0	0	0	0	0
ENSG00000157933	22	6	15	17	57	12	28	25	22	39	13	11
ENSG00000116151	6	3	4	2	3	5	4	2	5	4	1	5
ENSG00000272161	0	0	0	0	0	0	0	0	0	1	0	0
ENSG00000269896	5	0	1	1	7	1	3	2	2	3	0	1
ENSG00000272420	0	0	0	1	0	0	0	0	0	0	0	0
ENSG00000157916	30	4	2	4	35	5	29	26	21	44	1	1
ENSG00000157911	2	2	5	2	3	5	4	3	4	10	0	2
ENSG00000149527	4	3	4	7	3	2	3	5	6	5	2	1
ENSG00000224387	0	1	1	0	0	0	0	0	0	0	0	0
ENSG00000229393	0	0	0	0	0	0	0	0	0	0	0	0
ENSG00000157881	18	3	9	8	35	4	22	10	14	25	4	1
ENSG00000197921	17	0	0	1	18	1	15	10	7	22	0	1
ENSG00000272449	0	7	10	7	3	8	0	3	0	2	6	3
ENSG00000238164	1	1	1	1	3	0	2	0	0	2	0	1
ENSG00000157873	1	0	0	1	1	2	1	0	0	0	1	2
ENSG00000225931	0	1	0	0	0	0	0	1	0	0	0	2
ENSG00000228037	0	0	0	0	0	0	0	0	0	0	0	0
ENSG00000157870	1	0	4	4	5	2	2	2	2	3	2	5
ENSG00000142606	0	0	1	0	0	1	1	1	1	0	1	0
ENSG00000237058	0	0	0	0	0	0	0	0	0	0	0	0
ENSG00000215912	1	2	4	5	1	4	1	3	0	1	2	4
ENSG00000233234	0	0	0	0	0	0	0	0	0	1	0	0
ENSG00000231630	0	0	0	1	0	0	0	0	0	0	0	0
ENSG00000169717	0	0	0	0	1	0	0	0	0	1	0	0
ENSG00000177133	9	1	2	2	10	2	3	16	3	22	0	1
ENSG00000142611	2	2	2	1	2	0	1	2	1	3	3	1
ENSG00000226286	0	0	1	0	0	0	0	0	0	0	1	0
ENSG00000279839	0	0	0	0	1	0	0	0	0	0	2	0
ENSG00000272235	0	1	0	1	0	0	0	1	0	1	0	1
ENSG00000130762	11	1	5	3	11	4	7	5	6	11	2	2
ENSG00000272088	0	0	0	0	0	0	0	0	0	0	0	0
ENSG00000162591	8	23	31	41	16	33	5	4	7	16	29	27
ENSG00000207776	0	1	0	0	1	0	1	0	0	0	0	1
ENSG00000238260	0	1	0	0	0	0	0	0	1	0	1	0
ENSG00000158109	3	3	8	9	11	2	12	5	5	11	2	2
ENSG00000116213	7	4	4	3	17	2	7	5	6	23	2	3
ENSG00000078900	3	1	6	1	5	1	1	2	2	5	4	1
ENSG00000227589	0	0	0	0	0	0	0	0	0	0	0	0
ENSG00000235131	0	0	0	0	0	0	0	1	0	0	0	0
ENSG00000227372	5	2	1	1	7	2	5	4	5	5	4	3
ENSG00000276189	0	0	0	0	0	0	0	0	0	0	0	0
ENSG00000162592	2	0	0	0	1	0	0	1	0	2	0	0
ENSG00000235169	0	0	2	3	0	0	0	1	2	1	0	5
ENSG00000130764	17	15	30	21	13	13	13	11	6	16	20	17
ENSG00000266075	2	0	0	0	3	1	1	0	2	7	0	0
ENSG00000272153	0	0	0	1	0	0	0	1	0	0	0	0
ENSG00000116198	3	1	1	0	7	3	5	6	4	7	0	0
ENSG00000169598	0	0	0	0	3	2	4	1	0	3	0	0
ENSG00000198912	5	5	2	1	4	2	2	4	2	3	2	2
ENSG00000236423	0	0	0	1	1	1	0	1	0	2	0	0
ENSG00000233304	0	0	0	1	1	0	0	0	1	0	1	0
ENSG00000226374	0	0	0	0	0	0	0	0	0	0	0	0
ENSG00000229280	1	0	0	0	0	0	0	0	0	0	0	1
ENSG00000235054	0	0	0	0	2	0	1	0	1	1	0	0
ENSG00000227169	0	0	0	0	0	0	0	0	0	0	0	0
ENSG00000232596	0	0	0	0	0	1	0	1	0	0	0	0
ENSG00000196581	58	75	143	103	92	101	75	44	67	90	103	71
ENSG00000277731	0	0	0	0	0	0	0	0	0	0	0	0
ENSG00000231510	0	0	0	0	1	0	0	0	0	0	0	0
ENSG00000260972	0	0	0	1	0	0	0	0	0	0	0	0
ENSG00000264341	4	0	0	2	2	0	2	1	0	1	0	0
ENSG00000236948	2	0	0	0	1	0	0	0	1	0	0	0
ENSG00000216045	0	0	0	0	0	0	0	0	0	0	0	0
ENSG00000264101	0	0	0	0	0	0	0	0	0	0	0	0
ENSG00000131697	7	4	7	6	4	7	5	4	5	5	2	2
ENSG00000266687	0	0	0	0	0	0	0	0	0	0	0	0
ENSG00000069424	15	6	6	11	23	7	13	12	11	29	10	8
ENSG00000116254	24	2	11	7	45	8	29	13	20	38	3	2
ENSG00000116251	35	7	19	34	41	15	41	32	24	54	19	19
ENSG00000226944	0	0	0	0	0	0	0	0	0	0	0	0
ENSG00000158286	5	3	2	7	3	3	3	4	3	1	1	4
ENSG00000116237	4	4	5	9	7	6	6	7	4	10	4	3
ENSG00000225077	0	0	0	0	0	0	1	0	0	0	0	1
ENSG00000173673	1	0	1	0	1	0	0	0	0	3	0	1
ENSG00000158292	2	1	2	2	15	2	9	1	6	6	3	3
ENSG00000097021	7	2	1	3	7	1	4	6	5	3	0	3
ENSG00000271746	0	0	0	0	0	0	0	0	0	0	0	0
ENSG00000069812	3	2	1	2	5	0	3	6	2	6	1	2
ENSG00000187017	9	8	3	2	8	7	7	6	6	6	5	5
ENSG00000265392	0	0	0	0	0	0	0	0	0	0	0	0
ENSG00000231868	0	0	0	0	0	0	0	0	0	0	0	0
ENSG00000215788	11	0	0	0	2	0	5	3	1	8	0	1
ENSG00000171680	3	1	8	6	19	3	13	6	4	10	5	5
ENSG00000162408	6	0	5	8	4	1	7	2	5	17	1	2
ENSG00000253022	0	0	0	0	0	0	0	0	0	0	0	0
ENSG00000229519	4	0	1	1	9	1	4	4	4	5	2	0
ENSG00000173662	0	2	0	1	0	0	0	0	0	2	0	1
ENSG00000204859	9	1	1	4	9	2	11	7	3	12	2	1
ENSG00000162413	11	4	6	3	14	5	8	13	6	19	5	4
ENSG00000116273	8	8	11	8	10	5	11	9	8	21	4	7
ENSG00000041988	3	2	1	0	5	0	1	2	2	10	1	1
ENSG00000007923	0	0	2	3	4	0	2	1	1	8	0	0
ENSG00000228750	0	0	0	0	0	0	0	0	0	0	0	0
ENSG00000237436	0	0	0	0	1	0	0	0	0	1	3	0
ENSG00000171735	7	8	11	18	18	9	10	8	8	11	8	8
ENSG00000227950	1	0	0	0	0	0	0	0	0	0	0	1
ENSG00000237365	0	0	0	0	0	0	0	0	0	0	0	0
ENSG00000207056	0	0	0	1	0	1	0	0	0	0	1	0
ENSG00000237402	0	0	0	0	0	0	0	0	0	0	0	0
ENSG00000237728	0	0	0	0	0	0	0	0	0	1	0	0
ENSG00000225126	0	0	0	0	0	0	0	0	0	0	0	0
ENSG00000270171	0	0	0	0	2	0	0	0	0	0	0	0
ENSG00000270035	1	0	0	0	0	0	0	1	1	1	0	0
ENSG00000269978	0	0	0	0	0	0	0	0	0	0	0	0
ENSG00000049245	7	1	0	1	6	1	3	3	4	3	1	1
ENSG00000269925	0	0	0	0	0	0	0	0	0	0	0	0
ENSG00000049246	0	1	3	1	0	2	2	0	1	0	4	2
ENSG00000236266	0	0	0	0	0	0	0	1	0	0	0	0
ENSG00000049247	0	0	0	0	0	0	0	0	0	0	0	0
ENSG00000049249	0	0	2	0	0	1	0	0	0	1	0	1
ENSG00000270330	4	0	0	0	1	0	3	3	2	4	0	0
ENSG00000116288	14	5	6	11	18	4	11	5	10	13	4	5
ENSG00000200344	0	0	1	1	0	1	0	0	0	0	1	0
ENSG00000116285	9	6	5	10	24	6	16	8	14	26	4	2
ENSG00000238290	1	0	0	0	0	0	1	0	0	0	0	1
ENSG00000232848	0	0	0	0	0	0	1	1	0	0	1	0
ENSG00000229305	0	0	0	0	0	0	0	0	0	0	0	0
ENSG00000200975	0	0	2	3	0	1	0	0	1	0	0	1
ENSG00000227634	1	15	20	22	0	23	1	0	0	0	24	13
ENSG00000233645	0	0	0	0	0	0	0	0	0	0	0	0
ENSG00000251977	0	0	0	0	0	0	0	0	0	0	0	0
ENSG00000162426	1	0	1	0	3	1	1	2	2	0	1	0
ENSG00000252254	0	6	5	4	1	5	0	0	0	0	5	6
ENSG00000142599	24	5	12	9	25	6	12	8	9	21	8	9
ENSG00000232912	1	0	1	0	0	0	0	0	0	0	1	0
ENSG00000221083	0	0	0	0	0	0	0	0	0	0	0	0
ENSG00000270282	0	0	0	0	0	0	0	0	0	0	0	0
ENSG00000234619	0	0	1	2	0	0	0	0	0	2	0	1
ENSG00000224315	0	0	0	0	0	0	0	0	0	1	0	0
ENSG00000222511	0	0	0	0	0	0	0	0	0	0	0	0
ENSG00000226545	0	0	0	0	0	0	0	0	0	0	0	0
ENSG00000228423	1	0	0	0	2	0	2	1	1	0	0	0
ENSG00000229716	0	0	0	0	0	0	0	0	0	1	0	0
ENSG00000074800	51	1	1	11	74	3	34	41	37	60	1	3
ENSG00000274258	0	0	0	0	0	0	0	0	0	0	0	0
ENSG00000236269	0	0	0	0	1	0	0	0	0	1	0	0
ENSG00000230679	0	0	0	0	0	0	0	0	0	1	0	0
ENSG00000201725	0	0	0	0	0	0	0	0	0	0	0	0
ENSG00000238249	0	1	1	0	2	0	0	1	0	0	0	0
ENSG00000232208	1	0	0	0	0	0	1	0	0	0	0	0
ENSG00000232663	0	0	0	0	0	0	2	0	0	1	0	0
ENSG00000131686	1	0	0	0	0	0	0	0	0	0	0	0
ENSG00000265141	0	0	0	0	0	0	0	0	0	0	0	0
ENSG00000197241	0	0	0	0	0	1	1	1	0	0	0	0
ENSG00000142583	0	0	1	2	0	1	1	1	0	1	0	2
ENSG00000252404	1	0	0	0	1	0	0	0	2	1	0	0
ENSG00000180758	2	2	1	4	2	3	1	3	2	6	2	1
ENSG00000207865	70	3	6	5	106	2	76	63	56	85	4	3
ENSG00000228526	1	0	1	0	1	0	0	0	0	0	0	0
ENSG00000234546	0	1	0	0	0	0	1	0	0	0	0	0
ENSG00000049239	5	1	6	7	13	3	12	4	7	12	2	1
ENSG00000171621	0	1	3	2	0	0	0	0	0	0	1	2
ENSG00000252956	0	0	0	0	0	0	0	0	0	0	0	0
ENSG00000235263	0	0	0	0	1	0	1	0	0	0	0	1
ENSG00000171612	5	5	10	10	9	6	5	3	3	10	6	5
ENSG00000231181	0	0	0	0	0	0	2	0	0	1	0	0
ENSG00000188807	6	5	0	3	13	5	10	2	3	10	1	3
ENSG00000171608	2	0	1	1	0	4	1	5	0	1	0	0
ENSG00000179840	0	0	1	1	0	0	1	2	0	1	0	0
ENSG00000233268	0	0	0	1	0	0	0	0	0	0	0	0
ENSG00000231789	0	0	0	0	0	1	0	0	0	0	0	0
ENSG00000171603	25	4	6	9	49	5	47	35	28	62	4	2
ENSG00000271264	0	0	0	1	0	0	0	0	0	0	0	0
ENSG00000280113	0	0	0	0	0	0	0	0	0	0	0	0
ENSG00000178585	6	0	3	5	5	2	5	2	10	8	3	1
ENSG00000223989	0	0	0	0	0	0	0	0	0	0	0	0
ENSG00000162441	2	3	1	8	4	2	0	2	4	11	2	1
ENSG00000228150	0	0	1	0	0	0	0	0	0	0	0	0
ENSG00000173614	1	0	3	3	3	3	3	1	1	3	1	0
ENSG00000202415	1	0	0	0	1	0	1	0	1	0	0	0
ENSG00000265521	0	0	0	0	0	0	0	0	0	0	0	0
ENSG00000241326	0	0	0	0	0	0	0	0	0	0	0	0
ENSG00000162444	2	0	0	0	0	0	0	1	0	3	0	0
ENSG00000130939	10	8	10	13	20	8	19	12	11	15	10	10
ENSG00000224340	0	0	0	0	0	0	0	0	0	0	0	0
ENSG00000233623	0	0	0	0	0	0	0	1	0	1	0	0
ENSG00000201746	0	0	0	0	0	0	0	0	1	0	0	0
ENSG00000054523	21	3	1	2	40	2	20	16	17	29	1	2
ENSG00000264881	0	0	0	0	0	0	0	0	0	0	1	0
ENSG00000199562	1	2	1	2	4	5	0	0	0	0	0	0
ENSG00000264501	0	0	0	0	0	0	0	0	0	0	0	0
ENSG00000142657	6	4	5	2	14	4	9	8	3	13	2	11
ENSG00000271989	0	0	1	1	0	1	0	0	0	0	1	2
ENSG00000251503	0	0	0	0	0	0	0	0	0	0	0	0
ENSG00000175279	0	0	0	0	1	0	1	0	0	0	0	0
ENSG00000241563	0	0	0	0	0	0	0	0	0	0	0	0
ENSG00000160049	6	3	1	7	12	0	4	1	4	9	1	1
ENSG00000203469	0	0	0	0	0	0	0	0	0	0	0	0
ENSG00000142655	2	0	2	2	4	2	2	6	0	2	1	0
ENSG00000243267	0	0	0	0	0	0	0	0	0	0	0	0
ENSG00000130940	62	2	3	6	104	4	74	52	58	100	8	5
ENSG00000272078	1	0	0	0	2	1	2	1	0	1	1	0
ENSG00000225158	0	0	0	0	0	0	0	0	0	0	0	0
ENSG00000175262	0	0	0	1	0	1	0	1	0	1	0	1
ENSG00000215785	0	0	0	0	0	1	0	0	0	1	0	0
ENSG00000264181	0	0	0	0	0	0	0	0	0	0	0	0
ENSG00000120948	13	1	4	3	19	0	6	7	10	19	0	0
ENSG00000277726	0	0	0	0	0	0	0	0	0	0	0	0
ENSG00000009724	0	0	0	0	0	0	0	0	1	2	0	0
ENSG00000271895	0	0	0	0	0	0	0	0	0	0	0	0
ENSG00000116649	13	5	6	7	16	4	18	7	13	23	3	9
ENSG00000171824	5	0	2	0	4	2	4	4	2	5	0	0
ENSG00000226849	0	0	0	0	0	0	0	0	0	0	0	0
ENSG00000230337	0	0	0	1	0	0	0	0	0	1	2	0
ENSG00000198793	11	0	3	3	9	4	11	9	9	13	2	0
ENSG00000225602	0	0	0	0	0	0	0	0	0	0	0	0
ENSG00000253086	0	0	0	0	0	0	0	0	1	1	0	0
ENSG00000171819	0	1	0	0	1	1	0	0	1	1	0	1
ENSG00000207451	0	0	0	0	0	0	0	1	0	0	0	0
ENSG00000238173	0	0	0	0	0	0	0	0	0	0	0	0
ENSG00000120942	3	0	0	2	7	4	2	3	1	13	4	1
ENSG00000238199	0	0	0	0	0	0	0	0	0	0	0	0
ENSG00000224338	0	0	0	0	0	0	0	0	0	0	0	0
ENSG00000204624	0	16	12	15	0	13	4	6	1	3	19	17
ENSG00000235643	0	0	0	0	0	0	0	0	0	0	0	0
ENSG00000116661	1	1	0	1	3	1	0	1	0	1	0	1
ENSG00000132879	8	0	0	2	6	2	6	5	5	14	0	2
ENSG00000116663	4	0	3	1	4	0	1	0	2	7	1	0
ENSG00000116670	12	31	33	40	21	21	10	4	5	18	29	32
ENSG00000162490	2	1	2	1	0	2	0	1	2	1	0	2
ENSG00000177674	5	1	2	2	2	2	3	3	5	5	4	0
ENSG00000215910	0	0	0	0	3	1	1	0	0	1	2	1
ENSG00000177553	0	0	0	0	0	0	0	0	0	0	1	0
ENSG00000177000	13	3	6	10	17	10	14	13	11	15	6	4
ENSG00000011021	4	0	3	1	5	0	0	2	1	4	1	0
ENSG00000242349	0	0	0	0	0	0	0	0	0	0	0	0
ENSG00000276470	0	0	0	0	0	0	0	0	0	0	0	0
ENSG00000278852	0	0	0	0	0	0	0	0	0	0	0	0
ENSG00000175206	0	0	0	0	0	0	0	0	0	0	0	0
ENSG00000275915	0	0	0	0	0	0	0	0	0	0	0	0
ENSG00000120937	0	0	0	0	0	0	0	0	0	0	0	0
ENSG00000224904	2	0	1	1	4	1	0	1	0	4	0	0
ENSG00000199347	830	74	107	116	1305	78	873	627	685	1157	73	81
ENSG00000201801	29	1	6	6	36	6	26	32	25	32	3	3
ENSG00000116685	16	7	9	2	28	5	16	19	9	31	5	1
ENSG00000083444	5	0	1	1	3	4	8	4	6	12	1	2
ENSG00000116688	29	6	6	11	35	10	17	12	17	34	10	5
ENSG00000270914	0	0	0	0	0	0	0	0	0	0	0	0
ENSG00000116691	33	16	20	17	37	13	41	22	23	35	12	6
ENSG00000202461	0	0	0	0	1	0	0	0	0	0	0	0
ENSG00000276869	0	0	0	0	0	1	0	0	0	0	0	0
ENSG00000243539	0	0	0	0	0	0	0	0	0	0	0	0
ENSG00000120949	1	0	0	1	2	2	1	1	1	2	1	2
ENSG00000201135	0	0	0	0	0	0	0	0	0	0	0	0
ENSG00000227875	0	0	0	0	0	0	0	0	0	0	0	0
ENSG00000275459	0	0	0	0	0	0	0	0	0	0	0	0
ENSG00000028137	3	1	0	0	0	0	0	0	0	1	2	0
ENSG00000263676	0	0	0	0	0	0	0	0	0	0	0	0
ENSG00000225196	1	0	0	0	0	0	0	0	0	0	0	0
ENSG00000252969	0	0	3	0	1	1	0	0	0	0	0	0
ENSG00000048707	20	3	6	6	30	5	16	19	16	29	6	8
ENSG00000239149	1	0	3	0	1	0	0	4	1	2	0	0
ENSG00000229484	0	0	0	1	0	0	0	0	0	0	0	0
ENSG00000162496	3	1	0	1	3	1	1	2	2	2	0	0
ENSG00000221340	0	0	0	0	0	0	1	0	0	0	0	0
ENSG00000276830	0	0	0	0	0	0	0	0	0	0	0	0
ENSG00000272482	0	0	0	0	0	0	0	0	0	0	0	0
ENSG00000204518	0	0	0	0	0	0	0	0	0	1	0	0
ENSG00000226166	0	0	0	0	0	0	0	0	0	0	0	0
ENSG00000188984	6	1	0	0	14	1	7	3	5	12	0	1
ENSG00000157330	0	0	2	0	0	1	1	0	0	0	1	0
ENSG00000116726	0	0	1	0	0	0	1	0	0	1	0	0
ENSG00000116721	0	0	0	0	0	0	0	0	0	0	0	0
ENSG00000228338	0	0	0	0	0	0	0	0	0	0	0	0
ENSG00000239810	0	0	0	0	0	0	0	0	0	0	0	0
ENSG00000279195	0	0	0	0	0	0	0	0	0	0	0	0
ENSG00000231103	0	0	0	0	0	0	0	0	0	0	0	0
ENSG00000179172	2	0	0	1	0	0	1	0	1	0	0	0
ENSG00000120952	0	0	0	0	1	0	0	0	0	0	0	0
ENSG00000243073	0	0	0	0	0	0	0	0	0	0	0	0
ENSG00000187545	0	0	0	0	0	0	0	0	0	0	0	0
ENSG00000204510	0	0	1	0	0	0	0	0	0	0	0	0
ENSG00000207434	0	0	0	0	0	0	0	0	0	0	0	0
ENSG00000234064	0	0	0	0	0	0	0	0	0	0	0	0
ENSG00000232423	0	0	0	0	0	0	0	0	0	0	0	0
ENSG00000274178	0	0	0	0	0	0	0	0	0	0	0	0
ENSG00000280267	0	0	0	0	0	0	0	0	0	0	0	0
ENSG00000274764	0	0	0	0	0	0	0	0	0	0	0	0
ENSG00000229571	0	0	0	0	0	0	0	0	0	0	0	0
ENSG00000277058	0	0	0	0	0	0	0	0	0	0	0	0
ENSG00000277862	0	0	0	0	0	0	0	0	0	0	0	0
ENSG00000236179	0	0	0	0	0	0	0	0	0	1	0	0
ENSG00000275774	0	0	0	0	0	0	0	0	0	0	0	0
ENSG00000229978	0	0	0	0	0	0	0	0	0	0	0	0
ENSG00000233336	0	0	0	0	0	0	0	0	0	0	0	0
ENSG00000179412	0	0	0	0	0	0	0	0	0	0	0	0
ENSG00000204505	0	0	0	0	0	0	0	0	0	0	0	0
ENSG00000279169	0	0	0	0	0	0	0	0	0	0	0	0
ENSG00000279804	0	0	0	0	0	0	0	0	0	0	0	0
ENSG00000250894	0	0	0	0	1	0	0	0	0	0	0	0
ENSG00000270601	0	0	0	0	0	0	0	0	0	0	0	0
ENSG00000231219	0	0	0	0	0	0	0	0	0	0	0	0
ENSG00000207511	0	0	0	0	0	0	0	0	0	0	0	0
ENSG00000182330	0	0	1	0	0	0	0	0	0	0	0	0
ENSG00000204501	0	0	0	0	0	0	0	0	0	0	0	0
ENSG00000237700	0	0	0	0	0	0	0	0	0	0	0	0
ENSG00000228229	0	0	0	0	0	0	0	0	0	0	0	0
ENSG00000204481	0	0	0	0	1	0	0	0	0	0	0	0
ENSG00000204480	0	0	0	0	0	0	0	0	0	0	0	0
ENSG00000204479	0	0	0	0	0	0	0	0	0	1	0	0
ENSG00000204478	0	0	0	0	0	0	0	0	0	0	0	0
ENSG00000162494	1	2	0	2	0	0	0	0	0	0	0	1
ENSG00000259961	0	0	0	0	0	0	0	0	0	0	0	0
ENSG00000215909	1	0	0	0	1	0	0	0	4	1	0	0
ENSG00000162493	0	1	0	0	0	0	2	0	0	0	0	0
ENSG00000222952	0	0	0	0	0	0	0	0	0	1	0	0
ENSG00000266358	0	0	0	0	0	0	0	0	0	0	0	0
ENSG00000237445	0	0	0	0	0	0	0	0	0	0	0	1
ENSG00000253085	0	0	0	0	0	0	0	0	0	0	0	0
ENSG00000116731	7	11	17	14	16	12	5	7	6	11	13	7
ENSG00000252151	0	0	0	0	1	0	0	0	0	0	0	0
ENSG00000231606	0	0	0	0	0	0	0	0	0	0	0	0
ENSG00000234593	0	0	0	0	0	0	0	0	0	0	0	1
ENSG00000189337	1	3	8	2	3	6	2	1	3	5	4	7
ENSG00000235829	0	0	0	0	0	0	0	0	0	0	0	1
ENSG00000175147	0	0	0	0	0	2	1	0	1	3	0	0
ENSG00000171729	1	2	0	1	0	0	2	0	1	1	0	2
ENSG00000204464	0	0	0	0	0	0	0	0	0	0	0	0
ENSG00000215720	0	0	0	0	0	0	0	0	0	0	0	0
ENSG00000278480	0	0	0	0	0	0	1	0	0	0	0	0
ENSG00000142621	2	0	0	3	1	0	0	0	1	3	1	1
ENSG00000233485	0	0	0	0	0	0	0	0	0	0	0	0
ENSG00000236045	0	0	0	0	0	0	0	0	0	0	0	0
ENSG00000228140	0	0	0	0	1	0	0	2	1	1	0	0
ENSG00000142634	68	2	5	4	73	2	55	45	41	92	3	1
ENSG00000162438	0	0	1	0	1	0	1	0	0	0	0	0
ENSG00000142615	0	0	0	0	1	0	0	1	0	0	1	0
ENSG00000215704	0	0	0	0	0	0	0	0	0	0	0	0
ENSG00000132906	4	0	2	3	3	0	3	2	1	5	0	2
ENSG00000116138	3	3	0	1	6	3	3	2	2	7	3	0
ENSG00000251866	2	0	0	0	11	0	5	2	10	14	1	0
ENSG00000272510	0	0	0	0	0	0	0	0	0	0	0	0
ENSG00000116771	0	0	0	0	1	0	0	1	0	0	0	1
ENSG00000237301	3	1	0	0	1	1	1	0	0	1	0	1
ENSG00000235084	3	1	1	0	7	0	6	2	3	7	0	0
ENSG00000252417	0	0	0	0	0	0	0	0	0	0	0	0
ENSG00000236500	0	0	0	0	0	0	0	0	0	0	0	0
ENSG00000197312	37	3	6	4	30	3	27	30	27	43	6	1
ENSG00000215695	0	0	0	0	0	0	0	0	0	0	0	0
ENSG00000271742	0	0	0	0	0	0	0	0	0	0	0	0
ENSG00000116786	10	8	4	8	11	3	13	7	7	19	5	4
ENSG00000264048	0	0	0	0	0	0	0	0	0	0	0	0
ENSG00000237938	1	0	0	0	1	0	0	1	2	3	1	0
ENSG00000162461	3	0	1	0	0	0	1	0	0	2	1	0
ENSG00000224459	0	0	0	0	0	0	0	0	0	0	0	0
ENSG00000162460	0	0	5	4	0	2	0	0	1	0	2	4
ENSG00000162458	5	2	0	2	4	1	4	1	1	2	2	0
ENSG00000224321	0	0	0	0	0	0	0	0	0	3	0	0
ENSG00000233954	22	2	7	3	41	3	29	21	23	46	3	1
ENSG00000178715	17	2	8	12	14	8	16	10	11	17	6	0
ENSG00000179743	3	4	8	5	3	4	1	3	1	2	6	6
ENSG00000065526	38	11	24	23	67	19	43	32	34	85	28	16
ENSG00000270620	0	0	0	0	0	0	0	0	0	0	0	0
ENSG00000116809	3	2	4	5	1	8	3	1	3	5	0	2
ENSG00000234607	1	0	0	0	0	1	0	0	0	0	0	0
ENSG00000231353	0	0	0	0	0	0	0	0	0	0	0	0
ENSG00000275503	0	0	0	0	0	0	0	0	0	0	0	0
ENSG00000224966	0	0	0	0	0	2	0	0	0	0	0	0
ENSG00000183888	0	0	0	0	1	0	0	0	0	2	0	1
ENSG00000233078	0	0	0	0	0	0	0	0	0	0	0	0
ENSG00000173641	2	0	1	0	0	0	0	0	2	1	0	0
ENSG00000186510	1	0	0	1	1	0	2	0	0	1	0	0
ENSG00000232456	2	0	0	0	3	1	4	1	2	1	0	0
ENSG00000184908	0	0	0	0	1	1	0	0	0	0	0	0
ENSG00000185519	8	0	0	0	11	2	14	4	9	12	2	0
ENSG00000142627	8	2	4	4	13	0	5	6	8	15	2	0
ENSG00000227959	0	1	3	1	4	0	0	1	0	2	0	1
ENSG00000224621	0	0	0	0	0	0	0	0	1	0	0	0
ENSG00000142632	10	2	2	1	2	2	6	1	2	5	1	4
ENSG00000234166	0	0	0	0	0	0	0	0	0	0	0	0
ENSG00000237276	0	1	0	1	0	1	0	1	0	3	0	0
ENSG00000132881	2	2	2	1	1	5	1	0	1	4	3	1
ENSG00000233929	2	0	0	0	2	2	1	3	4	5	0	0
ENSG00000037637	15	3	1	4	18	3	13	8	14	19	2	6
ENSG00000055070	7	7	15	4	27	4	14	9	9	18	11	10
ENSG00000226457	3	0	0	2	2	0	1	0	0	2	0	0
ENSG00000187144	1	0	5	0	1	0	1	0	2	1	1	1
ENSG00000157191	2	1	3	1	8	0	8	8	4	9	1	0
ENSG00000226029	0	0	1	0	1	0	1	0	0	0	0	1
ENSG00000080947	2	23	39	50	7	32	5	1	2	6	28	25
ENSG00000206652	0	0	0	0	0	0	0	0	0	0	0	0
ENSG00000261135	0	0	0	1	0	1	0	0	0	0	2	1
ENSG00000224174	0	0	0	0	0	0	0	0	0	0	0	0
ENSG00000233421	712	1415	2257	2376	975	1722	687	454	449	948	1721	1511
ENSG00000277344	0	0	0	0	0	0	0	0	0	0	0	0
ENSG00000268991	1	0	0	0	0	0	0	0	0	0	0	0
ENSG00000225710	0	0	0	0	0	0	0	0	1	0	0	0
ENSG00000266584	0	0	0	0	0	0	0	0	0	0	0	0
ENSG00000219481	14	18	28	27	20	20	13	6	10	13	20	27
ENSG00000271732	0	0	0	0	0	0	0	0	0	0	0	0
ENSG00000215908	11	5	7	9	12	8	10	7	7	16	11	9
ENSG00000186301	0	0	0	0	0	1	2	0	0	1	0	1
ENSG00000207513	0	0	0	0	0	0	0	0	0	0	0	0
ENSG00000237847	0	0	0	0	0	0	0	0	0	0	0	0
ENSG00000280114	0	0	0	0	0	0	1	0	0	1	0	0
ENSG00000264742	0	0	0	0	0	0	0	0	0	0	0	0
ENSG00000236698	5	0	2	1	6	1	2	2	4	6	0	0
ENSG00000268869	3	1	4	2	5	2	5	6	6	7	1	0
ENSG00000279151	0	0	0	0	0	0	0	0	0	0	0	0
ENSG00000279132	0	0	0	0	0	0	0	0	0	0	0	0
ENSG00000058453	18	30	45	48	13	39	19	8	10	18	35	29
ENSG00000207389	0	0	0	0	0	0	0	0	0	0	0	0
ENSG00000227684	0	2	0	3	0	2	0	1	0	0	0	0
ENSG00000186715	0	1	0	1	1	1	1	0	0	0	0	1
ENSG00000223643	0	0	0	0	0	1	0	0	0	0	0	0
ENSG00000230239	0	0	0	0	0	0	0	0	0	0	0	1
ENSG00000263811	0	0	0	0	0	0	0	0	0	0	0	0
ENSG00000228549	42	543	810	891	54	620	20	19	27	51	639	596
ENSG00000277234	0	0	0	0	0	0	0	0	0	0	0	0
ENSG00000238142	0	0	0	0	0	0	0	0	0	0	0	0
ENSG00000235241	0	0	0	1	0	0	0	0	0	0	0	0
ENSG00000207005	0	0	0	0	0	0	0	0	0	0	0	0
ENSG00000272426	0	0	1	1	0	0	0	0	0	0	1	0
ENSG00000117122	0	1	0	2	1	1	2	1	5	1	0	1
ENSG00000226526	0	0	0	0	0	0	0	0	0	0	0	1
ENSG00000159363	12	2	6	3	12	2	2	8	2	13	3	2
ENSG00000117118	2	2	2	3	3	0	1	3	2	6	1	1
ENSG00000117115	0	0	0	0	2	1	0	0	1	2	0	1
ENSG00000204362	0	4	3	3	1	1	0	0	0	0	1	2
ENSG00000142623	1	1	1	0	0	1	1	2	0	0	0	0
ENSG00000142619	0	0	0	1	2	0	0	0	0	1	0	0
ENSG00000266634	0	0	0	0	0	0	0	0	0	0	0	0
ENSG00000159339	1	0	0	0	2	0	0	0	0	0	0	0
ENSG00000280226	0	0	0	0	0	0	0	0	0	0	0	0
ENSG00000276747	0	1	0	2	0	0	0	0	0	0	0	1
ENSG00000227751	0	0	0	0	0	0	0	0	0	0	0	0
ENSG00000179051	47	3	6	2	58	0	32	30	37	61	6	1
ENSG00000266727	0	0	0	0	0	0	0	0	0	0	0	0
ENSG00000074964	2	0	2	5	8	4	1	3	1	6	3	0
ENSG00000236648	0	0	0	0	0	0	0	0	0	0	1	0
ENSG00000278471	0	0	0	0	0	0	0	0	0	0	0	0
ENSG00000117148	1	1	0	3	1	1	0	0	0	0	1	2
ENSG00000261781	0	0	0	0	0	0	0	0	0	0	0	0
ENSG00000117154	3	2	0	1	0	1	0	2	0	2	1	0
ENSG00000280222	2	0	0	0	1	0	0	3	3	1	1	0
ENSG00000230035	0	0	0	0	1	0	0	0	0	0	0	0
ENSG00000225387	0	0	0	1	0	0	0	0	0	0	1	0
ENSG00000179023	2	2	0	1	5	1	4	3	2	9	0	4
ENSG00000235282	5	0	0	0	4	0	5	0	4	2	0	0
ENSG00000225478	0	0	0	0	0	0	0	0	0	0	0	0
ENSG00000009709	1	1	3	0	1	1	0	0	1	1	1	0
ENSG00000179002	0	0	0	0	0	0	0	0	0	0	0	0
ENSG00000255275	0	0	0	1	0	0	0	0	0	0	0	0
ENSG00000159423	5	0	1	2	5	0	5	1	2	3	0	0
ENSG00000265606	0	0	0	0	0	2	0	0	0	0	0	0
ENSG00000221662	0	2	4	2	0	4	0	0	0	0	3	2
ENSG00000169991	6	2	0	2	6	2	3	5	3	6	2	1
ENSG00000272084	0	2	0	0	0	3	0	0	1	1	1	0
ENSG00000127481	73	3	3	0	121	2	79	72	63	138	8	1
ENSG00000230424	0	2	1	0	0	2	0	0	0	0	0	0
ENSG00000127463	8	1	1	1	7	1	4	8	7	8	0	0
ENSG00000053372	9	4	2	5	5	1	8	4	1	8	0	1
ENSG00000211454	0	0	2	0	3	1	1	2	0	1	1	0
ENSG00000162482	0	1	1	0	3	1	2	1	1	3	0	0
ENSG00000270728	0	0	0	0	0	0	0	0	0	0	0	0
ENSG00000053371	2	1	1	1	13	2	3	8	6	13	2	1
ENSG00000200403	0	0	0	0	0	0	0	0	0	0	0	0
ENSG00000040487	2	1	4	2	5	1	2	0	2	5	0	0
ENSG00000077549	19	3	1	5	16	5	11	10	8	20	2	1
ENSG00000240490	0	3	10	8	3	3	3	2	1	5	6	4
ENSG00000201609	0	0	0	0	0	0	0	0	0	1	0	0
ENSG00000235185	0	0	0	0	0	0	0	0	0	0	1	0
ENSG00000173436	3	4	2	4	3	7	2	1	0	1	3	2
ENSG00000270136	0	0	0	0	0	0	0	0	0	0	0	0
ENSG00000226396	27	5	7	13	47	12	31	16	26	32	7	7
ENSG00000158747	0	1	1	1	1	0	2	2	1	2	1	0
ENSG00000158748	2	1	4	2	1	6	3	1	2	2	3	0
ENSG00000162542	4	2	1	4	2	2	1	1	2	1	0	1
ENSG00000178828	0	0	0	0	1	0	0	0	0	0	0	0
ENSG00000235434	0	0	0	0	0	0	0	0	0	0	0	0
ENSG00000169914	5	26	45	51	15	27	2	6	10	10	26	22
ENSG00000188784	0	0	0	0	0	0	0	0	0	0	0	1
ENSG00000242688	0	0	0	0	0	0	0	0	0	0	0	0
ENSG00000188257	0	0	0	1	0	0	0	1	0	1	1	0
ENSG00000127472	0	0	0	0	2	0	0	0	2	0	1	3
ENSG00000117215	0	0	0	0	1	0	0	0	0	0	0	0
ENSG00000158786	2	0	0	0	0	1	1	0	1	2	1	0
ENSG00000227066	1	2	1	2	0	0	0	0	0	0	1	1
ENSG00000187980	0	0	0	0	0	0	0	0	0	0	0	0
ENSG00000225986	0	0	0	0	0	0	0	0	0	0	0	0
ENSG00000162543	5	0	0	1	5	0	5	0	5	4	0	0
ENSG00000228105	0	0	0	0	0	0	0	0	0	1	0	0
ENSG00000158816	0	0	1	0	0	0	1	1	1	1	0	2
ENSG00000226664	0	0	0	0	0	0	0	0	0	0	0	0
ENSG00000236963	0	0	1	0	1	0	0	1	0	2	0	0
ENSG00000226487	0	0	0	0	0	0	0	0	0	0	0	0
ENSG00000162545	3	12	9	18	4	11	2	2	4	5	16	7
ENSG00000090432	4	2	1	0	5	1	2	2	3	7	1	1
ENSG00000215520	0	0	0	0	1	0	0	0	0	1	0	0
ENSG00000183114	5	1	0	1	4	4	5	6	3	4	2	6
ENSG00000158825	0	0	0	0	0	0	0	0	0	0	0	0
ENSG00000158828	9	0	2	0	5	2	5	6	2	6	2	0
ENSG00000273695	0	0	0	0	0	0	0	0	0	0	0	0
ENSG00000117242	1	0	0	0	0	0	0	0	1	1	0	0
ENSG00000244038	14	4	7	3	25	3	17	12	17	35	1	4
ENSG00000117245	1	0	0	0	8	2	2	2	4	3	1	1
ENSG00000235432	0	0	0	0	0	1	0	0	0	0	0	0
ENSG00000189410	1	0	1	1	0	0	0	0	2	2	1	1
ENSG00000233069	0	1	0	0	0	0	0	0	0	1	0	0
ENSG00000127483	10	6	7	9	33	13	13	12	12	31	2	7
ENSG00000203394	0	0	0	0	0	0	0	0	0	0	0	0
ENSG00000075151	7	2	2	1	11	1	7	7	3	10	2	2
ENSG00000251914	0	0	0	0	0	0	0	0	0	0	0	0
ENSG00000221808	0	0	0	0	0	0	0	0	0	0	0	0
ENSG00000233072	0	0	0	0	0	0	0	0	0	0	0	0
ENSG00000236073	0	0	0	0	0	0	0	0	0	0	0	0
ENSG00000235112	0	0	0	0	0	0	0	0	0	0	0	0
ENSG00000117298	14	11	14	10	28	10	17	6	11	19	7	10
ENSG00000236936	0	0	0	0	0	0	0	0	0	0	0	0
ENSG00000231105	0	0	0	1	1	0	2	0	0	1	1	0
ENSG00000236216	0	0	0	0	1	0	0	2	0	0	0	0
ENSG00000228823	0	0	0	0	0	0	0	0	0	0	0	0
ENSG00000236009	0	0	0	0	0	0	0	0	0	0	0	0
ENSG00000227001	0	0	0	0	0	0	2	0	0	0	0	0
ENSG00000187952	3	0	2	0	1	0	0	2	0	1	0	0
ENSG00000186543	0	7	5	12	0	12	1	0	1	2	6	6
ENSG00000142794	2	3	9	3	3	3	4	1	8	3	0	4
ENSG00000176378	0	0	0	0	0	0	0	0	0	0	0	0
ENSG00000162551	6	0	3	3	2	2	3	5	4	2	1	1
ENSG00000233431	0	0	0	0	1	0	0	0	1	1	0	0
ENSG00000221781	0	0	0	0	0	0	0	0	0	0	0	0
ENSG00000076864	71	23	48	53	110	18	63	55	47	113	28	37
ENSG00000090686	22	3	2	7	30	4	18	17	11	28	5	3
ENSG00000231978	0	0	0	0	0	0	0	0	0	1	0	0
ENSG00000187942	0	0	2	0	1	1	0	1	1	1	0	1
ENSG00000142798	11	6	13	8	8	10	3	5	8	12	18	11
ENSG00000232037	0	0	2	1	1	1	0	0	1	0	1	2
ENSG00000219073	0	0	0	2	1	1	0	0	0	0	1	0
ENSG00000273610	1	0	0	0	0	1	0	0	0	0	0	0
ENSG00000201919	4	0	0	0	2	0	1	0	2	2	0	0
ENSG00000142789	0	0	0	1	1	1	0	0	0	0	0	0
ENSG00000278124	1	0	0	0	0	1	0	0	0	0	0	0
ENSG00000201273	4	0	0	0	2	0	1	0	2	2	0	0
ENSG00000228397	0	0	0	0	0	0	0	0	0	0	0	0
ENSG00000218510	1	2	1	1	0	0	0	1	1	1	0	1
ENSG00000070831	15	1	0	4	19	2	21	18	13	25	5	0
ENSG00000230068	0	0	0	0	0	0	0	0	0	0	0	0
ENSG00000271428	0	0	0	0	0	0	0	0	0	0	0	0
ENSG00000271840	0	0	0	0	1	0	0	0	0	2	0	0
ENSG00000162552	2	1	3	3	4	3	2	2	1	3	1	0
ENSG00000266564	0	0	0	0	0	0	0	0	0	0	0	0
ENSG00000234397	0	0	0	0	0	0	0	0	0	0	0	0
ENSG00000279625	0	1	0	0	0	0	0	0	0	0	0	0
ENSG00000184677	11	0	3	0	9	1	8	3	5	6	0	1
ENSG00000237200	0	0	0	0	0	0	0	0	1	0	0	0
ENSG00000070886	0	3	3	1	2	1	1	0	2	4	1	1
ENSG00000276835	0	0	0	0	0	0	0	0	0	0	0	0
ENSG00000173372	0	1230	1607	1749	0	1392	1	1	0	1	1491	1316
ENSG00000159189	0	0	0	0	0	0	0	0	0	0	0	0
ENSG00000173369	0	0	0	0	0	0	0	0	1	0	0	1
ENSG00000133216	3	1	2	0	2	2	1	0	2	5	2	0
ENSG00000265422	0	0	0	0	0	0	0	0	0	0	0	0
ENSG00000216157	0	0	0	0	0	0	0	0	0	2	0	0
ENSG00000225952	0	1	0	0	1	0	0	0	0	1	0	0
ENSG00000264014	0	0	0	0	0	0	0	0	0	0	0	0
ENSG00000272796	1	0	0	1	0	1	0	0	0	1	1	2
ENSG00000215906	0	0	1	0	1	0	0	2	0	0	1	1
ENSG00000279101	0	0	0	1	0	0	0	0	0	0	0	0
ENSG00000227868	0	0	0	0	0	0	0	0	0	0	0	0
ENSG00000004487	13	1	10	4	14	1	11	5	8	19	4	3
ENSG00000240553	0	0	0	0	0	0	1	0	0	1	0	0
ENSG00000263793	1	0	0	0	2	0	0	0	1	0	0	0
ENSG00000266802	0	0	0	0	0	0	0	0	0	0	0	0
ENSG00000169641	10	1	6	7	9	2	14	15	17	19	7	4
ENSG00000229010	0	0	0	0	0	0	0	0	0	0	0	0
ENSG00000206935	0	0	0	0	0	0	0	0	0	0	0	0
ENSG00000252578	0	0	0	0	0	0	0	0	0	0	0	0
ENSG00000179546	1	1	2	0	3	1	0	0	2	0	1	0
ENSG00000215381	0	0	0	0	0	0	0	0	0	0	0	0
ENSG00000261326	2	0	0	0	1	0	0	0	0	1	3	1
ENSG00000125944	15	1	5	3	29	7	16	20	17	31	1	1
ENSG00000125945	1	2	2	4	2	1	0	0	0	1	2	1
ENSG00000249087	1	4	0	2	0	1	2	0	1	4	1	1
ENSG00000201405	0	0	0	0	0	0	0	0	0	0	0	0
ENSG00000271420	0	0	0	0	1	0	0	0	0	0	0	0
ENSG00000204219	14	1	4	8	14	0	13	12	10	12	7	2
ENSG00000232482	0	0	0	0	0	0	0	0	0	1	0	0
ENSG00000088280	5	0	1	0	9	2	7	3	6	7	0	1
ENSG00000007968	3	3	3	3	5	3	4	4	3	11	7	4
ENSG00000235052	0	0	0	0	0	0	0	0	0	0	0	0
ENSG00000117318	26	3	13	5	52	9	36	26	24	38	7	3
ENSG00000197880	0	0	0	0	1	0	0	0	0	0	0	0
ENSG00000229239	0	0	0	0	0	0	1	1	0	1	0	0
ENSG00000142676	42	15	17	21	60	16	38	30	30	63	15	14
ENSG00000203589	0	0	0	0	0	0	0	1	1	0	0	0
ENSG00000011007	6	7	2	4	7	2	9	5	6	9	4	1
ENSG00000236810	0	0	0	4	0	1	1	1	0	0	1	0
ENSG00000057757	5	2	2	1	8	2	6	5	5	8	0	1
ENSG00000011009	9	6	3	4	19	1	9	13	7	10	3	2
ENSG00000117308	3	2	2	12	14	3	8	2	5	14	4	4
ENSG00000117305	5	3	2	1	4	2	2	5	4	10	2	1
ENSG00000179163	1	2	1	0	1	1	3	3	5	4	1	1
ENSG00000188822	3	19	18	22	3	21	1	0	1	3	14	14
ENSG00000229106	4	1	1	3	3	0	2	1	2	3	0	1
ENSG00000232557	0	0	0	0	0	0	0	0	0	0	0	0
ENSG00000264926	0	0	0	0	0	0	0	0	0	0	0	0
ENSG00000230228	0	0	0	0	0	0	0	0	0	0	0	0
ENSG00000189266	11	3	3	7	19	5	14	7	7	15	4	5
ENSG00000188529	21	12	10	11	23	7	16	15	16	13	8	3
ENSG00000215905	7	0	0	0	9	1	2	5	3	7	1	0
ENSG00000225315	0	0	0	0	0	0	0	0	0	0	0	0
ENSG00000142661	7	2	1	2	10	3	8	5	3	8	1	1
ENSG00000230703	0	0	0	0	0	0	0	0	0	0	0	0
ENSG00000142677	0	0	0	1	1	0	0	0	1	0	0	0
ENSG00000185436	5	0	2	1	5	1	0	2	3	3	4	0
ENSG00000230023	0	0	1	1	0	2	0	0	0	0	0	1
ENSG00000221032	0	0	0	0	0	0	0	0	0	0	0	0
ENSG00000266511	0	0	0	0	0	0	0	0	0	0	0	0
ENSG00000232298	0	0	0	1	0	0	0	0	0	0	1	0
ENSG00000158055	2	2	0	8	6	0	4	3	2	2	5	3
ENSG00000001460	7	1	1	5	5	1	2	2	4	1	0	3
ENSG00000001461	10	1	6	1	10	5	16	11	7	7	4	6
ENSG00000276837	0	0	0	0	0	0	0	0	0	0	0	0
ENSG00000117602	1	5	5	2	0	1	5	0	0	1	5	4
ENSG00000264443	0	0	0	0	0	0	0	0	0	0	0	0
ENSG00000184454	1	1	3	1	0	0	1	0	1	2	0	2
ENSG00000227312	0	0	0	0	0	0	0	0	0	0	0	0
ENSG00000239106	0	0	0	0	0	0	0	0	0	0	0	0
ENSG00000133226	27	4	8	9	44	5	36	11	25	41	7	4
ENSG00000169504	17	3	7	5	23	10	11	14	15	28	3	3
ENSG00000238482	0	0	0	0	0	0	0	0	0	0	0	0
ENSG00000020633	0	3	1	0	3	0	0	0	0	3	1	0
ENSG00000278034	0	0	0	0	0	0	0	0	0	0	0	0
ENSG00000229162	0	0	0	0	0	0	0	0	0	0	0	0
ENSG00000261025	0	5	10	13	1	10	0	2	1	0	4	3
ENSG00000264371	0	0	0	0	0	0	0	0	0	0	0	0
ENSG00000233755	0	0	0	0	0	0	0	0	0	0	0	0
ENSG00000233419	0	0	0	0	0	0	0	0	0	1	0	0
ENSG00000231953	0	0	0	0	0	0	0	0	0	0	0	0
ENSG00000117614	10	0	1	1	11	3	6	4	5	10	3	0
ENSG00000117616	6	1	5	1	21	2	11	2	10	15	2	4
ENSG00000272432	5	0	1	0	6	0	2	1	1	1	0	0
ENSG00000261349	0	0	1	0	0	0	0	0	0	0	0	0
ENSG00000187010	0	1	0	0	1	0	0	1	0	1	0	0
ENSG00000224183	1	0	0	0	2	0	0	1	1	0	0	0
ENSG00000259984	0	0	0	0	0	0	0	0	0	0	0	0
ENSG00000183726	6	2	3	4	12	0	1	4	7	7	1	1
ENSG00000188672	0	3	6	1	2	4	0	1	1	1	2	1
ENSG00000238084	2	0	0	1	2	0	0	1	1	2	0	0
ENSG00000204178	3	0	1	1	7	1	8	3	6	4	0	2
ENSG00000157978	4	2	4	3	6	3	1	2	8	5	0	7
ENSG00000225643	0	0	0	0	1	0	0	0	0	0	0	1
ENSG00000117643	12	2	1	2	14	1	13	12	10	15	4	2
ENSG00000233478	2	0	0	0	2	0	1	0	0	0	0	0
ENSG00000162430	8	2	3	3	16	1	9	7	8	17	4	5
ENSG00000255054	0	0	0	0	0	0	0	0	0	0	0	0
ENSG00000228172	2	2	3	2	0	0	0	0	1	0	1	1
ENSG00000117640	2	1	2	1	7	2	2	3	4	4	0	0
ENSG00000127423	0	1	0	3	1	4	6	2	1	3	1	1
ENSG00000272478	0	0	0	0	0	0	0	0	0	0	0	0
ENSG00000236528	0	0	0	0	0	0	0	0	0	0	0	0
ENSG00000182749	1	0	0	0	3	1	1	2	1	0	1	0
ENSG00000207302	0	0	0	0	0	2	0	0	0	0	0	1
ENSG00000117632	20	2	1	0	26	0	9	12	16	13	1	2
ENSG00000229786	0	0	0	0	0	0	0	0	0	0	0	0
ENSG00000223624	0	0	0	0	0	0	0	0	0	0	0	0
ENSG00000264021	0	0	1	0	0	0	0	0	0	0	0	0
ENSG00000266763	0	0	0	0	0	0	0	0	0	0	0	0
ENSG00000158006	4	0	0	0	2	0	4	1	0	4	0	0
ENSG00000207237	0	0	0	0	0	0	0	0	0	0	0	0
ENSG00000252190	0	0	0	0	0	0	0	0	0	0	0	0
ENSG00000252691	0	0	0	0	0	0	0	0	0	0	0	0
ENSG00000158008	8	10	7	7	10	5	9	8	10	20	9	6
ENSG00000158014	2	0	0	0	0	0	0	0	0	1	1	0
ENSG00000158022	0	0	1	0	0	0	0	0	0	0	0	0
ENSG00000265320	0	0	0	0	0	0	0	0	0	0	0	0
ENSG00000175087	0	3	4	3	4	0	3	0	2	1	0	1
ENSG00000197245	0	0	3	3	1	2	0	0	0	0	2	2
ENSG00000142684	5	0	0	0	1	0	0	0	0	1	0	0
ENSG00000236782	0	1	2	1	0	0	1	1	3	2	1	0
ENSG00000142675	12	2	4	4	26	6	9	8	5	17	3	3
ENSG00000188782	0	0	0	0	0	0	0	0	0	0	0	0
ENSG00000236155	0	0	0	0	0	1	1	0	0	0	0	0
ENSG00000278572	0	0	0	0	0	0	0	0	0	0	0	1
ENSG00000130695	10	1	2	5	12	7	12	15	12	16	4	4
ENSG00000270733	1	0	0	0	0	0	0	0	0	0	0	0
ENSG00000142669	78	1	3	2	107	2	78	53	47	104	3	2
ENSG00000158062	2	3	5	4	1	5	2	6	2	3	3	2
ENSG00000169442	0	0	0	1	0	0	0	0	0	0	0	0
ENSG00000176092	1	0	1	2	4	2	4	1	1	1	0	0
ENSG00000225854	0	0	0	0	0	0	0	0	0	0	0	0
ENSG00000176083	5	0	0	0	4	0	6	2	5	8	2	0
ENSG00000131914	0	0	3	1	1	0	0	0	0	0	1	0
ENSG00000117682	4	1	2	1	15	1	13	7	5	14	2	1
ENSG00000223583	0	0	0	0	0	0	0	0	0	1	0	0
ENSG00000225891	0	0	0	0	0	0	1	0	0	0	1	0
ENSG00000198830	12	6	1	2	17	3	10	11	8	17	4	2
ENSG00000224129	0	0	0	0	0	0	0	0	0	0	0	0
ENSG00000117676	12	6	10	10	18	2	19	4	8	20	1	4
ENSG00000238705	0	0	0	0	0	0	0	0	0	0	0	0
ENSG00000243905	0	0	0	2	0	2	0	0	0	0	0	1
ENSG00000252802	4	0	3	3	6	2	5	2	1	2	0	3
ENSG00000252429	0	0	0	0	0	0	0	0	0	0	0	0
ENSG00000229247	1	0	0	0	0	0	0	0	0	0	0	0
ENSG00000238316	0	0	0	0	0	0	0	0	0	0	0	0
ENSG00000235069	1	0	0	0	0	0	0	0	0	0	0	0
ENSG00000260063	1	0	1	2	2	6	0	0	0	0	0	1
ENSG00000117713	75	16	14	28	77	24	72	45	48	85	21	16
ENSG00000060642	1	1	2	1	3	4	1	1	3	2	5	1
ENSG00000241188	0	0	0	0	0	0	0	0	0	0	0	0
ENSG00000204160	7	15	10	15	19	8	10	8	7	13	22	10
ENSG00000175793	28	4	4	10	28	6	23	18	15	34	6	4
ENSG00000142751	5	0	0	4	13	3	9	2	3	13	2	5
ENSG00000226698	0	0	0	0	0	0	0	0	0	0	0	0
ENSG00000198746	4	0	0	1	0	2	1	1	3	1	1	2
ENSG00000090273	17	2	2	2	21	1	20	10	14	23	2	1
ENSG00000131910	0	0	1	0	0	0	1	0	1	1	0	1
ENSG00000175707	4	2	0	3	4	2	3	3	2	3	6	1
ENSG00000172746	0	0	0	0	0	0	0	0	2	0	0	0
ENSG00000224064	0	0	0	0	0	0	0	0	0	0	0	0
ENSG00000225294	0	0	0	0	1	0	1	1	0	1	0	0
ENSG00000253368	15	12	33	36	21	20	7	1	14	20	12	26
ENSG00000158246	0	4	3	3	1	3	2	1	2	5	1	0
ENSG00000280403	0	0	0	0	0	0	0	0	0	0	0	0
ENSG00000090020	20	1	4	12	28	3	22	13	11	23	6	6
ENSG00000229985	0	0	0	0	1	0	0	0	0	0	0	0
ENSG00000214973	8	0	0	1	9	1	4	4	3	5	1	0
ENSG00000225159	2	0	0	4	5	3	2	0	1	2	1	2
ENSG00000225990	0	0	0	0	0	0	0	0	0	0	0	0
ENSG00000224311	0	0	1	1	0	0	0	0	0	0	0	0
ENSG00000142784	19	6	2	6	28	6	12	7	12	15	2	6
ENSG00000252098	0	0	0	0	0	0	0	0	0	0	0	0
ENSG00000243659	0	0	0	0	0	0	0	0	0	0	0	0
ENSG00000186501	5	6	3	5	9	0	7	3	4	10	2	2
ENSG00000206888	0	0	2	0	0	1	0	0	0	0	1	0
ENSG00000241547	21	3	1	2	44	3	27	25	24	37	1	1
ENSG00000142765	8	6	1	2	17	6	7	7	10	16	5	3
ENSG00000142733	13	16	19	25	17	18	7	8	6	12	13	22
ENSG00000142748	0	0	0	0	0	1	0	0	1	0	0	0
ENSG00000174950	0	1	1	4	1	2	1	0	2	1	2	0
ENSG00000231207	0	0	0	0	0	0	0	0	0	0	0	0
ENSG00000181773	2	0	0	1	4	0	1	2	0	2	1	0
ENSG00000158195	41	4	5	5	40	5	30	23	28	32	6	3
ENSG00000241169	0	0	0	0	1	0	0	0	0	0	0	0
ENSG00000237429	0	0	0	0	0	0	0	0	0	1	0	0
ENSG00000126705	16	3	7	5	22	6	26	12	11	31	3	3
ENSG00000000938	1	4	4	3	1	0	1	0	1	0	1	3
ENSG00000235912	0	0	0	0	1	3	1	2	1	7	0	0
ENSG00000233975	0	0	0	0	0	0	0	0	0	0	0	0
ENSG00000126709	0	0	0	0	0	0	0	0	0	0	0	0
ENSG00000225886	0	0	0	0	0	0	0	0	0	0	0	0
ENSG00000206767	0	0	0	0	0	0	0	0	0	0	0	0
ENSG00000226662	0	0	0	0	0	0	0	0	0	0	0	0
ENSG00000207095	0	0	0	0	0	0	0	0	0	0	0	0
ENSG00000009780	8	1	1	2	18	2	13	4	6	11	1	1
ENSG00000231344	0	0	0	0	0	0	0	0	0	0	0	0
ENSG00000230833	1	0	0	0	0	0	0	0	0	0	0	0
ENSG00000117758	4	1	1	1	2	3	6	3	8	3	1	0
ENSG00000269971	0	0	0	0	0	0	0	0	0	0	0	0
ENSG00000276889	0	0	0	0	0	0	0	0	0	0	0	0
ENSG00000270031	0	0	0	0	0	0	0	0	0	0	0	0
ENSG00000223062	0	0	0	0	0	0	0	0	0	0	0	0
ENSG00000117751	6	3	6	7	6	3	4	2	3	1	4	6
ENSG00000252947	44	0	0	0	56	0	42	34	30	60	0	0
ENSG00000278868	0	0	0	0	0	0	0	0	0	0	0	0
ENSG00000130775	0	0	0	0	0	1	2	1	0	2	0	2
ENSG00000117748	7	3	1	3	13	3	8	0	2	9	4	0
ENSG00000130768	0	0	1	2	0	1	0	0	0	0	0	0
ENSG00000227050	0	0	0	0	0	0	0	0	0	0	0	0
ENSG00000158156	2	4	3	6	6	2	6	2	4	6	1	6
ENSG00000158161	3	1	1	2	8	2	5	6	5	7	1	0
ENSG00000238231	0	0	0	0	0	0	0	1	0	0	0	0
ENSG00000240750	86	0	3	3	113	0	91	66	74	100	1	1
ENSG00000228589	5	1	0	4	5	4	2	5	5	6	1	1
ENSG00000228943	0	0	0	0	0	0	0	0	0	0	0	0
ENSG00000214812	1	0	0	0	0	1	0	0	1	0	0	0
ENSG00000253005	0	0	0	0	0	0	0	1	0	0	0	0
ENSG00000169403	2	1	0	1	4	0	1	1	2	2	0	0
ENSG00000126698	4	5	1	2	9	11	4	4	2	10	4	2
ENSG00000130770	16	3	4	5	17	4	7	7	9	24	3	2
ENSG00000270605	0	0	2	1	2	0	0	0	0	1	0	0
ENSG00000271398	0	0	0	0	0	0	0	0	0	0	0	0
ENSG00000130766	28	9	11	12	58	14	32	32	26	43	8	10
ENSG00000130772	1	0	0	0	4	1	1	0	2	1	0	1
ENSG00000204138	6	3	5	7	18	7	7	6	12	8	6	9
ENSG00000206779	1	1	0	1	0	2	1	0	0	2	0	1
ENSG00000229820	0	1	0	0	0	0	0	0	1	0	0	0
ENSG00000221216	0	0	0	0	0	0	0	0	0	0	0	0
ENSG00000180198	14	1	3	4	13	3	10	11	5	24	7	3
ENSG00000242125	4	0	0	0	12	0	7	5	3	7	1	0
ENSG00000274266	0	0	0	0	0	0	0	0	0	0	0	0
ENSG00000200087	1164	1	4	2	2215	2	1313	995	976	2022	0	1
ENSG00000231468	1	0	0	0	0	0	2	1	0	0	0	0
ENSG00000279443	0	1	0	0	0	0	0	0	1	0	0	1
ENSG00000180098	2	0	0	1	3	1	2	3	0	4	1	0
ENSG00000197989	6	2	2	0	7	2	2	2	7	10	4	4
ENSG00000221539	145	1	3	0	257	0	174	111	139	229	0	0
ENSG00000278274	0	0	0	0	0	0	0	0	0	0	0	0
ENSG00000273544	0	0	0	0	0	0	0	0	0	0	0	0
ENSG00000274582	0	0	0	0	0	0	0	0	0	0	0	0
ENSG00000120656	6	2	2	1	4	2	5	4	5	4	1	3
ENSG00000188060	1	1	0	1	1	0	1	0	0	1	0	1
ENSG00000229388	0	0	0	2	0	1	1	0	0	0	0	1
ENSG00000274978	0	0	0	0	0	0	0	0	0	0	0	0
ENSG00000270103	0	0	0	0	0	0	0	0	0	0	0	0
ENSG00000162419	4	1	0	1	4	0	4	0	1	6	0	2
ENSG00000252777	0	0	0	0	0	0	0	0	0	0	0	0
ENSG00000198492	23	1	7	5	17	5	8	7	8	19	6	7
ENSG00000116329	1	0	0	1	2	0	1	0	0	0	2	0
ENSG00000226852	1	0	1	0	0	0	0	0	0	0	0	0
ENSG00000233427	0	0	1	0	0	0	0	0	0	0	0	0
ENSG00000199756	5	12	19	11	8	12	5	3	3	7	7	14
ENSG00000159023	19	3	6	6	21	6	11	14	11	22	4	7
ENSG00000225616	7	0	0	2	6	0	6	7	9	8	2	0
ENSG00000206704	2	0	0	0	0	0	0	0	0	0	0	0
ENSG00000277958	0	0	0	0	0	0	0	0	1	0	0	0
ENSG00000253304	2	1	6	5	6	4	0	1	3	3	5	1
ENSG00000225750	0	0	0	0	0	0	0	0	0	0	0	0
ENSG00000116350	20	1	1	8	28	5	18	13	14	32	6	4
ENSG00000227637	0	0	0	0	0	0	0	0	0	0	0	0
ENSG00000277916	0	0	0	0	0	0	0	0	0	0	0	0
ENSG00000116353	5	2	2	0	5	0	0	2	3	3	1	1
ENSG00000237934	0	0	0	0	0	0	0	0	0	0	0	0
ENSG00000060656	17	3	1	6	22	1	10	17	7	21	5	6
ENSG00000221550	0	0	0	0	0	0	0	0	0	0	0	0
ENSG00000230523	0	0	0	1	1	0	0	1	2	1	0	1
ENSG00000266678	0	0	0	0	0	0	0	0	0	0	0	0
ENSG00000225011	1	0	0	0	1	0	0	1	1	0	0	0
ENSG00000221126	0	0	0	0	0	0	0	0	0	0	0	0
ENSG00000228176	1	0	0	0	0	0	0	0	0	0	0	0
ENSG00000222787	0	0	0	0	0	0	0	0	0	0	0	0
ENSG00000270927	0	0	0	0	0	0	0	0	0	0	1	0
ENSG00000233399	0	1	0	0	0	0	0	1	0	1	0	0
ENSG00000233372	1	0	0	0	0	0	0	1	0	0	0	0
ENSG00000231251	0	0	0	0	0	0	0	0	0	0	0	0
ENSG00000236335	0	0	0	0	0	0	0	0	0	0	0	0
ENSG00000231949	0	0	0	0	0	0	0	0	0	0	0	0
ENSG00000162510	0	0	3	0	1	1	1	0	0	1	0	0
ENSG00000186056	18	0	1	3	45	1	22	24	18	24	3	2
ENSG00000162511	1	0	1	0	0	0	0	1	0	1	0	0
ENSG00000264773	0	0	0	0	0	0	0	0	0	0	0	0
ENSG00000229607	0	0	0	0	1	0	0	0	0	0	0	0
ENSG00000223382	0	0	1	0	0	0	0	0	0	0	1	0
ENSG00000222784	5	1	0	2	3	1	5	7	2	5	1	1
ENSG00000235143	0	1	3	3	0	1	0	0	0	0	3	1
ENSG00000162512	5	3	5	3	10	5	14	12	7	17	4	2
ENSG00000266210	0	0	0	0	0	0	0	0	0	0	0	0
ENSG00000134644	15	7	8	7	16	6	13	17	10	18	7	4
ENSG00000237329	0	0	0	0	1	0	0	0	0	0	0	0
ENSG00000232768	1	0	1	0	0	0	0	0	0	0	0	0
ENSG00000215900	0	0	0	0	0	0	1	0	0	0	0	0
ENSG00000225142	0	0	0	0	0	0	0	0	0	0	0	0
ENSG00000084628	3	0	1	1	3	0	6	3	4	8	2	1
ENSG00000060688	4	0	0	1	12	1	3	1	3	6	2	2
ENSG00000229447	0	0	0	0	0	0	0	0	0	0	0	0
ENSG00000121766	4	1	1	3	3	4	8	1	2	7	5	0
ENSG00000229044	0	0	0	0	0	0	0	0	0	0	0	0
ENSG00000121769	1	0	2	0	1	0	0	0	0	0	0	0
ENSG00000168528	40	1	4	4	72	0	68	37	39	76	2	3
ENSG00000279468	0	0	0	0	0	0	0	0	0	0	0	0
ENSG00000215899	0	0	0	1	0	0	1	2	1	1	0	0
ENSG00000206981	4	1	0	0	5	1	2	1	3	3	1	1
ENSG00000260386	0	0	1	0	1	0	0	0	0	0	0	0
ENSG00000265961	0	7	12	16	1	9	0	1	1	3	9	8
ENSG00000223907	0	0	0	0	0	0	0	1	0	0	0	0
ENSG00000260636	0	0	0	0	0	0	0	0	0	3	0	0
ENSG00000229167	2	0	0	0	0	1	0	1	0	2	1	0
ENSG00000142910	16	5	15	7	7	6	12	7	6	12	11	4
ENSG00000121764	3	0	2	2	4	2	3	1	1	5	1	0
ENSG00000162517	3	1	0	2	7	0	6	5	6	11	0	0
ENSG00000235790	2	0	0	0	1	0	2	1	0	3	0	1
ENSG00000264078	0	0	0	0	0	0	0	0	0	0	0	0
ENSG00000084636	3	0	1	4	5	2	3	2	1	4	3	0
ENSG00000121753	12	9	17	9	17	8	10	8	5	16	8	6
ENSG00000266580	0	0	0	0	0	1	0	0	0	1	0	0
ENSG00000254545	0	0	0	0	1	2	1	0	1	0	0	2
ENSG00000134668	3	0	1	0	1	0	0	1	2	0	0	0
ENSG00000203620	0	0	0	0	0	0	0	1	1	2	0	0
ENSG00000269967	0	0	0	0	1	0	0	0	0	0	0	0
ENSG00000184007	9	17	21	23	22	12	20	12	15	21	10	10
ENSG00000228634	0	0	0	0	1	0	0	0	0	1	0	0
ENSG00000121774	27	4	8	5	35	9	26	26	15	31	4	11
ENSG00000203325	0	0	0	1	0	0	0	0	0	1	0	0
ENSG00000121775	2	0	3	2	5	1	0	1	1	6	1	0
ENSG00000266203	0	0	0	0	0	0	0	0	0	0	0	0
ENSG00000276493	0	0	0	0	0	0	0	0	0	0	0	0
ENSG00000025800	18	3	7	7	32	9	9	17	14	28	7	2
ENSG00000250135	0	0	0	0	0	0	0	0	0	0	0	0
ENSG00000084652	20	6	5	6	38	8	22	16	16	27	5	5
ENSG00000160050	5	4	1	0	12	2	9	3	5	9	0	1
ENSG00000224066	1	0	1	0	0	0	0	0	0	0	0	0
ENSG00000160051	1	0	1	0	0	0	1	1	0	0	1	0
ENSG00000222046	1	0	1	0	0	0	0	0	0	0	0	0
ENSG00000160055	5	0	1	0	3	1	0	1	1	5	0	0
ENSG00000084623	14	5	1	3	20	5	15	10	11	17	3	1
ENSG00000220785	5	5	4	3	2	5	0	1	3	1	2	4
ENSG00000183615	1	1	0	0	0	0	1	0	0	0	0	1
ENSG00000182866	0	2	1	1	0	0	0	0	0	1	1	0
ENSG00000277617	0	0	0	0	0	0	0	0	0	0	0	0
ENSG00000252450	0	0	0	0	0	0	0	0	0	0	0	0
ENSG00000116478	20	0	11	7	34	5	22	10	17	33	5	5
ENSG00000175130	25	6	15	21	20	12	15	17	8	30	18	7
ENSG00000233775	0	0	0	0	0	0	0	0	0	0	0	0
ENSG00000162526	0	0	0	1	1	0	2	1	0	1	0	0
ENSG00000225828	6	0	4	2	7	0	4	5	1	3	3	3
ENSG00000160058	19	1	0	4	42	1	21	14	14	22	2	0
ENSG00000224333	2	0	0	0	0	0	2	2	1	4	0	0
ENSG00000270850	0	0	0	0	0	0	0	0	0	0	0	0
ENSG00000229259	0	0	0	0	0	0	0	0	0	0	0	0
ENSG00000263529	0	3	7	3	0	1	0	0	0	0	1	4
ENSG00000254553	0	0	0	0	0	0	0	0	0	0	0	0
ENSG00000273274	4	0	1	1	7	0	3	5	1	1	0	0
ENSG00000160062	1	0	2	1	0	1	2	0	1	0	1	0
ENSG00000176261	0	1	1	1	1	2	1	1	0	2	0	2
ENSG00000200591	1	0	0	2	1	0	0	0	0	1	1	1
ENSG00000162521	12	3	2	5	11	1	8	7	6	13	1	6
ENSG00000162520	26	0	0	0	30	0	25	26	21	28	0	0
ENSG00000224409	1	0	0	0	0	0	0	0	0	1	0	0
ENSG00000162522	18	26	35	34	20	29	17	10	16	21	27	38
ENSG00000134684	23	1	5	5	64	5	31	20	28	47	5	2
ENSG00000116497	2	2	0	2	4	0	6	4	4	4	1	1
ENSG00000160097	0	0	1	2	6	0	1	1	1	0	0	1
ENSG00000121905	0	1	1	0	3	0	1	1	2	1	0	0
ENSG00000121900	15	7	9	10	28	4	18	13	19	15	7	6
ENSG00000116514	5	1	1	0	5	0	7	4	5	9	0	3
ENSG00000278966	0	0	0	0	0	0	0	0	0	0	0	0
ENSG00000217644	1	0	0	0	0	0	0	0	0	0	0	0
ENSG00000239670	0	0	0	0	0	0	0	0	0	0	0	0
ENSG00000236065	0	0	0	0	0	0	1	0	1	1	0	0
ENSG00000004455	22	4	2	1	23	2	9	12	11	26	6	5
ENSG00000276645	0	1	1	0	0	2	0	1	1	0	0	0
ENSG00000142920	17	68	105	103	36	71	25	20	18	29	83	59
ENSG00000278997	1	0	0	0	0	1	0	0	0	2	0	0
ENSG00000116525	4	6	3	1	3	2	3	3	2	7	2	6
ENSG00000279179	0	1	0	0	0	0	1	0	0	2	1	1
ENSG00000160094	4	4	4	4	6	2	12	7	4	12	4	4
ENSG00000270115	0	0	0	0	1	0	2	2	2	1	0	0
ENSG00000184389	0	0	0	0	0	0	1	1	3	0	0	0
ENSG00000225313	0	0	1	0	1	0	0	0	0	0	0	0
ENSG00000134686	7	1	9	6	22	5	8	5	11	11	2	5
ENSG00000266239	0	0	0	0	0	0	0	0	0	0	0	0
ENSG00000222112	0	0	0	0	2	0	0	2	0	0	0	0
ENSG00000233246	0	0	0	0	0	0	1	0	0	0	0	0
ENSG00000221225	0	0	0	0	0	0	0	0	0	0	0	0
ENSG00000234512	0	0	0	0	0	0	0	0	0	0	0	0
ENSG00000121903	0	0	0	3	1	2	3	1	1	4	0	4
ENSG00000235907	0	0	0	0	1	0	1	0	0	0	0	0
ENSG00000121904	1	2	2	4	4	4	5	2	3	5	4	3
ENSG00000227000	0	0	0	0	0	0	0	0	0	0	0	0
ENSG00000176256	0	0	0	0	0	1	0	0	1	0	0	0
ENSG00000231163	0	0	0	0	0	0	0	0	0	1	0	0
ENSG00000201148	3	1	1	1	6	2	2	2	2	4	1	4
ENSG00000142698	1	0	0	0	0	0	0	0	0	0	0	0
ENSG00000221053	0	0	0	0	0	0	0	0	0	0	0	0
ENSG00000270241	0	0	0	0	0	0	0	0	0	0	0	0
ENSG00000207941	0	0	0	0	0	0	0	0	0	0	0	0
ENSG00000163866	5	4	4	4	4	4	2	4	3	8	2	1
ENSG00000189280	0	0	0	0	0	0	0	0	0	1	0	0
ENSG00000189433	1	57	79	126	1	82	2	0	0	0	91	57
ENSG00000255811	0	0	0	0	0	0	0	0	0	0	0	0
ENSG00000216162	0	0	0	0	0	0	0	0	0	0	0	0
ENSG00000188910	0	0	0	3	1	0	1	0	0	0	0	0
ENSG00000187513	1	0	1	1	1	0	0	1	0	2	0	0
ENSG00000230163	2	0	1	0	1	0	0	0	0	0	0	0
ENSG00000116544	3	1	4	5	7	7	2	2	8	7	2	2
ENSG00000241014	1	0	1	0	2	0	3	2	1	3	0	0
ENSG00000271741	0	1	0	0	0	0	0	0	0	1	0	0
ENSG00000243749	0	1	0	0	1	0	1	0	0	0	0	2
ENSG00000163867	1	1	0	0	2	0	2	3	1	1	1	0
ENSG00000233940	0	0	0	0	0	0	0	0	0	0	0	0
ENSG00000197056	1	1	3	1	3	2	1	0	3	4	2	1
ENSG00000228348	0	0	0	0	0	0	1	1	1	0	0	0
ENSG00000116560	19	4	8	6	50	1	27	21	16	41	4	3
ENSG00000201868	0	0	0	0	0	0	0	0	0	0	0	0
ENSG00000146463	3	3	5	5	9	2	5	2	4	7	3	2
ENSG00000240374	0	0	0	0	0	0	0	0	0	1	0	1
ENSG00000201542	0	0	0	0	0	0	1	0	1	0	0	0
ENSG00000229994	0	2	1	2	1	1	0	1	0	2	0	0
ENSG00000227409	0	0	0	0	0	0	0	0	0	0	0	0
ENSG00000278702	0	0	0	0	0	0	0	0	0	0	0	0
ENSG00000142687	4	4	6	3	16	2	9	3	7	10	4	3
ENSG00000236274	0	0	0	0	0	0	0	0	0	0	0	0
ENSG00000020129	10	5	9	9	17	4	13	7	11	22	7	3
ENSG00000239636	1	0	2	0	1	0	1	0	2	1	0	0
ENSG00000116819	1	0	0	1	7	0	2	1	3	2	0	0
ENSG00000126067	7	0	1	2	9	4	3	12	6	1	2	1
ENSG00000142686	3	1	1	2	4	0	1	1	1	4	4	1
ENSG00000092853	7	0	1	0	5	2	4	1	1	3	0	0
ENSG00000232335	0	0	0	0	0	0	0	0	0	0	0	0
ENSG00000134698	8	2	9	4	23	2	8	12	11	12	3	7
ENSG00000092847	12	7	13	15	13	8	9	7	11	17	11	3
ENSG00000271164	0	0	0	0	0	0	0	0	0	0	0	0
ENSG00000266671	0	0	0	0	0	0	0	0	0	0	0	0
ENSG00000280133	0	0	0	0	0	0	0	0	0	0	0	0
ENSG00000271914	0	0	0	0	0	0	0	0	0	0	0	0
ENSG00000126070	17	10	21	19	16	15	13	7	10	17	15	7
ENSG00000271554	0	0	0	0	0	0	0	0	0	0	0	0
ENSG00000232862	0	0	0	0	0	0	0	0	0	0	0	0
ENSG00000092850	1	0	0	0	0	1	0	1	0	3	1	0
ENSG00000116863	0	4	3	5	4	3	3	1	4	4	2	2
ENSG00000171812	5	0	2	1	4	4	5	7	2	4	4	1
ENSG00000054116	7	1	1	7	8	1	7	3	2	10	0	1
ENSG00000116871	5	7	11	14	15	10	9	8	11	19	11	8
ENSG00000264592	0	0	0	0	0	0	0	0	0	0	0	0
ENSG00000054118	21	3	3	3	28	7	24	17	9	36	3	7
ENSG00000231849	0	0	0	0	1	0	0	0	0	0	0	0
ENSG00000278491	0	0	0	0	0	0	0	0	0	0	0	0
ENSG00000214193	4	3	2	3	6	4	7	3	4	8	4	3
ENSG00000142694	3	0	6	4	6	0	5	4	4	8	2	2
ENSG00000116883	0	2	4	3	0	3	1	1	0	1	4	1
ENSG00000196182	17	9	6	6	22	13	31	12	20	39	8	3
ENSG00000181817	5	1	1	1	2	0	2	3	0	3	2	0
ENSG00000222821	3	0	0	0	0	0	0	0	0	4	0	0
ENSG00000116885	1	0	0	0	2	0	0	0	0	2	0	0
ENSG00000201448	16	0	0	0	9	0	11	6	3	8	0	0
ENSG00000116898	4	2	1	2	10	0	2	4	9	6	0	1
ENSG00000119535	1	0	0	0	1	0	2	0	0	2	0	0
ENSG00000230214	1	0	0	0	0	1	0	0	0	0	0	0
ENSG00000234481	0	0	0	0	0	0	0	0	0	0	0	0
ENSG00000163873	5	1	5	3	3	0	1	1	1	2	1	2
ENSG00000264698	0	0	0	0	0	0	0	0	0	0	0	0
ENSG00000207328	0	0	0	0	0	0	0	0	0	0	0	0
ENSG00000223944	0	0	0	0	0	0	0	0	0	0	0	0
ENSG00000252368	0	0	0	0	0	0	0	0	0	0	0	0
ENSG00000230451	0	0	0	0	0	0	0	0	0	0	0	0
ENSG00000233621	0	4	4	2	0	4	1	2	0	1	1	0
ENSG00000163874	3	2	1	4	2	1	0	0	4	6	2	2
ENSG00000278228	0	0	0	0	0	0	0	0	0	0	0	0
ENSG00000163875	8	2	2	4	7	4	4	6	4	8	1	0
ENSG00000263675	0	0	0	0	0	0	0	0	0	0	0	0
ENSG00000163877	5	0	1	0	5	0	2	5	2	8	2	1
ENSG00000232273	0	0	0	0	1	0	0	0	0	1	0	0
ENSG00000237749	1	0	0	0	1	0	0	1	0	3	0	0
ENSG00000163879	2	1	0	0	2	0	1	0	2	0	2	0
ENSG00000134697	9	3	5	3	13	3	10	14	11	6	0	2
ENSG00000169218	1	1	0	1	4	0	2	1	1	3	1	0
ENSG00000116922	1	3	1	6	9	3	4	3	4	10	4	1
ENSG00000134690	6	1	5	7	6	1	2	4	3	5	1	1
ENSG00000183317	5	2	3	10	8	0	3	3	4	7	1	3
ENSG00000200421	0	0	0	0	1	0	1	0	0	0	0	0
ENSG00000214141	0	0	0	0	1	1	3	0	1	0	0	0
ENSG00000227416	0	0	0	0	0	0	0	0	0	0	0	1
ENSG00000185090	4	2	2	7	14	0	8	6	5	14	3	2
ENSG00000233728	0	0	0	0	0	0	0	0	0	0	0	0
ENSG00000196449	7	2	0	0	2	1	4	4	5	3	0	1
ENSG00000197982	17	3	8	7	24	6	19	12	16	36	8	6
ENSG00000188786	7	3	6	0	10	3	3	3	4	12	2	2
ENSG00000235673	0	0	0	0	0	0	1	0	0	0	0	0
ENSG00000204084	5	2	4	3	5	1	7	5	0	10	2	1
ENSG00000230955	0	0	0	0	0	0	0	0	0	0	0	0
ENSG00000252448	0	0	0	0	0	0	0	0	0	0	0	0
ENSG00000222282	0	0	0	0	0	0	0	0	0	0	0	0
ENSG00000277168	0	0	0	0	0	0	0	1	0	0	0	0
ENSG00000183431	4	1	4	11	22	1	15	13	6	23	3	1
ENSG00000212541	0	0	0	1	0	0	0	0	1	0	0	0
ENSG00000183386	0	0	2	3	0	2	1	1	0	1	1	0
ENSG00000183520	0	2	5	4	0	4	0	0	2	3	2	2
ENSG00000185668	3	1	7	11	8	10	6	5	2	9	7	6
ENSG00000224592	0	0	0	0	1	0	1	0	0	0	0	0
ENSG00000223589	0	6	6	9	0	0	0	1	0	0	6	3
ENSG00000265596	0	0	0	0	0	0	0	0	0	0	0	0
ENSG00000237290	0	1	1	2	0	2	0	0	0	0	3	3
ENSG00000275350	0	0	0	0	0	0	0	0	0	0	0	0
ENSG00000200796	0	0	0	0	0	0	0	0	0	0	0	0
ENSG00000238063	0	0	0	0	0	0	0	0	0	0	0	0
ENSG00000215895	29	0	0	0	64	0	32	29	27	33	1	0
ENSG00000116954	12	3	6	6	16	6	15	5	7	13	4	1
ENSG00000273637	0	0	0	0	0	0	0	0	0	0	0	0
ENSG00000228436	0	1	0	0	0	0	0	0	0	0	0	0
ENSG00000214114	1	0	0	1	3	2	0	0	2	5	1	1
ENSG00000274944	0	0	0	0	0	0	0	0	0	0	0	0
ENSG00000131233	0	0	0	0	0	0	0	0	0	0	0	0
ENSG00000158315	1	0	1	1	1	2	2	1	1	0	1	0
ENSG00000199963	0	0	0	0	0	0	0	0	0	0	0	0
ENSG00000207466	0	0	0	0	0	0	0	0	0	0	0	0
ENSG00000235549	0	0	0	0	2	0	0	0	1	0	0	0
ENSG00000174574	13	5	5	3	22	5	13	2	11	17	1	2
ENSG00000168653	7	1	1	1	15	4	11	2	5	13	0	1
ENSG00000127603	39	4	12	8	93	9	56	38	39	72	4	10
ENSG00000206654	0	0	0	0	0	0	0	0	0	0	0	0
ENSG00000222378	1	0	0	0	2	0	1	0	0	0	1	0
ENSG00000270040	0	0	0	0	0	0	0	0	0	0	0	0
ENSG00000226438	0	0	0	0	0	0	0	0	0	0	0	0
ENSG00000217897	0	0	0	0	0	0	0	0	0	0	0	0
ENSG00000183682	2	2	8	1	7	5	3	7	5	5	1	3
ENSG00000237624	4	1	1	1	3	0	1	0	1	2	2	0
ENSG00000182109	0	1	2	1	1	0	4	0	3	2	0	1
ENSG00000243970	0	0	0	0	0	0	0	1	0	0	0	0
ENSG00000090621	48	4	10	12	62	12	39	27	36	66	8	6
ENSG00000228060	0	0	0	0	0	0	0	0	0	0	0	0
ENSG00000201457	111	0	0	0	201	0	128	110	95	187	2	0
ENSG00000163909	3	0	0	0	2	0	2	2	1	0	0	0
ENSG00000225903	0	0	0	0	0	0	0	0	0	0	0	0
ENSG00000116981	1	0	0	0	0	0	0	1	0	0	0	0
ENSG00000116983	1	2	0	0	5	1	1	1	0	2	0	0
ENSG00000084072	4	3	3	3	4	0	5	3	3	7	1	1
ENSG00000225333	0	0	0	0	1	1	0	0	0	0	0	0
ENSG00000252413	0	0	0	0	0	0	0	0	0	0	0	0
ENSG00000116985	5	0	4	0	8	0	8	1	2	8	1	0
ENSG00000198754	5	2	1	1	2	0	1	0	1	2	2	0
ENSG00000261798	0	2	2	4	1	3	4	1	0	2	1	1
ENSG00000229213	0	0	0	0	0	0	0	0	0	0	0	0
ENSG00000043514	2	0	0	2	3	0	2	3	3	4	1	2
ENSG00000202222	0	0	0	0	0	0	0	0	0	0	0	0
ENSG00000116990	2	1	2	1	3	4	4	1	4	5	5	0
ENSG00000236546	0	0	0	0	0	0	0	0	0	0	0	0
ENSG00000207356	1	1	1	11	6	2	1	0	1	0	3	7
ENSG00000168389	1	0	2	0	4	0	0	2	1	4	0	0
ENSG00000228477	2	0	0	0	0	0	0	0	0	0	0	0
ENSG00000131236	13	0	2	5	18	3	10	11	14	16	5	1
ENSG00000131238	8	1	1	4	13	1	4	3	7	9	3	0
ENSG00000226745	0	0	0	0	3	0	3	2	2	5	0	0
ENSG00000117000	6	1	9	1	11	3	3	10	5	12	0	6
ENSG00000207508	0	0	0	0	0	0	0	0	0	0	0	0
ENSG00000188800	0	0	0	0	0	0	0	0	1	0	0	0
ENSG00000259943	0	0	0	0	2	2	1	0	1	3	0	0
ENSG00000084073	3	1	0	1	0	4	2	4	1	3	1	1
ENSG00000231296	0	0	0	0	0	0	0	0	0	0	0	0
ENSG00000049089	3	1	2	0	2	1	2	3	1	4	2	2
ENSG00000227311	0	0	0	0	0	0	0	0	0	0	0	0
ENSG00000084070	8	2	5	4	11	3	10	10	8	9	5	3
ENSG00000213172	0	0	0	0	0	0	1	0	0	0	0	0
ENSG00000187801	1	1	2	1	1	0	0	0	1	1	5	1
ENSG00000260920	0	0	0	0	0	0	0	0	0	0	0	0
ENSG00000279667	0	0	0	0	0	0	1	0	0	0	0	0
ENSG00000187815	0	0	0	2	0	0	2	0	1	1	2	1
ENSG00000238287	0	0	0	0	0	0	0	0	0	1	0	0
ENSG00000164002	1	1	3	1	2	0	0	1	0	1	4	0
ENSG00000227278	0	0	0	0	0	0	0	0	0	0	0	0
ENSG00000238186	0	0	0	0	0	0	0	0	0	0	0	0
ENSG00000117010	1	1	0	0	0	1	1	4	0	2	0	0
ENSG00000236505	0	0	0	0	0	0	0	0	0	0	0	0
ENSG00000233910	0	0	0	0	0	0	0	0	0	1	0	0
ENSG00000117016	65	7	7	16	100	7	73	54	57	111	9	12
ENSG00000237899	0	0	0	0	0	0	0	0	0	0	0	0
ENSG00000272145	2	1	0	0	2	1	1	1	1	4	1	1
ENSG00000066136	7	7	12	15	5	18	4	1	1	6	10	12
ENSG00000198974	34	4	3	0	38	3	32	27	39	41	4	2
ENSG00000207962	12	4	6	4	28	5	19	17	21	21	4	0
ENSG00000117013	10	1	5	4	7	2	3	9	8	11	1	4
ENSG00000264582	0	0	1	1	1	1	2	2	1	0	1	0
ENSG00000179862	5	3	5	7	3	4	2	2	2	1	2	3
ENSG00000229528	0	0	0	0	0	0	0	0	0	0	0	0
ENSG00000228940	0	0	0	0	0	0	0	0	0	0	0	0
ENSG00000273910	0	0	0	0	0	0	0	0	0	0	0	0
ENSG00000233118	0	0	0	0	0	0	0	0	0	0	0	0
ENSG00000171793	12	2	4	3	25	4	20	13	9	21	1	2
ENSG00000171790	4	0	0	1	4	0	2	1	3	3	0	0
ENSG00000010803	6	2	2	6	5	0	2	2	4	3	1	0
ENSG00000215893	0	0	0	0	0	0	0	1	0	0	0	0
ENSG00000235358	0	0	0	1	0	0	0	0	0	0	1	0
ENSG00000213987	0	0	0	0	0	0	0	0	0	0	0	0
ENSG00000204060	14	6	3	1	17	1	15	5	10	24	3	2
ENSG00000229901	1	0	0	0	0	0	0	0	0	0	0	0
ENSG00000252563	0	1	1	3	1	1	0	1	1	0	2	1
ENSG00000127129	0	2	2	0	4	0	1	1	3	4	2	0
ENSG00000127124	29	2	1	8	44	0	19	20	22	35	2	3
ENSG00000230881	0	0	0	0	0	0	0	0	0	0	0	0
ENSG00000230638	0	1	0	2	1	2	0	0	1	0	1	0
ENSG00000264896	0	0	0	0	0	0	0	0	0	0	0	0
ENSG00000227538	2	0	0	0	1	0	0	0	0	1	1	0
ENSG00000228776	0	0	0	0	0	0	0	0	0	0	0	0
ENSG00000044012	0	0	0	0	0	0	0	0	0	0	0	0
ENSG00000197273	0	0	0	0	0	0	0	0	0	0	0	0
ENSG00000198815	7	5	14	11	9	9	10	10	8	13	13	4
ENSG00000227527	0	0	0	0	0	1	0	0	1	0	1	0
ENSG00000177181	4	4	5	2	6	4	4	4	6	9	2	1
ENSG00000235002	0	0	0	0	0	0	0	0	0	0	0	0
ENSG00000066185	0	0	0	1	1	0	0	1	0	0	0	0
ENSG00000127125	3	0	1	1	6	1	6	3	4	6	1	1
ENSG00000186409	1	0	2	1	2	0	0	2	2	1	1	0
ENSG00000230116	1	0	0	0	0	0	1	0	0	0	0	0
ENSG00000236876	0	0	0	0	0	0	0	0	0	0	0	0
ENSG00000200254	0	0	0	0	0	0	0	1	0	0	0	0
ENSG00000236180	0	0	0	0	0	0	0	0	0	0	0	0
ENSG00000171960	4	0	3	0	2	0	1	2	3	0	0	1
ENSG00000234917	0	0	0	0	0	0	0	1	0	0	0	0
ENSG00000065978	14	5	11	5	25	2	21	17	16	34	9	3
ENSG00000164007	0	1	1	0	1	0	1	0	0	0	0	0
ENSG00000117385	4	2	4	5	13	5	5	3	2	2	3	8
ENSG00000164008	8	1	2	3	15	1	6	5	5	5	1	0
ENSG00000228452	0	0	0	0	1	0	0	0	0	0	0	0
ENSG00000274386	0	0	0	0	0	0	0	0	1	0	0	0
ENSG00000177868	1	1	0	0	1	2	0	1	0	1	1	0
ENSG00000164010	0	2	0	1	0	0	0	1	2	0	1	0
ENSG00000228192	1	0	0	0	2	0	0	1	1	0	0	0
ENSG00000164011	0	1	1	1	1	1	2	0	0	3	1	0
ENSG00000233708	2	0	0	0	2	1	0	2	1	9	0	0
ENSG00000237090	1	0	0	1	4	1	1	0	0	1	0	0
ENSG00000225099	1	0	0	0	0	0	0	0	0	0	0	0
ENSG00000117394	1	0	0	0	10	0	1	2	1	2	0	0
ENSG00000227533	4	0	1	0	2	0	2	0	1	3	0	0
ENSG00000207256	0	0	0	0	1	0	0	0	0	0	0	0
ENSG00000252803	0	0	0	0	0	0	0	0	0	0	0	0
ENSG00000277513	0	0	0	0	0	0	0	0	0	0	0	0
ENSG00000186973	0	0	0	0	0	0	0	0	1	1	0	0
ENSG00000117395	0	2	4	0	10	0	1	2	4	3	0	1
ENSG00000243710	2	0	0	0	0	0	0	0	0	2	0	1
ENSG00000199240	0	0	0	0	0	0	0	0	0	0	0	0
ENSG00000179178	2	4	4	4	8	2	6	4	4	10	5	1
ENSG00000253313	1	0	0	0	7	1	3	1	2	2	0	1
ENSG00000066056	2	10	9	20	4	8	1	1	0	1	14	12
ENSG00000117400	0	2	6	2	0	1	0	0	0	1	1	0
ENSG00000234694	0	0	0	0	1	1	0	0	1	0	1	0
ENSG00000117399	9	2	3	4	12	0	13	6	9	13	3	3
ENSG00000066322	9	2	3	6	13	4	12	8	4	15	6	6
ENSG00000277622	0	0	0	0	0	0	0	0	0	0	0	0
ENSG00000159479	4	0	0	1	10	0	2	2	5	7	0	0
ENSG00000229431	0	0	0	0	0	0	1	0	0	0	0	0
ENSG00000198198	15	2	5	7	8	4	10	5	10	15	3	2
ENSG00000229372	0	0	0	0	0	0	0	0	0	1	0	0
ENSG00000274975	0	0	0	0	0	0	0	0	0	0	0	0
ENSG00000178922	2	0	1	0	4	1	3	1	1	1	4	0
ENSG00000229348	0	0	0	1	0	0	0	0	0	1	0	2
ENSG00000142949	63	11	20	15	102	12	73	53	63	98	6	10
ENSG00000066135	8	5	2	7	13	3	12	12	7	15	3	2
ENSG00000236200	1	2	2	2	1	0	1	3	0	3	1	1
ENSG00000126091	1	1	3	5	6	2	3	4	5	1	1	0
ENSG00000229444	0	0	0	1	0	0	0	0	0	0	0	0
ENSG00000252201	0	0	0	0	2	0	0	0	0	0	0	0
ENSG00000233674	1	0	0	0	0	0	0	0	0	0	0	0
ENSG00000224751	0	0	0	0	2	0	0	2	0	1	0	0
ENSG00000117407	2	2	7	4	4	4	1	3	1	3	6	2
ENSG00000237950	0	0	0	1	1	0	0	0	1	0	0	1
ENSG00000117408	8	5	8	9	3	1	1	6	2	2	2	4
ENSG00000132768	3	4	3	0	7	1	5	8	4	7	2	1
ENSG00000117410	27	2	8	9	43	8	17	18	16	36	3	4
ENSG00000117411	14	8	33	18	26	13	11	8	13	16	26	12
ENSG00000159214	1	0	2	3	2	0	2	1	1	1	0	0
ENSG00000196517	2	3	14	5	10	5	3	7	5	10	2	4
ENSG00000230615	0	2	0	0	1	1	0	1	0	1	1	2
ENSG00000227163	0	0	0	0	0	0	0	0	0	0	0	0
ENSG00000271647	0	0	0	0	0	0	0	0	0	0	0	0
ENSG00000239560	0	0	0	0	1	0	0	0	0	0	1	0
ENSG00000171872	0	0	0	0	0	1	1	0	0	1	0	0
ENSG00000233514	3	0	0	0	1	1	5	0	0	0	0	0
ENSG00000239275	0	0	0	0	0	0	0	0	0	0	0	0
ENSG00000226804	0	0	0	0	0	0	1	0	0	0	0	0
ENSG00000200171	0	0	1	0	1	0	0	1	1	0	0	3
ENSG00000238037	0	0	0	0	0	0	0	0	0	0	0	0
ENSG00000227994	0	0	0	0	0	0	0	0	1	0	0	0
ENSG00000271329	0	0	0	0	0	1	0	0	0	0	0	0
ENSG00000178028	2	1	1	2	5	3	3	1	3	4	1	2
ENSG00000117419	11	2	5	1	11	5	5	3	1	11	2	1
ENSG00000233602	1	0	0	0	0	0	0	0	0	0	0	0
ENSG00000252146	0	0	0	0	0	0	0	0	0	0	0	0
ENSG00000199385	0	0	0	0	0	0	0	0	0	0	0	0
ENSG00000187147	93	11	10	11	122	9	104	63	71	112	9	10
ENSG00000263381	0	0	0	0	0	0	0	0	0	0	0	0
ENSG00000126106	1	1	1	5	3	3	2	4	3	6	0	1
ENSG00000198520	0	1	2	3	2	3	0	1	0	3	1	0
ENSG00000199377	111	29	51	51	118	31	117	115	115	153	39	25
ENSG00000200169	134	34	39	33	231	27	136	116	113	215	32	31
ENSG00000142945	5	2	0	2	8	2	8	6	1	11	2	2
ENSG00000225721	0	0	0	0	0	1	0	0	0	0	0	0
ENSG00000142937	46	6	22	16	55	13	32	18	34	57	8	10
ENSG00000264294	0	0	0	0	0	0	0	0	0	0	0	0
ENSG00000200913	63	1	1	1	114	0	66	59	49	91	0	0
ENSG00000202031	10	0	0	1	9	0	6	4	5	7	0	0
ENSG00000207421	0	0	0	0	0	0	0	0	0	0	0	0
ENSG00000234093	2	1	0	0	2	0	7	2	3	7	0	0
ENSG00000142959	0	0	1	0	0	0	1	0	0	0	0	0
ENSG00000173846	7	2	8	9	13	6	10	4	6	18	6	2
ENSG00000188396	1	0	1	1	1	0	1	1	0	0	0	0
ENSG00000222009	3	7	6	3	6	9	7	7	1	1	7	8
ENSG00000117425	3	1	1	4	2	4	1	1	3	1	2	1
ENSG00000202444	0	0	0	0	0	0	0	0	0	0	0	0
ENSG00000226499	0	0	0	1	0	0	0	0	0	0	0	0
ENSG00000070785	5	2	5	2	5	1	2	2	0	3	1	2
ENSG00000266294	0	0	0	0	0	0	0	0	0	0	0	0
ENSG00000253039	0	0	0	0	0	0	0	0	0	0	0	0
ENSG00000229815	0	0	0	0	1	0	3	0	0	0	0	0
ENSG00000232369	0	0	0	0	0	0	0	0	1	0	0	0
ENSG00000268949	0	0	0	0	0	0	0	0	0	1	0	0
ENSG00000126107	12	0	4	1	14	1	7	5	3	9	3	2
ENSG00000126088	6	14	16	11	6	12	4	2	2	2	12	7
ENSG00000162415	3	6	6	4	7	5	6	4	8	6	2	4
ENSG00000234315	1	0	0	0	0	0	0	1	0	0	0	0
ENSG00000221707	0	0	0	0	0	0	0	0	0	0	0	0
ENSG00000186603	2	58	94	106	0	69	2	0	0	1	78	76
ENSG00000132781	4	0	1	0	6	0	2	0	2	3	1	0
ENSG00000132773	0	0	0	4	0	1	0	3	2	2	0	0
ENSG00000070759	4	2	4	2	4	2	1	1	5	0	2	0
ENSG00000236872	0	0	0	0	0	0	0	0	0	0	0	0
ENSG00000132763	3	2	2	2	6	0	1	1	1	4	1	0
ENSG00000117450	17	6	3	5	23	3	21	15	11	37	5	1
ENSG00000234379	0	0	0	0	0	0	0	0	0	0	0	0
ENSG00000117448	7	2	3	6	19	5	20	10	6	14	2	0
ENSG00000132780	12	0	2	7	28	3	14	9	8	25	1	3
ENSG00000159588	0	0	0	0	2	1	0	0	0	1	0	0
ENSG00000159592	15	3	11	6	28	6	8	9	13	17	3	3
ENSG00000225447	0	0	0	0	0	0	0	1	0	0	0	0
ENSG00000234329	0	0	0	0	1	0	0	1	2	2	0	0
ENSG00000159596	2	0	1	1	3	0	2	1	2	4	0	1
ENSG00000197429	3	1	7	5	5	2	2	2	1	1	2	3
ENSG00000230896	0	0	0	0	3	0	0	0	0	0	0	0
ENSG00000236111	0	0	0	0	0	1	0	0	0	1	1	0
ENSG00000086015	27	9	6	5	32	2	14	9	7	17	5	4
ENSG00000232467	1	0	0	0	0	0	0	0	0	0	0	0
ENSG00000117461	3	2	2	9	7	4	3	3	4	7	8	6
ENSG00000278139	0	0	0	0	0	0	0	0	0	0	0	0
ENSG00000226957	0	0	0	0	0	0	0	0	0	0	0	0
ENSG00000233114	0	0	0	0	0	0	0	0	0	0	0	0
ENSG00000227857	0	0	0	0	0	0	0	0	0	0	0	0
ENSG00000117472	4	2	0	2	15	0	7	5	2	11	2	1
ENSG00000250719	0	0	0	0	0	0	0	0	0	0	0	0
ENSG00000085998	14	3	5	3	31	0	14	20	18	20	1	2
ENSG00000171357	2	0	0	2	2	0	0	1	1	3	1	1
ENSG00000085999	5	0	2	0	5	1	4	3	2	9	1	1
ENSG00000132128	6	2	2	4	16	1	19	9	7	12	2	2
ENSG00000173660	20	4	9	5	35	2	23	24	22	46	2	7
ENSG00000117481	6	2	6	2	4	0	3	4	4	10	4	4
ENSG00000225779	0	0	0	0	0	0	0	2	0	0	0	0
ENSG00000117480	4	2	4	3	8	1	3	2	3	7	3	2
ENSG00000232022	0	0	0	0	1	0	0	0	0	0	0	0
ENSG00000273854	0	0	0	0	0	0	0	0	0	0	0	0
ENSG00000224863	0	0	0	0	0	0	1	0	0	0	0	0
ENSG00000225667	0	0	0	0	0	0	0	0	0	0	0	0
ENSG00000197587	1	0	0	1	3	1	1	0	0	2	0	0
ENSG00000269956	1	0	1	0	1	0	0	0	0	1	0	0
ENSG00000162456	3	0	0	0	6	0	6	2	5	4	3	1
ENSG00000079277	2	2	0	3	2	1	6	1	0	5	2	0
ENSG00000142961	3	0	2	1	7	1	1	1	5	4	0	0
ENSG00000123472	32	6	7	11	41	4	31	16	27	39	3	3
ENSG00000233647	0	0	0	0	0	0	0	0	0	0	0	0
ENSG00000186118	0	0	1	1	0	0	0	0	0	1	0	0
ENSG00000228237	0	0	0	0	0	0	0	0	0	0	0	0
ENSG00000159658	11	0	2	5	18	1	10	7	11	16	0	1
ENSG00000236476	0	0	0	0	0	0	0	0	0	0	0	0
ENSG00000142973	1	0	0	1	2	0	1	0	0	1	0	0
ENSG00000154198	0	0	0	0	0	0	0	0	0	0	0	0
ENSG00000238145	0	0	0	0	0	0	0	0	0	0	0	0
ENSG00000187048	0	0	0	0	0	0	0	0	0	0	0	0
ENSG00000259832	0	0	0	0	1	0	1	0	0	0	0	0
ENSG00000261196	0	0	0	0	0	0	0	0	0	0	0	0
ENSG00000261593	5	1	0	0	4	0	2	5	2	3	0	0
ENSG00000261290	0	0	0	0	0	0	0	0	0	0	0	0
ENSG00000186377	0	3	0	0	2	0	0	0	0	2	0	0
ENSG00000186160	0	0	0	0	0	0	0	0	0	0	0	0
ENSG00000225154	0	0	0	0	0	0	0	0	0	0	0	0
ENSG00000225506	0	0	1	0	0	0	0	0	0	0	0	2
ENSG00000162365	0	0	0	2	0	0	0	0	0	0	0	1
ENSG00000225514	0	0	0	0	0	0	0	0	0	0	0	0
ENSG00000224805	0	0	0	0	0	0	0	0	0	0	0	0
ENSG00000162366	2	0	1	1	2	0	0	0	0	0	0	0
ENSG00000162367	1	0	0	3	0	0	1	0	0	0	1	1
ENSG00000226252	0	0	0	1	0	2	0	1	0	0	0	0
ENSG00000123473	2	5	3	2	7	4	7	3	5	5	3	4
ENSG00000162368	14	2	6	6	11	1	16	6	9	20	3	4
ENSG00000225762	0	0	0	1	0	0	0	0	0	0	0	0
ENSG00000186790	7	1	2	3	11	2	13	9	8	13	2	3
ENSG00000237424	2	0	0	1	2	3	1	2	1	6	1	2
ENSG00000186564	9	11	23	23	9	20	4	3	3	11	21	20
ENSG00000271355	0	0	0	0	1	0	0	0	0	0	0	0
ENSG00000229554	0	0	0	0	0	0	0	0	0	0	0	0
ENSG00000221346	0	0	0	0	0	0	0	0	0	0	0	0
ENSG00000227883	0	0	0	0	1	0	0	0	1	0	0	0
ENSG00000221447	0	0	0	0	0	0	0	0	0	0	0	0
ENSG00000227947	0	0	0	0	0	0	0	0	0	0	0	0
ENSG00000269113	1	1	1	3	1	0	1	1	1	1	0	1
ENSG00000223814	0	0	0	0	0	0	0	0	0	0	0	0
ENSG00000225028	4	0	0	1	4	0	2	0	1	4	0	0
ENSG00000226133	0	1	0	0	0	0	0	0	0	0	0	0
ENSG00000231413	0	0	0	0	0	0	0	0	0	0	0	0
ENSG00000237180	0	0	0	0	0	0	0	0	0	0	0	0
ENSG00000242267	0	1	0	0	0	0	0	1	0	1	0	0
ENSG00000279096	1	0	0	0	1	0	0	0	0	0	0	0
ENSG00000223720	0	0	0	0	0	0	0	0	0	0	0	0
ENSG00000117834	0	0	1	1	0	0	0	0	0	0	0	0
ENSG00000272491	0	0	1	0	0	0	0	0	0	0	1	0
ENSG00000279214	0	0	0	0	0	0	0	0	0	0	0	0
ENSG00000132122	3	0	0	0	4	3	4	2	0	1	0	1
ENSG00000224986	1	0	0	0	0	0	1	0	0	0	1	0
ENSG00000206700	0	0	0	0	0	0	0	0	0	0	0	0
ENSG00000235105	1	0	0	0	0	0	0	1	1	0	0	0
ENSG00000223175	0	0	0	0	0	0	0	0	0	0	0	0
ENSG00000232514	0	0	0	0	0	0	0	0	0	0	0	0
ENSG00000186094	1	1	1	1	0	0	0	0	0	0	0	1
ENSG00000162373	0	1	1	0	1	0	0	2	0	0	0	0
ENSG00000229846	1	0	0	0	0	0	1	0	0	0	0	0
ENSG00000230114	0	0	0	0	0	0	0	0	0	0	0	0
ENSG00000225623	0	0	0	0	0	0	0	0	0	0	0	0
ENSG00000237478	0	0	0	0	0	0	0	0	0	0	0	0
ENSG00000215887	0	0	0	0	0	0	0	1	0	0	0	0
ENSG00000221746	0	0	0	0	0	0	0	0	0	0	0	0
ENSG00000279324	0	0	0	0	0	0	0	0	0	0	1	0
ENSG00000233595	0	0	0	0	0	0	0	0	0	0	0	0
ENSG00000162374	3	2	0	0	4	1	3	1	2	4	2	2
ENSG00000230828	0	0	0	0	0	0	0	0	0	0	0	0
ENSG00000237337	0	0	0	0	0	0	1	0	0	0	0	0
ENSG00000233407	0	0	0	0	0	0	0	0	0	0	0	0
ENSG00000234080	0	0	1	0	2	0	0	1	1	1	0	0
ENSG00000229316	1	0	0	0	0	3	0	0	0	1	0	0
ENSG00000225671	2	0	0	0	0	0	0	0	0	0	0	0
ENSG00000142700	3	3	3	1	6	2	2	2	0	4	0	2
ENSG00000271782	0	0	0	0	0	0	0	0	0	0	0	0
ENSG00000185104	102	6	5	9	154	4	124	97	79	156	8	6
ENSG00000225767	0	0	0	0	0	0	0	0	0	1	0	0
ENSG00000207194	0	0	0	0	0	0	0	0	0	0	0	0
ENSG00000230585	0	0	0	0	0	0	0	2	1	1	0	0
ENSG00000237130	0	0	0	2	2	1	0	0	0	2	0	0
ENSG00000123080	7	2	16	11	6	5	7	1	4	8	9	5
ENSG00000265538	0	0	0	1	0	0	0	0	0	0	0	0
ENSG00000275816	0	0	1	0	0	0	0	0	0	0	0	0
ENSG00000204006	0	0	0	0	0	0	1	0	0	0	0	0
ENSG00000200262	0	0	2	1	0	1	0	0	0	0	0	0
ENSG00000213478	7	0	2	0	5	1	3	4	7	10	0	1
ENSG00000239101	0	0	0	0	0	0	0	0	0	0	0	0
ENSG00000203356	1	1	0	0	1	0	0	0	0	1	0	0
ENSG00000123091	17	5	8	8	16	4	8	18	12	25	8	2
ENSG00000233406	0	0	0	0	1	0	0	1	1	0	0	0
ENSG00000236434	0	0	0	0	0	0	0	0	0	1	0	0
ENSG00000085831	5	2	9	5	6	4	3	2	4	3	4	5
ENSG00000261664	0	0	1	0	0	0	1	0	0	1	0	0
ENSG00000085832	9	3	6	2	15	1	10	8	4	9	1	2
ENSG00000232027	0	0	0	0	1	0	1	1	0	0	1	0
ENSG00000206595	0	0	0	0	0	0	0	0	0	0	0	0
ENSG00000238140	0	0	0	0	0	0	0	0	0	0	0	0
ENSG00000227070	1	0	1	0	0	0	1	1	1	1	0	0
ENSG00000252032	0	0	0	0	0	0	0	0	0	0	0	0
ENSG00000227742	0	0	0	0	0	0	0	0	0	1	0	0
ENSG00000117859	9	0	0	0	16	0	11	3	5	6	2	0
ENSG00000236973	0	0	0	0	1	0	0	0	1	1	0	0
ENSG00000232846	0	0	0	0	0	0	0	0	0	0	0	0
ENSG00000212624	1	0	0	0	2	0	5	1	1	0	0	1
ENSG00000078618	14	0	5	4	17	7	13	11	10	14	5	6
ENSG00000266993	0	0	0	0	0	0	0	0	0	1	0	0
ENSG00000272175	0	0	0	0	0	0	0	0	0	0	0	0
ENSG00000212076	0	0	0	0	0	0	0	0	0	0	0	0
ENSG00000230604	0	0	0	0	0	0	1	0	0	0	0	0
ENSG00000169213	9	0	4	5	10	1	6	5	6	7	0	0
ENSG00000200839	123	4	5	3	193	1	136	94	90	210	1	3
ENSG00000229032	0	0	0	0	1	0	0	0	0	0	0	0
ENSG00000264613	0	0	0	0	0	0	0	0	0	0	0	0
ENSG00000117862	5	3	2	6	5	0	5	2	2	3	3	0
ENSG00000198841	1	0	0	0	0	0	0	1	0	1	0	0
ENSG00000223390	1	0	0	0	0	0	0	0	0	0	0	0
ENSG00000228369	0	0	0	0	0	0	0	0	0	1	0	0
ENSG00000134717	4	0	0	3	7	0	2	4	5	9	0	0
ENSG00000157077	2	1	4	4	8	3	3	3	2	3	0	0
ENSG00000241745	0	0	0	0	0	1	0	0	0	1	0	0
ENSG00000228407	2	0	0	0	2	0	1	0	1	1	0	0
ENSG00000223429	0	0	0	0	0	0	0	0	1	0	1	0
ENSG00000224255	0	0	0	0	0	0	0	0	1	0	0	0
ENSG00000236004	0	0	0	0	0	0	0	0	0	0	0	0
ENSG00000237663	0	0	0	0	0	0	1	0	0	0	0	0
ENSG00000213735	0	0	0	0	1	0	1	1	0	0	0	0
ENSG00000154222	3	8	14	6	8	1	2	1	1	6	9	7
ENSG00000272100	0	0	0	0	0	0	0	0	0	0	0	0
ENSG00000224680	2	0	1	0	0	0	5	1	2	2	0	0
ENSG00000085840	0	2	4	3	3	2	2	0	0	2	1	1
ENSG00000134748	1	0	1	1	6	7	3	4	3	9	1	2
ENSG00000134744	10	2	1	4	14	3	7	8	3	17	2	4
ENSG00000272371	0	0	0	0	0	0	0	0	0	0	0	0
ENSG00000236290	0	0	0	0	0	0	0	0	0	0	0	0
ENSG00000116157	1	0	0	1	1	0	0	0	0	0	1	1
ENSG00000182183	1	2	3	1	0	3	0	0	0	3	2	1
ENSG00000162377	2	0	4	3	0	2	3	2	0	2	1	0
ENSG00000233664	0	0	0	0	0	0	1	0	0	0	0	0
ENSG00000239640	0	0	0	0	0	0	0	0	0	0	0	0
ENSG00000162378	10	7	5	3	18	5	3	8	6	9	2	3
ENSG00000252018	0	0	0	0	1	0	0	0	0	0	0	0
ENSG00000228929	29	8	4	3	51	1	34	19	17	40	5	2
ENSG00000206627	0	0	0	0	0	0	0	0	1	0	0	0
ENSG00000203995	0	7	8	13	2	10	2	1	0	1	9	7
ENSG00000242391	0	0	0	0	0	0	0	0	0	0	0	0
ENSG00000121310	11	1	1	1	19	1	17	13	9	12	1	1
ENSG00000230953	0	0	0	1	1	0	1	2	0	2	0	0
ENSG00000231866	0	0	0	0	0	0	0	0	0	0	0	0
ENSG00000116171	13	3	4	2	17	3	7	4	12	25	3	3
ENSG00000264834	0	0	0	0	0	0	0	0	0	0	0	0
ENSG00000266188	0	0	0	0	0	0	0	0	0	0	0	0
ENSG00000265815	0	0	0	0	0	0	0	0	0	0	0	0
ENSG00000237279	0	0	0	0	0	0	0	0	0	0	0	0
ENSG00000236360	1	0	0	0	0	0	0	0	0	0	0	0
ENSG00000226147	0	0	0	0	0	0	0	0	0	0	0	0
ENSG00000279054	0	0	0	0	0	0	0	0	0	0	0	0
ENSG00000174348	5	0	1	0	2	0	6	4	4	7	0	0
ENSG00000232993	0	0	0	0	0	0	0	0	0	0	0	0
ENSG00000227644	0	0	0	0	0	0	0	0	0	0	0	0
ENSG00000162383	1	0	2	0	2	1	0	1	0	2	2	1
ENSG00000235563	0	0	0	2	0	0	0	1	1	0	1	0
ENSG00000277397	0	0	0	0	0	0	0	0	0	0	0	0
ENSG00000157184	3	1	1	2	4	0	4	4	4	3	2	2
ENSG00000236723	0	0	0	0	0	0	0	0	0	0	0	0
ENSG00000162384	4	1	1	5	5	0	1	1	0	3	0	1
ENSG00000259818	0	1	1	1	0	1	1	0	0	0	0	1
ENSG00000162385	1	0	0	1	2	2	0	2	2	2	0	0
ENSG00000226754	0	0	1	1	1	0	0	0	0	1	1	2
ENSG00000270172	0	0	0	0	0	0	0	0	0	0	0	0
ENSG00000157193	13	4	6	2	14	2	4	4	4	8	4	9
ENSG00000234578	0	0	0	0	0	0	0	0	0	0	0	0
ENSG00000228838	0	0	0	0	0	0	0	0	0	0	0	0
ENSG00000225030	0	0	0	0	0	0	0	0	0	0	0	0
ENSG00000232762	0	0	0	0	0	0	0	0	0	0	0	0
ENSG00000225675	0	0	0	0	0	0	0	0	0	0	0	0
ENSG00000226938	0	0	0	0	0	0	0	0	0	0	0	0
ENSG00000230138	0	0	0	0	0	0	0	0	0	0	0	0
ENSG00000236253	0	1	0	0	0	0	1	0	2	0	0	1
ENSG00000143006	0	1	1	0	1	1	2	0	0	1	0	1
ENSG00000174332	0	3	0	0	1	1	1	0	0	0	0	0
ENSG00000239007	0	0	0	0	0	0	0	0	0	0	0	0
ENSG00000058804	4	2	2	1	3	3	2	4	2	13	2	0
ENSG00000201003	0	0	0	0	1	0	1	0	1	0	0	0
ENSG00000229687	0	0	0	0	0	0	0	0	0	0	0	0
ENSG00000058799	1	2	1	1	0	1	1	0	0	0	0	1
ENSG00000211452	0	0	0	0	1	0	0	0	1	0	0	0
ENSG00000081870	2	2	1	7	4	2	4	2	1	4	2	3
ENSG00000116212	2	1	1	2	8	0	5	2	3	5	1	0
ENSG00000219102	0	0	0	0	1	0	1	0	1	1	1	0
ENSG00000203985	0	0	0	0	0	0	1	0	0	1	0	1
ENSG00000272091	0	0	0	0	0	0	1	1	0	0	0	0
ENSG00000116209	5	3	2	2	6	1	7	10	6	11	2	3
ENSG00000280378	0	0	0	0	0	0	1	0	0	0	0	0
ENSG00000116205	2	1	4	0	1	0	2	0	1	3	1	4
ENSG00000264208	0	0	0	0	0	0	0	0	0	0	0	0
ENSG00000225183	0	0	0	0	0	0	0	0	0	0	0	0
ENSG00000279049	0	0	0	0	0	0	0	0	0	0	0	0
ENSG00000212670	0	0	0	0	1	0	0	0	0	0	0	0
ENSG00000157211	0	0	0	0	0	1	1	0	0	0	1	0
ENSG00000280425	1	0	0	0	1	1	1	0	0	2	0	0
ENSG00000256407	0	1	0	0	0	0	0	0	0	1	0	0
ENSG00000215883	5	2	0	0	1	1	1	4	3	3	0	3
ENSG00000116221	3	1	2	2	4	4	4	2	4	9	3	2
ENSG00000157216	9	10	12	6	14	8	7	4	7	18	14	6
ENSG00000198711	1	0	0	0	0	0	1	1	0	2	0	0
ENSG00000225632	0	0	0	1	0	0	0	1	0	0	0	0
ENSG00000232245	0	0	0	0	0	0	0	0	0	0	0	0
ENSG00000265404	0	0	0	0	0	0	0	0	0	0	0	0
ENSG00000235741	0	0	0	0	0	0	0	0	0	0	0	0
ENSG00000237173	0	0	0	0	0	0	0	0	0	0	0	0
ENSG00000227453	0	0	0	0	0	0	0	0	0	0	1	0
ENSG00000162390	4	1	0	0	7	2	10	4	3	17	0	0
ENSG00000162391	1	0	0	0	0	0	0	0	0	2	0	0
ENSG00000230728	0	0	0	0	0	0	0	0	0	0	0	0
ENSG00000184313	2	1	2	1	1	0	0	0	1	0	0	1
ENSG00000271723	0	0	0	0	0	0	0	0	0	0	0	0
ENSG00000243725	1	2	2	3	0	3	0	0	1	0	2	1
ENSG00000162396	2	0	6	3	0	1	3	0	0	3	0	0
ENSG00000006555	2	4	12	14	2	8	1	1	0	0	8	9
ENSG00000237453	0	0	0	0	0	0	0	0	0	0	0	0
ENSG00000162398	1	1	0	0	1	0	1	0	0	0	1	1
ENSG00000116133	20	3	12	11	23	13	22	13	13	27	11	2
ENSG00000242396	0	0	0	0	0	0	0	0	0	0	0	0
ENSG00000233203	0	0	0	1	0	0	0	0	0	0	0	0
ENSG00000143001	1	0	0	0	1	0	0	1	0	0	0	0
ENSG00000233271	0	0	0	0	0	0	0	0	0	0	0	0
ENSG00000162399	0	0	1	2	0	0	1	1	2	1	0	0
ENSG00000169174	1	0	0	1	1	4	2	0	3	1	1	3
ENSG00000162402	12	2	2	0	11	1	11	7	7	8	2	0
ENSG00000231090	0	0	0	0	0	0	0	0	0	0	0	0
ENSG00000231095	0	0	0	0	0	0	0	0	2	0	0	0
ENSG00000265822	0	0	0	0	0	0	0	0	0	0	0	0
ENSG00000231900	0	0	0	0	1	0	3	1	0	0	0	1
ENSG00000232198	0	0	0	0	0	0	0	0	0	0	0	0
ENSG00000199831	1	0	0	0	0	0	3	0	0	1	0	0
ENSG00000252162	0	0	0	0	0	0	0	0	0	1	0	0
ENSG00000272051	0	0	0	1	0	1	0	0	0	0	1	0
ENSG00000234810	0	0	0	0	0	0	0	0	0	0	0	1
ENSG00000233147	0	0	0	0	0	0	0	0	0	0	0	0
ENSG00000230250	0	0	0	0	0	0	0	0	0	0	0	0
ENSG00000227104	0	0	0	0	0	0	0	0	0	0	0	0
ENSG00000233079	0	0	0	0	0	0	0	0	0	0	0	0
ENSG00000235612	0	0	2	0	0	1	0	0	0	0	0	1
ENSG00000229871	0	0	0	0	0	0	0	0	0	0	0	0
ENSG00000260971	0	0	0	0	0	0	1	0	0	0	0	0
ENSG00000223307	0	0	0	0	0	0	0	0	0	0	0	0
ENSG00000223956	0	0	0	0	0	0	0	0	0	0	0	0
ENSG00000162407	7	4	4	3	9	4	3	4	5	3	5	0
ENSG00000236776	0	0	0	0	0	0	0	0	0	0	0	0
ENSG00000224980	0	0	0	0	0	0	0	0	0	0	1	0
ENSG00000225475	0	0	0	0	0	0	0	0	0	0	0	0
ENSG00000162409	7	2	3	2	11	0	6	3	4	7	2	1
ENSG00000187889	0	0	1	0	1	0	0	0	1	0	0	0
ENSG00000229913	0	0	0	0	1	0	0	0	0	0	0	0
ENSG00000157131	0	0	0	1	0	0	0	0	0	0	0	0
ENSG00000021852	0	1	0	0	0	0	0	0	0	0	0	0
ENSG00000236341	0	0	0	0	0	0	0	0	0	0	0	0
ENSG00000221591	0	0	0	0	0	0	0	0	0	0	0	0
ENSG00000173406	1	0	1	0	0	0	0	0	1	1	1	2
ENSG00000227935	0	0	0	0	0	0	0	0	0	0	0	0
ENSG00000236888	0	0	0	0	0	0	0	0	0	0	0	0
ENSG00000238773	0	0	0	0	0	0	0	0	0	0	0	0
ENSG00000226759	0	0	0	1	1	0	0	0	0	0	0	0
ENSG00000229887	0	0	0	0	0	0	0	0	0	1	0	0
ENSG00000223416	0	0	0	0	0	0	0	0	0	0	0	0
ENSG00000235038	0	0	0	0	0	0	0	0	0	0	0	0
ENSG00000230546	0	0	0	0	0	0	0	0	0	0	0	0
ENSG00000233216	0	0	0	0	1	0	1	0	0	0	0	0
ENSG00000162600	0	2	1	2	0	2	1	1	0	0	0	1
ENSG00000270209	0	0	0	0	0	0	0	0	0	0	0	0
ENSG00000264128	0	0	0	0	0	2	0	0	0	0	0	0
ENSG00000184292	1	2	6	4	5	2	3	0	1	2	3	2
ENSG00000185839	14	3	0	1	13	0	7	6	5	21	3	2
ENSG00000162601	16	0	6	2	18	1	17	8	11	20	2	5
ENSG00000264081	0	0	0	0	0	0	0	0	0	0	0	0
ENSG00000177606	57	12	20	18	70	22	51	42	37	76	13	13
ENSG00000234807	0	0	0	0	0	0	0	0	0	0	0	0
ENSG00000272226	0	0	0	0	0	0	0	0	0	0	0	0
ENSG00000231740	0	0	0	0	0	0	0	0	0	1	0	0
ENSG00000232453	0	0	0	0	0	1	1	0	0	0	0	0
ENSG00000228121	0	0	0	0	0	0	1	0	0	1	0	0
ENSG00000230812	1	0	0	0	0	0	0	0	0	0	0	0
ENSG00000241042	0	0	0	0	0	0	0	0	0	0	0	0
ENSG00000235215	0	0	0	0	0	0	0	0	0	0	0	0
ENSG00000237352	0	0	0	0	0	0	0	0	0	0	0	0
ENSG00000224609	0	6	1	3	0	3	0	0	0	0	2	2
ENSG00000270457	0	0	0	0	0	0	0	0	0	0	0	0
ENSG00000172456	0	0	1	1	0	1	0	1	3	1	4	1
ENSG00000266150	0	0	0	0	0	0	0	0	0	0	0	0
ENSG00000226883	0	0	0	0	0	0	0	0	0	0	0	0
ENSG00000231816	0	0	0	0	0	0	0	0	0	0	0	0
ENSG00000134709	13	2	8	3	16	6	15	10	9	17	3	7
ENSG00000134716	1	1	0	1	0	0	0	0	0	0	0	0
ENSG00000265535	0	0	0	0	0	0	0	1	0	0	0	0
ENSG00000162598	0	0	0	1	0	0	0	0	0	0	0	0
ENSG00000229332	0	0	0	0	0	0	0	0	0	0	0	0
ENSG00000238242	0	0	0	0	0	0	1	0	0	0	0	0
ENSG00000226476	0	0	1	1	0	0	0	0	0	0	1	0
ENSG00000231252	0	0	0	0	0	0	0	0	0	0	0	0
ENSG00000162599	9	8	7	9	13	7	11	7	11	16	6	4
ENSG00000237928	0	0	0	0	0	0	0	0	0	0	0	0
ENSG00000270742	0	0	0	0	0	0	0	1	0	1	0	0
ENSG00000237853	1	0	0	0	0	0	0	0	0	0	0	0
ENSG00000264551	0	0	0	0	0	0	0	0	0	0	0	0
ENSG00000223920	0	0	0	0	2	0	0	0	1	0	0	0
ENSG00000162604	3	1	0	0	8	1	7	0	3	8	0	2
ENSG00000271200	0	0	2	1	0	2	0	0	0	0	3	0
ENSG00000132849	11	1	6	7	14	3	10	10	6	17	2	0
ENSG00000200575	0	0	0	0	0	0	0	0	0	0	0	0
ENSG00000212360	0	0	0	0	0	0	0	0	0	0	0	0
ENSG00000236646	2	0	0	0	1	0	5	2	2	2	0	0
ENSG00000242860	0	0	0	0	0	0	0	0	0	0	0	0
ENSG00000263908	0	0	0	0	0	0	0	0	0	0	0	0
ENSG00000234204	0	0	0	0	0	0	0	0	0	0	0	0
ENSG00000234088	0	0	0	0	0	0	0	0	0	0	0	0
ENSG00000240563	0	0	0	0	1	0	0	0	0	0	0	0
ENSG00000237227	0	0	0	0	0	0	0	0	0	0	0	0
ENSG00000200174	0	0	0	0	0	0	0	0	0	0	0	0
ENSG00000132854	1	0	1	0	3	0	2	0	0	0	0	0
ENSG00000201153	0	0	0	0	0	0	0	0	0	0	0	0
ENSG00000162607	9	8	5	4	17	2	8	8	13	19	4	7
ENSG00000116641	4	3	6	2	7	2	2	2	3	8	4	0
ENSG00000270549	0	0	0	0	1	0	1	0	0	0	0	0
ENSG00000132855	0	0	0	0	0	0	0	0	0	0	0	0
ENSG00000278967	0	0	0	0	1	0	1	0	1	1	0	0
ENSG00000213703	0	0	0	0	0	0	0	0	0	0	0	0
ENSG00000235545	1	0	0	0	0	2	0	0	0	1	2	1
ENSG00000125703	3	1	1	1	4	1	2	0	0	1	2	1
ENSG00000234318	0	0	0	0	0	0	0	0	0	0	0	0
ENSG00000237163	0	0	0	0	0	0	0	0	0	0	0	0
ENSG00000229537	0	0	0	0	0	0	0	0	0	0	1	0
ENSG00000227485	0	0	0	0	0	0	0	0	0	0	0	0
ENSG00000229225	0	0	1	1	0	0	0	0	0	0	1	0
ENSG00000203605	0	0	0	0	0	0	0	0	0	0	0	0
ENSG00000271593	0	0	0	0	0	0	0	1	0	0	0	0
ENSG00000252259	0	0	0	0	0	0	0	0	0	0	0	0
ENSG00000224209	0	0	0	0	0	0	0	0	1	0	0	0
ENSG00000228734	0	0	0	0	0	0	0	0	0	0	0	0
ENSG00000223683	0	0	0	0	0	0	0	0	0	0	0	0
ENSG00000230798	2	2	1	0	2	0	2	0	1	3	1	0
ENSG00000187140	8	1	2	1	7	5	5	4	4	12	3	1
ENSG00000275836	0	0	1	0	0	0	0	0	0	0	0	0
ENSG00000252784	0	0	0	0	0	0	0	0	0	0	0	0
ENSG00000236674	0	0	0	0	0	0	1	0	0	0	0	0
ENSG00000088035	2	2	3	7	1	1	2	5	1	2	1	0
ENSG00000142856	1	1	3	1	2	1	0	0	1	3	2	2
ENSG00000203965	3	0	2	1	0	0	0	1	1	1	0	0
ENSG00000264271	0	0	0	0	0	0	0	0	0	0	0	0
ENSG00000251720	0	0	0	0	0	0	0	0	0	0	0	0
ENSG00000116652	0	0	0	0	2	0	0	0	0	1	2	0
ENSG00000276884	0	0	0	0	0	0	0	0	0	0	0	0
ENSG00000278287	0	0	0	0	0	0	0	0	0	0	0	0
ENSG00000277565	0	0	0	0	0	0	0	0	0	0	0	0
ENSG00000275823	0	0	0	0	0	0	0	0	0	0	0	0
ENSG00000277689	0	0	0	0	0	0	0	0	0	0	0	0
ENSG00000274199	0	0	0	0	0	0	0	0	0	0	0	0
ENSG00000079739	6	0	1	1	8	0	2	2	2	10	0	2
ENSG00000244256	4	2	2	2	1	2	3	0	0	4	5	3
ENSG00000185483	0	13	18	19	1	22	0	0	1	0	9	15
ENSG00000177452	0	0	0	0	0	0	0	0	1	0	0	1
ENSG00000228056	0	0	0	0	0	0	0	0	0	0	0	0
ENSG00000207190	0	0	0	0	0	0	0	0	0	0	0	0
ENSG00000200508	0	0	1	0	0	0	0	0	0	0	0	1
ENSG00000223949	0	0	0	0	0	1	1	0	1	0	0	0
ENSG00000177414	0	0	0	0	0	0	0	0	0	0	0	0
ENSG00000238653	0	0	0	0	0	0	0	0	0	0	0	0
ENSG00000158966	0	0	0	0	0	0	1	0	0	1	0	1
ENSG00000264470	0	0	0	0	0	0	0	0	0	0	0	0
ENSG00000162437	4	3	8	4	2	2	5	3	3	4	1	3
ENSG00000162434	2	0	2	3	4	2	2	5	4	3	1	0
ENSG00000234784	0	0	0	0	0	0	1	0	0	0	0	0
ENSG00000233877	0	0	0	0	0	0	0	0	0	0	0	0
ENSG00000226891	0	0	0	3	0	1	0	0	0	0	0	0
ENSG00000185031	0	0	0	0	0	0	0	0	1	0	0	0
ENSG00000272506	0	0	0	0	0	0	0	0	0	0	0	0
ENSG00000212257	0	0	0	0	0	0	0	0	0	0	0	0
ENSG00000265996	0	0	0	0	0	0	0	0	0	0	0	0
ENSG00000199135	28	3	3	5	24	3	15	13	16	24	1	1
ENSG00000231485	0	2	0	3	0	1	2	1	1	1	1	0
ENSG00000235804	0	0	0	0	0	0	0	0	1	1	0	0
ENSG00000234496	0	0	0	0	0	0	1	1	0	1	1	0
ENSG00000162433	5	3	4	7	8	3	8	3	3	11	7	0
ENSG00000231622	2	0	0	0	5	0	1	0	0	1	0	0
ENSG00000116675	4	5	8	13	10	6	7	5	4	4	6	2
ENSG00000229294	0	0	0	0	0	0	0	0	0	0	0	0
ENSG00000234144	0	0	0	0	0	0	1	0	0	0	0	0
ENSG00000222624	0	1	3	1	2	2	0	0	0	0	2	1
ENSG00000213625	2	0	0	1	3	0	0	1	0	2	1	1
ENSG00000116678	1	1	2	2	1	0	0	0	2	1	0	0
ENSG00000237852	0	0	0	0	1	0	0	0	0	1	0	0
ENSG00000224570	0	0	0	0	0	0	1	0	0	0	0	0
ENSG00000239319	0	0	0	0	0	0	0	0	0	0	0	0
ENSG00000184588	2	2	2	1	2	0	2	2	3	1	0	1
ENSG00000227466	0	0	0	0	0	0	0	0	0	0	0	0
ENSG00000223152	0	0	0	0	0	0	0	0	0	0	0	0
ENSG00000118473	2	0	0	0	0	0	2	0	0	1	0	0
ENSG00000264720	0	0	0	0	0	0	0	0	0	0	0	0
ENSG00000248458	0	0	0	0	0	0	0	0	0	0	0	0
ENSG00000221655	0	0	0	0	0	0	0	0	0	0	0	0
ENSG00000152760	0	0	1	0	0	0	0	0	0	0	0	0
ENSG00000172410	0	0	0	0	0	0	0	0	0	0	0	0
ENSG00000152763	3	0	1	0	0	0	3	0	3	3	0	2
ENSG00000231080	0	0	0	0	0	0	0	0	0	0	0	0
ENSG00000198160	10	1	10	2	12	2	13	10	8	9	7	3
ENSG00000116704	2	0	4	6	1	4	3	1	1	1	2	2
ENSG00000203963	0	0	0	0	1	0	0	0	0	0	0	0
ENSG00000252433	0	0	0	0	0	0	1	0	0	0	0	0
ENSG00000275678	0	0	0	1	0	0	0	0	0	0	0	0
ENSG00000162594	0	0	0	0	0	0	0	0	0	0	0	0
ENSG00000253074	0	0	0	0	0	0	0	0	0	0	0	0
ENSG00000221733	0	0	0	0	0	0	0	0	0	0	0	0
ENSG00000252116	0	0	0	0	0	0	0	0	0	0	0	0
ENSG00000228523	0	0	0	0	2	0	0	0	1	2	0	0
ENSG00000081985	0	2	0	2	1	0	2	0	1	0	0	1
ENSG00000142864	30	9	18	20	40	11	33	28	31	49	8	11
ENSG00000223263	0	0	0	0	0	0	0	0	0	0	0	0
ENSG00000235200	0	0	0	0	1	0	0	0	0	0	0	0
ENSG00000207504	0	0	0	0	0	0	0	0	0	0	0	0
ENSG00000238139	0	0	0	0	0	0	0	0	0	0	0	0
ENSG00000242482	0	0	0	0	0	0	0	0	0	0	0	0
ENSG00000232048	2	0	0	0	0	0	0	1	2	1	0	0
ENSG00000116717	16	5	12	17	26	9	23	21	19	31	10	3
ENSG00000172380	7	2	3	4	11	4	10	2	2	10	4	2
ENSG00000238778	0	0	0	0	0	0	0	0	0	0	0	0
ENSG00000232284	0	0	0	0	0	0	1	0	0	0	0	0
ENSG00000235055	0	0	0	0	0	0	0	0	0	1	0	0
ENSG00000162595	0	0	1	0	0	0	0	0	0	0	0	0
ENSG00000228431	0	1	0	1	0	0	0	0	0	0	0	0
ENSG00000263542	0	0	0	0	0	0	0	0	0	0	0	0
ENSG00000116729	1	1	1	1	2	1	1	3	1	4	0	0
ENSG00000234383	1	0	5	1	5	0	3	3	4	1	0	1
ENSG00000221203	0	0	0	0	0	0	0	0	0	0	0	0
ENSG00000229133	0	1	2	2	2	0	1	0	1	3	1	6
ENSG00000225242	0	0	0	2	0	0	0	0	0	0	0	0
ENSG00000237622	0	0	0	0	0	0	0	0	0	0	0	0
ENSG00000229440	0	0	0	0	0	0	0	0	0	0	0	0
ENSG00000116745	1	0	0	1	0	0	0	0	0	1	0	0
ENSG00000024526	4	0	1	0	2	1	4	1	2	5	2	0
ENSG00000233589	0	0	0	0	0	0	0	0	0	0	0	0
ENSG00000234264	0	0	0	0	0	0	1	0	0	0	0	0
ENSG00000225167	0	0	0	0	0	0	0	0	0	0	0	0
ENSG00000223883	0	0	0	0	0	0	0	0	0	0	0	0
ENSG00000235446	0	0	0	0	0	0	0	0	0	0	0	0
ENSG00000229639	0	0	0	0	0	0	0	0	0	0	0	0
ENSG00000033122	4	3	0	0	6	0	0	1	3	2	0	2
ENSG00000270615	0	0	0	0	0	0	0	0	0	1	0	0
ENSG00000240692	1	1	0	5	0	1	0	0	0	2	2	1
ENSG00000229359	1	0	0	0	0	0	0	1	1	0	1	2
ENSG00000237919	0	0	0	0	0	0	0	0	0	0	0	0
ENSG00000066557	1	0	0	0	2	1	2	5	3	2	0	2
ENSG00000244389	0	1	0	0	1	0	0	1	0	2	1	0
ENSG00000116754	33	8	10	7	44	4	31	22	33	43	3	7
ENSG00000228988	0	0	0	0	0	0	0	0	0	0	0	0
ENSG00000118454	11	4	3	1	12	2	10	4	7	12	1	2
ENSG00000197568	2	1	1	2	0	0	1	1	0	3	1	2
ENSG00000226088	0	0	0	0	0	0	0	0	0	0	0	0
ENSG00000279230	0	0	0	0	0	0	0	0	1	0	0	0
ENSG00000116761	6	0	0	0	4	1	1	1	1	1	0	1
ENSG00000278636	0	0	0	0	0	0	0	0	0	0	0	0
ENSG00000271992	0	0	0	0	0	0	0	0	0	0	0	0
ENSG00000233020	0	0	0	0	0	0	1	1	1	0	0	0
ENSG00000237033	0	0	0	0	0	0	0	0	0	0	0	0
ENSG00000229051	0	0	0	0	0	0	0	0	0	0	0	0
ENSG00000226208	0	0	0	0	0	0	1	0	0	0	0	0
ENSG00000050628	2	1	0	1	1	1	0	1	1	1	0	0
ENSG00000235782	0	0	0	0	0	0	0	0	0	0	0	0
ENSG00000269933	0	0	0	0	0	0	0	0	0	0	0	0
ENSG00000235079	0	0	0	0	0	0	0	0	0	0	0	0
ENSG00000132485	5	0	1	1	13	2	8	8	10	13	3	0
ENSG00000207721	38	7	7	4	52	6	41	41	38	44	5	4
ENSG00000229956	0	4	2	5	0	3	1	0	0	3	1	2
ENSG00000264239	0	0	0	0	0	0	0	0	0	0	0	0
ENSG00000237726	0	0	0	0	0	0	0	0	0	0	0	0
ENSG00000226324	0	0	0	0	0	0	0	0	0	0	0	0
ENSG00000172260	1	0	0	0	2	0	2	0	1	2	1	0
ENSG00000231985	0	0	0	0	0	0	0	0	0	0	0	0
ENSG00000271618	0	0	0	0	0	0	0	0	0	0	0	0
ENSG00000228853	0	0	0	0	0	0	0	0	0	0	0	0
ENSG00000233994	6	0	1	0	10	0	3	6	2	7	0	0
ENSG00000227207	0	0	0	0	0	0	0	0	0	0	0	0
ENSG00000212366	0	0	0	0	0	0	0	0	0	0	0	0
ENSG00000225087	0	0	0	0	0	0	0	0	0	0	0	0
ENSG00000227016	0	0	0	0	0	0	0	0	0	0	0	0
ENSG00000280317	0	0	0	0	0	0	0	0	0	0	0	0
ENSG00000229636	2	1	0	0	6	0	0	5	9	2	0	0
ENSG00000251825	0	0	0	0	0	0	0	0	0	0	0	0
ENSG00000233973	0	0	0	0	0	0	0	0	1	0	0	0
ENSG00000223479	1	0	0	2	0	1	0	0	0	1	0	0
ENSG00000200601	11	5	9	8	16	11	7	6	6	11	3	4
ENSG00000252005	0	0	0	0	0	0	0	0	0	0	0	0
ENSG00000162620	1	2	8	6	0	4	0	0	1	2	3	2
ENSG00000254685	2	0	0	1	1	0	0	2	0	0	0	0
ENSG00000259030	0	0	0	0	0	0	0	0	0	1	0	0
ENSG00000116783	0	0	0	0	0	0	0	0	0	0	0	0
ENSG00000237324	0	0	0	0	0	0	0	0	0	0	0	0
ENSG00000233894	0	1	0	0	0	0	0	0	0	0	0	0
ENSG00000162621	0	0	0	0	0	0	0	0	0	0	1	0
ENSG00000178965	0	1	1	1	0	1	1	0	0	2	0	0
ENSG00000234497	0	0	0	1	0	0	0	1	1	0	0	1
ENSG00000272864	0	0	0	0	0	0	0	0	0	0	0	0
ENSG00000116791	1	1	0	0	3	0	1	3	2	1	0	1
ENSG00000162623	0	0	3	1	1	1	1	2	2	7	1	0
ENSG00000229943	0	0	0	0	0	0	0	0	0	0	0	0
ENSG00000261213	0	0	0	0	0	0	0	0	0	0	0	0
ENSG00000224127	0	0	1	0	0	0	0	0	0	0	0	0
ENSG00000162624	0	0	2	1	0	0	0	1	0	1	0	0
ENSG00000224149	0	0	0	0	0	0	0	0	0	0	0	0
ENSG00000274200	0	0	0	0	0	0	0	0	0	0	0	0
ENSG00000206999	0	0	0	0	0	0	0	0	0	0	0	0
ENSG00000137968	3	0	0	0	0	0	3	0	0	2	0	0
ENSG00000224493	1	0	0	0	0	0	0	1	0	1	0	0
ENSG00000252338	0	0	0	0	0	0	0	0	0	0	0	0
ENSG00000213579	0	0	0	0	0	0	0	0	0	0	0	0
ENSG00000230863	2	0	0	0	0	0	0	2	0	0	0	0
ENSG00000178193	0	0	0	0	0	0	0	0	0	0	0	0
ENSG00000117054	1	2	3	3	7	5	5	5	3	9	2	6
ENSG00000181227	2	1	0	0	11	0	2	3	3	9	1	1
ENSG00000137955	15	6	17	13	12	14	9	4	5	9	7	6
ENSG00000206620	0	0	0	0	0	0	0	0	0	0	0	0
ENSG00000207241	0	0	0	0	0	0	0	0	0	0	0	0
ENSG00000201487	0	0	0	0	0	0	0	0	0	0	0	0
ENSG00000057468	0	0	1	1	0	0	1	0	0	1	0	0
ENSG00000266832	0	0	0	0	0	0	0	0	0	0	0	0
ENSG00000154007	0	0	0	0	0	0	0	0	0	0	0	1
ENSG00000225605	0	0	0	0	0	0	0	0	0	0	0	0
ENSG00000230027	0	0	0	0	0	0	0	0	0	0	0	0
ENSG00000184005	0	4	9	8	0	2	0	0	0	0	6	4
[truncated: 58,156 more rows]
