# Supplementary material for: Extracellular vesicles carry distinct proteo-transcriptomic signatures that are different from their cancer cell of origin
Source: iScience. 2022 May 18;25(6):104414. doi: 10.1016/j.isci.2022.104414 (PMC9157216; doi:10.1016/j.isci.2022.104414)
Supplement: Table S6. Normalized Transcriptomics data for cells and EVs, related to Figure 4 [file mmc3.csv]

	Cell_22RV1_19A_30_lp1_1_	Cell_22RV1_19A_30_lp1_2_	Cell_22RV1_19A_30_lp2_1_	Cell_22RV1_19A_30_lp2_2_	Cell_22RV1_19A_30_lp3_1_	Cell_22RV1_19A_30_lp3_2_	EVs_22RV1_10B_3_lp1_1_	EVs_22RV1_10B_3_lp1_2_	EVs_22RV1_10B_3_lp2_1_	EVs_22RV1_10B_3_lp2_2_	EVs_22RV1_10B_3_lp3_1_	EVs_22RV1_10B_3_lp3_2_
ENSG00000223972	-0.52577920511946	-0.575812859266834	0.245694915775108	0.225708565160503	-0.0761162029915312	-0.0996296615916307	0.418832748209157	0.401495217514537	0.849238278605041	0.802805437461281	0.650745613170788	0.621000955087136
ENSG00000227232	-0.52577920511946	-0.575812859266834	0.245694915775108	0.225708565160503	-0.0761162029915312	-0.0996296615916307	2.00379524893031	1.98645771823569	0.849238278605041	0.802805437461281	0.650745613170788	0.621000955087136
ENSG00000278267	-0.52577920511946	-0.575812859266834	0.245694915775108	0.225708565160503	-0.0761162029915312	-0.0996296615916307	0.418832748209157	0.401495217514537	0.849238278605041	0.802805437461281	0.650745613170788	0.621000955087136
ENSG00000243485	-0.52577920511946	-0.575812859266834	0.245694915775108	0.225708565160503	-0.0761162029915312	-0.0996296615916307	0.418832748209157	0.401495217514537	0.849238278605041	0.802805437461281	0.650745613170788	0.621000955087136
ENSG00000274890	-0.52577920511946	-0.575812859266834	0.245694915775108	0.225708565160503	-0.0761162029915312	-0.0996296615916307	0.418832748209157	0.401495217514537	0.849238278605041	0.802805437461281	0.650745613170788	0.621000955087136
ENSG00000237613	-0.52577920511946	-0.575812859266834	0.245694915775108	0.225708565160503	-0.0761162029915312	-0.0996296615916307	0.418832748209157	0.401495217514537	0.849238278605041	0.802805437461281	0.650745613170788	0.621000955087136
ENSG00000268020	-0.52577920511946	-0.575812859266834	0.245694915775108	0.225708565160503	-0.0761162029915312	-0.0996296615916307	0.418832748209157	0.401495217514537	0.849238278605041	0.802805437461281	0.650745613170788	0.621000955087136
ENSG00000240361	-0.52577920511946	-0.575812859266834	0.245694915775108	0.225708565160503	-0.0761162029915312	-0.0996296615916307	0.418832748209157	0.401495217514537	0.849238278605041	0.802805437461281	0.650745613170788	0.621000955087136
ENSG00000186092	-0.52577920511946	-0.575812859266834	0.245694915775108	0.225708565160503	-0.0761162029915312	1.48533283912953	0.418832748209157	0.401495217514537	0.849238278605041	0.802805437461281	0.650745613170788	0.621000955087136
ENSG00000238009	-0.52577920511946	-0.575812859266834	0.245694915775108	0.225708565160503	-0.0761162029915312	-0.0996296615916307	0.418832748209157	0.401495217514537	0.849238278605041	0.802805437461281	0.650745613170788	0.621000955087136
ENSG00000239945	-0.52577920511946	-0.575812859266834	0.245694915775108	0.225708565160503	-0.0761162029915312	-0.0996296615916307	0.418832748209157	0.401495217514537	0.849238278605041	0.802805437461281	0.650745613170788	0.621000955087136
ENSG00000233750	-0.52577920511946	-0.575812859266834	0.245694915775108	0.225708565160503	-0.0761162029915312	-0.0996296615916307	0.418832748209157	0.401495217514537	0.849238278605041	0.802805437461281	0.650745613170788	0.621000955087136
ENSG00000268903	-0.52577920511946	-0.575812859266834	0.245694915775108	0.225708565160503	-0.0761162029915312	-0.0996296615916307	0.418832748209157	0.401495217514537	0.849238278605041	0.802805437461281	0.650745613170788	0.621000955087136
ENSG00000269981	-0.52577920511946	-0.575812859266834	0.245694915775108	0.225708565160503	1.50884629772963	-0.0996296615916307	0.418832748209157	0.401495217514537	0.849238278605041	0.802805437461281	0.650745613170788	0.621000955087136
ENSG00000239906	-0.52577920511946	-0.575812859266834	0.245694915775108	0.225708565160503	-0.0761162029915312	-0.0996296615916307	0.418832748209157	0.401495217514537	0.849238278605041	0.802805437461281	0.650745613170788	0.621000955087136
ENSG00000241860	-0.52577920511946	-0.575812859266834	0.245694915775108	0.225708565160503	-0.0761162029915312	-0.0996296615916307	0.418832748209157	0.401495217514537	0.849238278605041	0.802805437461281	0.650745613170788	0.621000955087136
ENSG00000222623	-0.52577920511946	-0.575812859266834	0.245694915775108	0.225708565160503	-0.0761162029915312	-0.0996296615916307	0.418832748209157	0.401495217514537	0.849238278605041	0.802805437461281	0.650745613170788	0.621000955087136
ENSG00000241599	-0.52577920511946	-0.575812859266834	0.245694915775108	0.225708565160503	-0.0761162029915312	-0.0996296615916307	0.418832748209157	0.401495217514537	0.849238278605041	0.802805437461281	0.650745613170788	0.621000955087136
ENSG00000279928	-0.52577920511946	-0.575812859266834	0.245694915775108	0.225708565160503	-0.0761162029915312	-0.0996296615916307	0.418832748209157	0.401495217514537	0.849238278605041	0.802805437461281	0.650745613170788	0.621000955087136
ENSG00000279457	-0.52577920511946	1.00914964145432	0.245694915775108	0.225708565160503	-0.0761162029915312	1.48533283912953	0.418832748209157	1.98645771823569	0.849238278605041	0.802805437461281	0.650745613170788	2.20596345580829
ENSG00000273874	-0.52577920511946	-0.575812859266834	0.245694915775108	0.225708565160503	-0.0761162029915312	-0.0996296615916307	0.418832748209157	0.401495217514537	0.849238278605041	0.802805437461281	0.650745613170788	0.621000955087136
ENSG00000275135	-0.52577920511946	-0.575812859266834	0.245694915775108	0.225708565160503	-0.0761162029915312	-0.0996296615916307	0.418832748209157	0.401495217514537	0.849238278605041	0.802805437461281	0.650745613170788	0.621000955087136
ENSG00000228463	-0.52577920511946	-0.575812859266834	0.245694915775108	0.225708565160503	-0.0761162029915312	-0.0996296615916307	0.418832748209157	0.401495217514537	0.849238278605041	0.802805437461281	0.650745613170788	0.621000955087136
ENSG00000241670	-0.52577920511946	-0.575812859266834	0.245694915775108	0.225708565160503	-0.0761162029915312	-0.0996296615916307	0.418832748209157	0.401495217514537	0.849238278605041	0.802805437461281	0.650745613170788	0.621000955087136
ENSG00000236679	-0.52577920511946	-0.575812859266834	0.245694915775108	0.225708565160503	-0.0761162029915312	-0.0996296615916307	0.418832748209157	0.401495217514537	0.849238278605041	0.802805437461281	0.650745613170788	0.621000955087136
ENSG00000236743	-0.52577920511946	-0.575812859266834	0.245694915775108	0.225708565160503	-0.0761162029915312	-0.0996296615916307	0.418832748209157	0.401495217514537	0.849238278605041	0.802805437461281	0.650745613170788	0.621000955087136
ENSG00000236601	-0.52577920511946	-0.575812859266834	0.245694915775108	0.225708565160503	-0.0761162029915312	-0.0996296615916307	0.418832748209157	0.401495217514537	0.849238278605041	0.802805437461281	0.650745613170788	0.621000955087136
ENSG00000237094	-0.52577920511946	-0.575812859266834	0.245694915775108	0.225708565160503	-0.0761162029915312	-0.0996296615916307	0.418832748209157	0.401495217514537	0.849238278605041	0.802805437461281	0.650745613170788	0.621000955087136
ENSG00000269732	-0.52577920511946	-0.575812859266834	0.245694915775108	0.225708565160503	-0.0761162029915312	-0.0996296615916307	0.418832748209157	0.401495217514537	0.849238278605041	0.802805437461281	0.650745613170788	0.621000955087136
ENSG00000278566	-0.52577920511946	-0.575812859266834	0.245694915775108	0.225708565160503	-0.0761162029915312	-0.0996296615916307	0.418832748209157	0.401495217514537	0.849238278605041	0.802805437461281	0.650745613170788	0.621000955087136
ENSG00000224813	-0.52577920511946	-0.575812859266834	0.245694915775108	0.225708565160503	-0.0761162029915312	-0.0996296615916307	0.418832748209157	0.401495217514537	0.849238278605041	0.802805437461281	0.650745613170788	0.621000955087136
ENSG00000233653	-0.52577920511946	-0.575812859266834	0.245694915775108	0.225708565160503	-0.0761162029915312	-0.0996296615916307	0.418832748209157	0.401495217514537	0.849238278605041	0.802805437461281	0.650745613170788	0.621000955087136
ENSG00000250575	-0.52577920511946	-0.575812859266834	0.245694915775108	0.225708565160503	-0.0761162029915312	-0.0996296615916307	0.418832748209157	0.401495217514537	0.849238278605041	0.802805437461281	0.650745613170788	0.621000955087136
ENSG00000278757	-0.52577920511946	-0.575812859266834	0.245694915775108	0.225708565160503	-0.0761162029915312	-0.0996296615916307	0.418832748209157	0.401495217514537	0.849238278605041	0.802805437461281	0.650745613170788	0.621000955087136
ENSG00000231709	-0.52577920511946	-0.575812859266834	0.245694915775108	0.225708565160503	-0.0761162029915312	-0.0996296615916307	0.418832748209157	0.401495217514537	0.849238278605041	0.802805437461281	0.650745613170788	0.621000955087136
ENSG00000235146	-0.52577920511946	-0.575812859266834	0.245694915775108	0.225708565160503	-0.0761162029915312	-0.0996296615916307	0.418832748209157	0.401495217514537	0.849238278605041	0.802805437461281	0.650745613170788	0.621000955087136
ENSG00000239664	-0.52577920511946	-0.575812859266834	0.245694915775108	0.225708565160503	-0.0761162029915312	-0.0996296615916307	0.418832748209157	0.401495217514537	0.849238278605041	0.802805437461281	0.650745613170788	0.621000955087136
ENSG00000230021	-0.52577920511946	-0.575812859266834	0.245694915775108	0.225708565160503	-0.0761162029915312	-0.0996296615916307	0.418832748209157	0.401495217514537	0.849238278605041	0.802805437461281	0.650745613170788	0.621000955087136
ENSG00000223659	-0.52577920511946	-0.575812859266834	0.245694915775108	0.225708565160503	-0.0761162029915312	-0.0996296615916307	0.418832748209157	0.401495217514537	0.849238278605041	0.802805437461281	0.650745613170788	0.621000955087136
ENSG00000225972	8.60607775548933	8.69798273994743	8.52646568590571	8.65616111682603	8.45915917362927	8.42784734446876	0.418832748209157	1.98645771823569	0.849238278605041	0.802805437461281	0.650745613170788	0.621000955087136
ENSG00000225630	9.60736300728114	9.64456546842839	9.63586387197529	9.59857362527309	9.31405275320865	9.56036623083835	2.74076084309652	3.20885013957214	0.849238278605041	2.38776793818244	2.97267370805815	0.621000955087136
ENSG00000276171	10.6220616885529	10.753422882467	10.6667077715543	10.6963674392211	10.8194590793892	10.7513384893908	4.11927246635025	3.57142021895685	3.1711663734924	4.26223705609858	3.45810053522839	5.0133183778659
ENSG00000237973	10.3576277812689	10.3600888230008	10.2357988796326	10.2577542920913	10.2333601508496	10.1730001233847	4.32572334381768	4.92505717357155	4.54967799674613	4.26223705609858	4.89867312661437	3.42835587714474
ENSG00000278791	-0.52577920511946	-0.575812859266834	0.245694915775108	0.225708565160503	-0.0761162029915312	-0.0996296615916307	0.418832748209157	0.401495217514537	0.849238278605041	0.802805437461281	0.650745613170788	0.621000955087136
ENSG00000229344	10.4607739446372	10.5281305706247	10.3788371281757	10.3993857014639	10.3863860696057	10.4307766755074	2.74076084309652	3.20885013957214	3.65659320066265	3.97273043890359	3.45810053522839	3.42835587714474
ENSG00000240409	10.3345318498	10.3318289443987	10.5528957249159	10.5029959652909	10.359554057945	10.3992195449401	2.00379524893031	0.401495217514537	3.65659320066265	0.802805437461281	2.23570811389194	2.20596345580829
ENSG00000248527	7.90467334654607	7.99024117890426	7.89674660695404	7.74140840344455	7.95178979357835	7.62146952711555	2.74076084309652	2.7234233124019	3.65659320066265	2.38776793818244	2.23570811389194	2.20596345580829
ENSG00000198744	7.15370089438599	6.90800291799742	7.09118496671948	6.91220909234372	6.79424851659187	7.01931141113188	2.00379524893031	2.7234233124019	2.4342007793262	2.38776793818244	3.45810053522839	3.79092595652945
ENSG00000268663	-0.52577920511946	-0.575812859266834	0.245694915775108	0.225708565160503	-0.0761162029915312	-0.0996296615916307	0.418832748209157	0.401495217514537	0.849238278605041	0.802805437461281	0.650745613170788	0.621000955087136
ENSG00000273547	-0.52577920511946	-0.575812859266834	0.245694915775108	0.225708565160503	-0.0761162029915312	-0.0996296615916307	0.418832748209157	0.401495217514537	0.849238278605041	0.802805437461281	0.650745613170788	0.621000955087136
ENSG00000229376	-0.52577920511946	-0.575812859266834	0.245694915775108	0.225708565160503	-0.0761162029915312	-0.0996296615916307	0.418832748209157	0.401495217514537	0.849238278605041	0.802805437461281	0.650745613170788	0.621000955087136
ENSG00000224956	-0.52577920511946	-0.575812859266834	0.245694915775108	0.225708565160503	-0.0761162029915312	-0.0996296615916307	0.418832748209157	0.401495217514537	0.849238278605041	0.802805437461281	0.650745613170788	0.621000955087136
ENSG00000235373	-0.52577920511946	-0.575812859266834	0.245694915775108	0.225708565160503	-0.0761162029915312	-0.0996296615916307	0.418832748209157	0.401495217514537	0.849238278605041	0.802805437461281	0.650745613170788	2.20596345580829
ENSG00000223181	-0.52577920511946	-0.575812859266834	0.245694915775108	0.225708565160503	-0.0761162029915312	-0.0996296615916307	0.418832748209157	0.401495217514537	0.849238278605041	0.802805437461281	0.650745613170788	0.621000955087136
ENSG00000240618	-0.52577920511946	-0.575812859266834	0.245694915775108	0.225708565160503	-0.0761162029915312	-0.0996296615916307	0.418832748209157	0.401495217514537	0.849238278605041	0.802805437461281	0.650745613170788	0.621000955087136
ENSG00000229905	-0.52577920511946	-0.575812859266834	0.245694915775108	0.225708565160503	-0.0761162029915312	-0.0996296615916307	0.418832748209157	0.401495217514537	0.849238278605041	0.802805437461281	0.650745613170788	0.621000955087136
ENSG00000228327	-0.52577920511946	-0.575812859266834	0.245694915775108	0.225708565160503	-0.0761162029915312	-0.0996296615916307	2.74076084309652	1.98645771823569	0.849238278605041	3.97273043890359	3.45810053522839	3.42835587714474
ENSG00000237491	1.0591832956017	2.59411214217548	1.83065741649626	2.54763666004787	1.50884629772963	-0.0996296615916307	0.418832748209157	1.98645771823569	0.849238278605041	0.802805437461281	2.97267370805815	0.621000955087136
ENSG00000230092	-0.52577920511946	1.00914964145432	1.83065741649626	0.225708565160503	-0.0761162029915312	-0.0996296615916307	3.22618767026676	4.10193493565563	2.4342007793262	0.802805437461281	2.23570811389194	2.9429290499745
ENSG00000177757	-0.52577920511946	1.00914964145432	0.245694915775108	1.81067106588166	1.50884629772963	-0.0996296615916307	0.418832748209157	0.401495217514537	0.849238278605041	0.802805437461281	0.650745613170788	0.621000955087136
ENSG00000228794	2.28157571693814	1.00914964145432	1.83065741649626	0.225708565160503	2.73123871906607	1.48533283912953	4.32572334381768	3.20885013957214	3.65659320066265	3.61016035951889	2.23570811389194	2.9429290499745
ENSG00000225880	2.64414579632285	1.74611523562053	2.56762301066247	0.225708565160503	-0.0761162029915312	1.48533283912953	0.418832748209157	3.20885013957214	0.849238278605041	2.38776793818244	2.97267370805815	2.20596345580829
ENSG00000230368	-0.52577920511946	-0.575812859266834	0.245694915775108	0.225708565160503	-0.0761162029915312	-0.0996296615916307	0.418832748209157	0.401495217514537	0.849238278605041	2.38776793818244	0.650745613170788	2.20596345580829
ENSG00000234711	-0.52577920511946	-0.575812859266834	0.245694915775108	0.225708565160503	-0.0761162029915312	-0.0996296615916307	0.418832748209157	0.401495217514537	0.849238278605041	0.802805437461281	0.650745613170788	0.621000955087136
ENSG00000272438	-0.52577920511946	-0.575812859266834	1.83065741649626	0.225708565160503	1.50884629772963	-0.0996296615916307	0.418832748209157	1.98645771823569	0.849238278605041	0.802805437461281	2.23570811389194	0.621000955087136
ENSG00000230699	3.56168363613088	4.17907464289663	3.41561991721742	2.54763666004787	3.09380879845078	3.07029533985068	0.418832748209157	2.7234233124019	0.849238278605041	2.38776793818244	2.97267370805815	0.621000955087136
ENSG00000241180	-0.52577920511946	-0.575812859266834	0.245694915775108	0.225708565160503	-0.0761162029915312	-0.0996296615916307	0.418832748209157	0.401495217514537	0.849238278605041	0.802805437461281	0.650745613170788	0.621000955087136
ENSG00000223764	1.7961488897679	2.59411214217548	2.56762301066247	1.81067106588166	1.50884629772963	1.48533283912953	0.418832748209157	1.98645771823569	2.4342007793262	0.802805437461281	0.650745613170788	2.9429290499745
ENSG00000187634	3.72214830832413	4.06804333050789	3.41561991721742	3.03306348721811	3.83077439261699	3.35980195704567	5.27681374333673	5.04535140728926	4.75612887421356	4.26223705609858	4.89867312661437	4.86892846853072
ENSG00000188976	5.74100733557544	5.03889698484837	4.63801233855387	4.74927052121752	5.85462113457135	5.68173005193303	3.87826436684645	3.20885013957214	4.01916328004735	3.97273043890359	2.23570811389194	2.20596345580829
ENSG00000187961	3.72214830832413	4.28216813586074	3.05304983783271	3.03306348721811	4.01134663825881	3.07029533985068	2.74076084309652	3.20885013957214	2.4342007793262	3.97273043890359	4.35118533131188	2.9429290499745
ENSG00000277294	-0.52577920511946	-0.575812859266834	0.245694915775108	0.225708565160503	-0.0761162029915312	-0.0996296615916307	0.418832748209157	0.401495217514537	0.849238278605041	0.802805437461281	0.650745613170788	0.621000955087136
ENSG00000187583	3.38111139048906	3.33107773634169	3.7051265344124	3.39563356660282	2.73123871906607	3.07029533985068	2.74076084309652	3.86092683615183	3.65659320066265	2.38776793818244	2.97267370805815	3.79092595652945
ENSG00000187642	1.0591832956017	1.00914964145432	0.245694915775108	1.81067106588166	-0.0761162029915312	1.48533283912953	3.87826436684645	2.7234233124019	3.1711663734924	0.802805437461281	3.8206706146131	3.42835587714474
ENSG00000272512	3.17466051302163	2.88361875937046	3.7051265344124	3.6851401837978	1.50884629772963	2.70772526046597	2.74076084309652	1.98645771823569	0.849238278605041	2.38776793818244	0.650745613170788	2.20596345580829
ENSG00000188290	6.04407640321149	5.93198178093186	5.86040475989032	5.78029741683814	5.75677381117321	5.92273815143682	5.54811576515412	5.44588933687299	5.60412578076851	5.19512286024004	5.50872660829836	4.86892846853072
ENSG00000187608	4.90048554958264	4.70958935959541	5.29008903513356	4.98059606732397	5.13333716263742	4.29268776118713	3.22618767026676	3.20885013957214	2.4342007793262	3.12473353234864	4.11017723180808	4.52789155069565
ENSG00000231702	-0.52577920511946	-0.575812859266834	0.245694915775108	1.81067106588166	-0.0761162029915312	-0.0996296615916307	0.418832748209157	0.401495217514537	0.849238278605041	0.802805437461281	0.650745613170788	0.621000955087136
ENSG00000224969	-0.52577920511946	-0.575812859266834	0.245694915775108	0.225708565160503	-0.0761162029915312	-0.0996296615916307	0.418832748209157	0.401495217514537	0.849238278605041	0.802805437461281	0.650745613170788	0.621000955087136
ENSG00000188157	6.80513767299516	6.64335566119533	6.12833796513695	6.20298848866042	6.49373940533942	6.72054930082356	4.66676026165274	4.92505717357155	5.09716579204863	4.7096960330698	4.73820845442113	4.86892846853072
ENSG00000242590	-0.52577920511946	-0.575812859266834	0.245694915775108	0.225708565160503	-0.0761162029915312	-0.0996296615916307	0.418832748209157	0.401495217514537	0.849238278605041	0.802805437461281	0.650745613170788	0.621000955087136
ENSG00000217801	3.17466051302163	2.88361875937046	1.83065741649626	1.81067106588166	2.24581189189583	1.48533283912953	2.00379524893031	3.20885013957214	3.1711663734924	0.802805437461281	2.97267370805815	2.20596345580829
ENSG00000273443	-0.52577920511946	1.74611523562053	0.245694915775108	1.81067106588166	2.24581189189583	-0.0996296615916307	0.418832748209157	1.98645771823569	0.849238278605041	0.802805437461281	0.650745613170788	0.621000955087136
ENSG00000237330	2.28157571693814	-0.575812859266834	0.245694915775108	1.81067106588166	2.24581189189583	1.48533283912953	0.418832748209157	0.401495217514537	0.849238278605041	0.802805437461281	0.650745613170788	0.621000955087136
ENSG00000131591	5.35686384424238	5.79922657208009	4.88955110554983	4.86956475493523	5.13333716263742	5.62829079297157	4.11927246635025	3.20885013957214	3.65659320066265	2.38776793818244	3.8206706146131	3.79092595652945
ENSG00000223823	4.42841710526742	5.03889698484837	4.88955110554983	4.31317140641084	5.20928601587072	3.80726093401689	9.49831753203597	9.31138830128458	9.46762378086365	9.40643178244747	9.46131724791194	9.52488280082332
ENSG00000207730	-0.52577920511946	-0.575812859266834	0.245694915775108	0.225708565160503	1.50884629772963	1.48533283912953	0.418832748209157	0.401495217514537	0.849238278605041	0.802805437461281	0.650745613170788	0.621000955087136
ENSG00000207607	1.0591832956017	1.74611523562053	1.83065741649626	0.225708565160503	3.09380879845078	1.48533283912953	0.418832748209157	1.98645771823569	0.849238278605041	0.802805437461281	0.650745613170788	0.621000955087136
ENSG00000198976	-0.52577920511946	-0.575812859266834	0.245694915775108	0.225708565160503	-0.0761162029915312	-0.0996296615916307	0.418832748209157	0.401495217514537	0.849238278605041	0.802805437461281	0.650745613170788	0.621000955087136
ENSG00000272141	-0.52577920511946	-0.575812859266834	1.83065741649626	0.225708565160503	-0.0761162029915312	-0.0996296615916307	0.418832748209157	0.401495217514537	0.849238278605041	0.802805437461281	0.650745613170788	0.621000955087136
ENSG00000205231	1.0591832956017	1.74611523562053	0.245694915775108	1.81067106588166	2.24581189189583	-0.0996296615916307	2.00379524893031	1.98645771823569	3.1711663734924	2.38776793818244	2.23570811389194	0.621000955087136
ENSG00000162571	1.0591832956017	-0.575812859266834	0.245694915775108	2.54763666004787	2.24581189189583	2.22229843329573	2.00379524893031	3.20885013957214	0.849238278605041	3.12473353234864	2.23570811389194	3.42835587714474
ENSG00000186891	3.72214830832413	3.12462685887426	1.83065741649626	1.81067106588166	-0.0761162029915312	1.48533283912953	2.00379524893031	1.98645771823569	3.1711663734924	0.802805437461281	2.97267370805815	0.621000955087136
ENSG00000186827	-0.52577920511946	-0.575812859266834	0.245694915775108	0.225708565160503	-0.0761162029915312	1.48533283912953	2.00379524893031	0.401495217514537	0.849238278605041	0.802805437461281	0.650745613170788	0.621000955087136
ENSG00000078808	5.20214124944374	5.09661248270466	5.45514828140406	5.78029741683814	5.59630913897996	4.85456664879524	3.87826436684645	3.20885013957214	4.54967799674613	3.97273043890359	4.55763620877931	3.79092595652945
ENSG00000176022	3.17466051302163	3.51164998198351	3.41561991721742	3.9261482833016	4.96827791636692	2.22229843329573	6.2517227623739	5.44588933687299	5.37280023466205	5.32636739351829	5.50872660829836	5.7502839720321
ENSG00000184163	2.93365241351784	2.23154206279077	1.83065741649626	0.225708565160503	1.50884629772963	1.48533283912953	0.418832748209157	1.98645771823569	0.849238278605041	0.802805437461281	0.650745613170788	0.621000955087136
ENSG00000260179	-0.52577920511946	1.00914964145432	0.245694915775108	1.81067106588166	-0.0761162029915312	-0.0996296615916307	0.418832748209157	0.401495217514537	0.849238278605041	0.802805437461281	0.650745613170788	2.20596345580829
ENSG00000160087	3.72214830832413	3.51164998198351	4.76925687183212	3.9261482833016	3.62432351514956	4.42393229446538	4.32572334381768	4.10193493565563	2.4342007793262	4.26223705609858	3.45810053522839	3.42835587714474
ENSG00000230415	-0.52577920511946	-0.575812859266834	0.245694915775108	0.225708565160503	-0.0761162029915312	-0.0996296615916307	0.418832748209157	0.401495217514537	0.849238278605041	0.802805437461281	0.650745613170788	0.621000955087136
ENSG00000162572	1.0591832956017	2.59411214217548	1.83065741649626	3.03306348721811	1.50884629772963	1.48533283912953	3.58875774965147	3.86092683615183	0.849238278605041	2.38776793818244	2.23570811389194	0.621000955087136
ENSG00000131584	5.88361173101824	6.21860300708327	5.45514828140406	5.43516193078945	6.03240825378664	5.39222343473804	9.71574895508845	9.70299141249709	9.65980991334619	9.77147223065649	9.57258655024528	9.55469161003937
ENSG00000278073	-0.52577920511946	-0.575812859266834	0.245694915775108	0.225708565160503	-0.0761162029915312	-0.0996296615916307	2.00379524893031	1.98645771823569	0.849238278605041	0.802805437461281	0.650745613170788	0.621000955087136
ENSG00000169972	3.56168363613088	3.33107773634169	3.9461346339162	3.39563356660282	3.38331541564577	4.75835133353594	3.22618767026676	3.20885013957214	3.1711663734924	0.802805437461281	2.23570811389194	4.08043257372443
ENSG00000127054	5.08893063899575	5.49027633119094	5.37497793272007	5.43516193078945	5.70524351053313	4.75835133353594	5.46322686756761	4.7938126402933	4.93670111985538	5.19512286024004	4.11017723180808	4.32144067322823
ENSG00000274153	-0.52577920511946	-0.575812859266834	0.245694915775108	0.225708565160503	-0.0761162029915312	-0.0996296615916307	0.418832748209157	0.401495217514537	0.849238278605041	0.802805437461281	0.650745613170788	0.621000955087136
ENSG00000240731	1.7961488897679	1.00914964145432	0.245694915775108	2.54763666004787	2.24581189189583	1.48533283912953	0.418832748209157	0.401495217514537	0.849238278605041	0.802805437461281	0.650745613170788	0.621000955087136
ENSG00000224051	4.83177279949862	5.25707715489791	3.9461346339162	5.27010268451896	5.47847264868611	5.18577255727062	4.11927246635025	3.86092683615183	3.1711663734924	4.50324515560237	3.45810053522839	4.70846379633748
ENSG00000169962	1.7961488897679	1.74611523562053	2.56762301066247	2.54763666004787	1.50884629772963	2.22229843329573	0.418832748209157	0.401495217514537	0.849238278605041	0.802805437461281	0.650745613170788	2.20596345580829
ENSG00000107404	5.62396791438522	5.53271159751134	5.9181202577466	4.98059606732397	5.41573689333814	5.51508018252358	4.94239470426617	5.61094858314349	4.93670111985538	3.97273043890359	5.40563311533426	4.86892846853072
ENSG00000275884	-0.52577920511946	-0.575812859266834	0.245694915775108	0.225708565160503	-0.0761162029915312	1.48533283912953	0.418832748209157	0.401495217514537	0.849238278605041	2.38776793818244	0.650745613170788	0.621000955087136
ENSG00000162576	3.99778275093755	4.55347015767813	3.41561991721742	3.6851401837978	3.83077439261699	3.98783317965871	2.00379524893031	4.10193493565563	2.4342007793262	3.97273043890359	3.45810053522839	3.42835587714474
ENSG00000175756	5.45150071838046	4.78173914535125	4.76925687183212	4.47363607860409	4.78186479213604	5.10982370403732	2.00379524893031	1.98645771823569	3.65659320066265	4.50324515560237	3.8206706146131	3.79092595652945
ENSG00000223663	-0.52577920511946	-0.575812859266834	0.245694915775108	0.225708565160503	-0.0761162029915312	-0.0996296615916307	0.418832748209157	1.98645771823569	0.849238278605041	0.802805437461281	0.650745613170788	0.621000955087136
ENSG00000221978	5.81407079776517	5.65300583122905	6.17643225333799	5.17990487554738	5.75677381117321	5.87765026190829	2.00379524893031	4.48895805876488	4.01916328004735	3.61016035951889	4.35118533131188	4.32144067322823
ENSG00000224870	4.51861491423899	4.17907464289663	4.33315775702545	3.03306348721811	4.87808010739534	3.35980195704567	3.22618767026676	4.10193493565563	3.1711663734924	2.38776793818244	2.23570811389194	3.42835587714474
ENSG00000242485	4.51861491423899	4.63364050636212	4.63801233855387	4.61802598793926	4.31620121978723	4.75835133353594	3.22618767026676	1.98645771823569	3.1711663734924	3.12473353234864	2.97267370805815	2.20596345580829
ENSG00000264293	-0.52577920511946	-0.575812859266834	0.245694915775108	0.225708565160503	-0.0761162029915312	-0.0996296615916307	0.418832748209157	0.401495217514537	0.849238278605041	0.802805437461281	0.650745613170788	0.621000955087136
ENSG00000272455	2.28157571693814	-0.575812859266834	0.245694915775108	0.225708565160503	-0.0761162029915312	2.22229843329573	0.418832748209157	0.401495217514537	0.849238278605041	0.802805437461281	0.650745613170788	0.621000955087136
ENSG00000235098	-0.52577920511946	-0.575812859266834	0.245694915775108	0.225708565160503	1.50884629772963	-0.0996296615916307	0.418832748209157	1.98645771823569	2.4342007793262	2.38776793818244	2.97267370805815	2.20596345580829
ENSG00000225905	-0.52577920511946	-0.575812859266834	0.245694915775108	0.225708565160503	-0.0761162029915312	-0.0996296615916307	0.418832748209157	0.401495217514537	0.849238278605041	0.802805437461281	0.650745613170788	0.621000955087136
ENSG00000205116	1.0591832956017	1.74611523562053	0.245694915775108	0.225708565160503	-0.0761162029915312	-0.0996296615916307	2.00379524893031	3.86092683615183	3.65659320066265	2.38776793818244	2.23570811389194	2.20596345580829
ENSG00000225285	-0.52577920511946	-0.575812859266834	1.83065741649626	0.225708565160503	1.50884629772963	-0.0996296615916307	0.418832748209157	0.401495217514537	0.849238278605041	0.802805437461281	2.23570811389194	0.621000955087136
ENSG00000179403	3.8665382176593	4.55347015767813	3.9461346339162	4.31317140641084	1.50884629772963	3.60081005654946	3.87826436684645	3.86092683615183	3.1711663734924	3.12473353234864	2.23570811389194	2.9429290499745
ENSG00000215915	3.56168363613088	1.74611523562053	4.15258551138363	1.81067106588166	3.38331541564577	3.35980195704567	2.00379524893031	0.401495217514537	0.849238278605041	0.802805437461281	3.45810053522839	3.42835587714474
ENSG00000160072	5.62396791438522	5.35492447829605	5.73754801210478	5.08368956028808	5.75677381117321	5.57279568037986	5.62828611383811	5.35569152790141	4.30866989724234	4.50324515560237	5.04306303594955	4.86892846853072
ENSG00000197785	4.96607389121022	5.09661248270466	5.53109713463736	4.74927052121752	5.20928601587072	4.65525784057184	5.06268893798388	3.86092683615183	4.30866989724234	4.26223705609858	4.55763620877931	4.32144067322823
ENSG00000205090	-0.52577920511946	1.74611523562053	0.245694915775108	0.225708565160503	1.50884629772963	1.48533283912953	5.06268893798388	3.86092683615183	5.09716579204863	4.26223705609858	5.29460180294551	4.86892846853072
ENSG00000160075	5.40495813244343	5.25707715489791	5.97361537033831	4.86956475493523	5.90116372050838	5.57279568037986	4.32572334381768	3.57142021895685	2.4342007793262	4.26223705609858	4.35118533131188	4.52789155069565
ENSG00000215014	-0.52577920511946	-0.575812859266834	0.245694915775108	1.81067106588166	-0.0761162029915312	-0.0996296615916307	0.418832748209157	0.401495217514537	0.849238278605041	0.802805437461281	0.650745613170788	2.20596345580829
ENSG00000279244	-0.52577920511946	-0.575812859266834	0.245694915775108	0.225708565160503	-0.0761162029915312	-0.0996296615916307	0.418832748209157	0.401495217514537	0.849238278605041	0.802805437461281	0.650745613170788	0.621000955087136
ENSG00000274481	-0.52577920511946	-0.575812859266834	0.245694915775108	0.225708565160503	-0.0761162029915312	-0.0996296615916307	0.418832748209157	0.401495217514537	0.849238278605041	0.802805437461281	0.650745613170788	0.621000955087136
ENSG00000228594	3.56168363613088	3.51164998198351	3.7051265344124	3.03306348721811	3.62432351514956	2.22229843329573	4.5062955894595	3.20885013957214	3.65659320066265	3.61016035951889	4.11017723180808	3.79092595652945
ENSG00000272106	1.7961488897679	-0.575812859266834	2.56762301066247	2.54763666004787	1.50884629772963	2.22229843329573	3.87826436684645	3.57142021895685	2.4342007793262	3.12473353234864	2.97267370805815	2.20596345580829
ENSG00000197530	5.66404535376056	5.25707715489791	5.53109713463736	5.08368956028808	5.65180425157167	5.18577255727062	6.82822368434686	5.68689743637679	5.80343458899192	6.16035744207937	5.60494192355766	6.23571079920234
ENSG00000189409	-0.52577920511946	-0.575812859266834	0.245694915775108	3.03306348721811	-0.0761162029915312	1.48533283912953	2.74076084309652	0.401495217514537	2.4342007793262	2.38776793818244	3.45810053522839	0.621000955087136
ENSG00000248333	4.96607389121022	4.91604023706284	4.49362242921869	4.74927052121752	4.56773998678319	4.65525784057184	3.87826436684645	2.7234233124019	2.4342007793262	2.38776793818244	2.23570811389194	2.9429290499745
ENSG00000272004	-0.52577920511946	-0.575812859266834	0.245694915775108	1.81067106588166	1.50884629772963	-0.0996296615916307	0.418832748209157	2.7234233124019	0.849238278605041	0.802805437461281	0.650745613170788	2.20596345580829
ENSG00000189339	5.14664613685204	4.91604023706284	4.33315775702545	4.31317140641084	4.56773998678319	5.57279568037986	5.27681374333673	5.15638271967801	5.49309446837977	4.50324515560237	4.55763620877931	5.14456291114415
ENSG00000269737	-0.52577920511946	1.74611523562053	1.83065741649626	1.81067106588166	1.50884629772963	-0.0996296615916307	0.418832748209157	0.401495217514537	0.849238278605041	0.802805437461281	0.650745613170788	0.621000955087136
ENSG00000269227	-0.52577920511946	1.00914964145432	0.245694915775108	0.225708565160503	-0.0761162029915312	-0.0996296615916307	0.418832748209157	0.401495217514537	0.849238278605041	0.802805437461281	0.650745613170788	0.621000955087136
ENSG00000215914	-0.52577920511946	-0.575812859266834	0.245694915775108	0.225708565160503	-0.0761162029915312	-0.0996296615916307	0.418832748209157	0.401495217514537	0.849238278605041	0.802805437461281	2.97267370805815	0.621000955087136
ENSG00000008128	2.93365241351784	3.33107773634169	1.83065741649626	1.81067106588166	1.50884629772963	2.22229843329573	5.27681374333673	4.64942273095812	5.37280023466205	4.50324515560237	5.50872660829836	5.14456291114415
ENSG00000268575	1.0591832956017	1.00914964145432	0.245694915775108	1.81067106588166	1.50884629772963	-0.0996296615916307	0.418832748209157	0.401495217514537	0.849238278605041	0.802805437461281	0.650745613170788	0.621000955087136
ENSG00000227775	1.0591832956017	1.74611523562053	0.245694915775108	1.81067106588166	1.50884629772963	2.22229843329573	2.00379524893031	2.7234233124019	3.1711663734924	0.802805437461281	0.650745613170788	3.42835587714474
ENSG00000215790	3.38111139048906	4.06804333050789	3.41561991721742	3.03306348721811	2.73123871906607	3.80726093401689	5.17372025037263	4.64942273095812	4.93670111985538	4.50324515560237	4.11017723180808	4.70846379633748
ENSG00000008130	4.68367416050949	5.15210759529637	5.10367591090268	4.47363607860409	4.96827791636692	4.94476445776682	5.91068584453883	5.5307782344595	4.54967799674613	5.55769293962475	5.29460180294551	4.70846379633748
ENSG00000078369	6.46290548165271	6.26967719167754	5.97361537033831	5.9536290197237	6.43167843720717	6.20415108658547	5.37302905859603	4.48895805876488	5.09716579204863	3.61016035951889	5.29460180294551	4.70846379633748
ENSG00000231050	-0.52577920511946	1.74611523562053	0.245694915775108	0.225708565160503	-0.0761162029915312	-0.0996296615916307	2.00379524893031	1.98645771823569	0.849238278605041	2.38776793818244	4.11017723180808	2.9429290499745
ENSG00000169885	-0.52577920511946	1.00914964145432	0.245694915775108	0.225708565160503	-0.0761162029915312	-0.0996296615916307	0.418832748209157	0.401495217514537	0.849238278605041	2.38776793818244	0.650745613170788	0.621000955087136
ENSG00000178821	1.0591832956017	2.23154206279077	1.83065741649626	2.54763666004787	1.50884629772963	-0.0996296615916307	0.418832748209157	1.98645771823569	0.849238278605041	0.802805437461281	2.23570811389194	2.20596345580829
ENSG00000142609	1.7961488897679	2.88361875937046	3.05304983783271	3.03306348721811	2.24581189189583	2.22229843329573	3.58875774965147	3.20885013957214	4.30866989724234	0.802805437461281	2.97267370805815	4.08043257372443
ENSG00000233542	-0.52577920511946	-0.575812859266834	0.245694915775108	0.225708565160503	-0.0761162029915312	-0.0996296615916307	0.418832748209157	0.401495217514537	0.849238278605041	0.802805437461281	0.650745613170788	0.621000955087136
ENSG00000187730	2.93365241351784	2.88361875937046	1.83065741649626	3.03306348721811	2.24581189189583	2.70772526046597	3.22618767026676	3.20885013957214	4.01916328004735	4.7096960330698	3.8206706146131	3.79092595652945
ENSG00000226969	-0.52577920511946	-0.575812859266834	0.245694915775108	0.225708565160503	1.50884629772963	-0.0996296615916307	3.58875774965147	1.98645771823569	3.1711663734924	3.97273043890359	4.11017723180808	3.42835587714474
ENSG00000067606	4.22910829704401	3.51164998198351	4.49362242921869	3.6851401837978	4.44744575306548	4.14829785185195	3.58875774965147	3.57142021895685	3.65659320066265	2.38776793818244	3.8206706146131	2.9429290499745
ENSG00000271806	1.0591832956017	1.74611523562053	2.56762301066247	1.81067106588166	1.50884629772963	2.70772526046597	0.418832748209157	1.98645771823569	0.849238278605041	2.38776793818244	0.650745613170788	0.621000955087136
ENSG00000182873	-0.52577920511946	1.00914964145432	1.83065741649626	1.81067106588166	-0.0761162029915312	-0.0996296615916307	0.418832748209157	0.401495217514537	0.849238278605041	0.802805437461281	0.650745613170788	0.621000955087136
ENSG00000162585	4.11807698465527	4.70958935959541	4.49362242921869	3.03306348721811	3.83077439261699	4.42393229446538	4.66676026165274	5.15638271967801	5.09716579204863	5.66078643258885	4.89867312661437	4.08043257372443
ENSG00000234396	-0.52577920511946	-0.575812859266834	0.245694915775108	1.81067106588166	-0.0761162029915312	-0.0996296615916307	0.418832748209157	0.401495217514537	0.849238278605041	0.802805437461281	0.650745613170788	0.621000955087136
ENSG00000277082	-0.52577920511946	-0.575812859266834	0.245694915775108	0.225708565160503	-0.0761162029915312	-0.0996296615916307	0.418832748209157	0.401495217514537	0.849238278605041	0.802805437461281	0.650745613170788	0.621000955087136
ENSG00000157933	5.77800154305764	6.26967719167754	5.9181202577466	5.71756166149018	5.41573689333814	5.73326035257311	5.37302905859603	5.5307782344595	4.54967799674613	5.32636739351829	5.29460180294551	5.37588845725061
ENSG00000116151	2.64414579632285	2.23154206279077	2.56762301066247	3.6851401837978	3.62432351514956	3.07029533985068	3.58875774965147	2.7234233124019	3.65659320066265	4.26223705609858	4.11017723180808	2.20596345580829
ENSG00000272161	1.0591832956017	-0.575812859266834	0.245694915775108	0.225708565160503	-0.0761162029915312	-0.0996296615916307	0.418832748209157	0.401495217514537	0.849238278605041	0.802805437461281	0.650745613170788	0.621000955087136
ENSG00000269896	2.28157571693814	3.33107773634169	2.56762301066247	2.54763666004787	3.38331541564577	2.70772526046597	2.00379524893031	1.98645771823569	0.849238278605041	2.38776793818244	2.23570811389194	0.621000955087136
ENSG00000272420	-0.52577920511946	-0.575812859266834	0.245694915775108	0.225708565160503	-0.0761162029915312	-0.0996296615916307	0.418832748209157	1.98645771823569	0.849238278605041	0.802805437461281	0.650745613170788	0.621000955087136
ENSG00000157916	5.94995422584694	5.57393426023785	5.97361537033831	5.6519733198626	5.85462113457135	5.78301338777021	2.74076084309652	3.57142021895685	4.01916328004735	2.38776793818244	4.11017723180808	2.20596345580829
ENSG00000157911	3.8665382176593	2.23154206279077	3.05304983783271	3.39563356660282	2.24581189189583	3.07029533985068	3.87826436684645	2.7234233124019	3.1711663734924	3.12473353234864	4.11017723180808	0.621000955087136
ENSG00000149527	2.93365241351784	2.23154206279077	3.7051265344124	3.9261482833016	3.09380879845078	2.70772526046597	3.58875774965147	4.30838581312306	3.65659320066265	2.38776793818244	2.97267370805815	2.9429290499745
ENSG00000224387	-0.52577920511946	-0.575812859266834	0.245694915775108	0.225708565160503	-0.0761162029915312	-0.0996296615916307	2.00379524893031	0.401495217514537	2.4342007793262	0.802805437461281	0.650745613170788	0.621000955087136
ENSG00000229393	-0.52577920511946	-0.575812859266834	0.245694915775108	0.225708565160503	-0.0761162029915312	-0.0996296615916307	0.418832748209157	0.401495217514537	0.849238278605041	0.802805437461281	0.650745613170788	0.621000955087136
ENSG00000157881	5.14664613685204	5.57393426023785	4.63801233855387	5.08368956028808	5.13333716263742	5.39222343473804	4.66676026165274	4.48895805876488	3.65659320066265	2.38776793818244	3.8206706146131	3.79092595652945
ENSG00000197921	4.96607389121022	4.63364050636212	4.63801233855387	4.13259916076902	5.05316681395344	4.85456664879524	0.418832748209157	1.98645771823569	0.849238278605041	2.38776793818244	2.23570811389194	0.621000955087136
ENSG00000272449	1.7961488897679	2.23154206279077	3.05304983783271	0.225708565160503	-0.0761162029915312	-0.0996296615916307	4.81115017098792	4.30838581312306	4.75612887421356	3.61016035951889	4.73820845442113	4.32144067322823
ENSG00000238164	1.7961488897679	2.23154206279077	0.245694915775108	0.225708565160503	1.50884629772963	2.22229843329573	2.00379524893031	1.98645771823569	2.4342007793262	2.38776793818244	0.650745613170788	0.621000955087136
ENSG00000157873	-0.52577920511946	1.00914964145432	0.245694915775108	0.225708565160503	1.50884629772963	1.48533283912953	0.418832748209157	1.98645771823569	0.849238278605041	3.12473353234864	2.97267370805815	2.20596345580829
ENSG00000225931	-0.52577920511946	-0.575812859266834	1.83065741649626	0.225708565160503	-0.0761162029915312	-0.0996296615916307	0.418832748209157	0.401495217514537	2.4342007793262	3.12473353234864	0.650745613170788	0.621000955087136
ENSG00000228037	-0.52577920511946	-0.575812859266834	0.245694915775108	0.225708565160503	-0.0761162029915312	-0.0996296615916307	0.418832748209157	0.401495217514537	0.849238278605041	0.802805437461281	0.650745613170788	0.621000955087136
ENSG00000157870	2.28157571693814	2.88361875937046	2.56762301066247	2.54763666004787	1.50884629772963	2.22229843329573	3.58875774965147	3.57142021895685	0.849238278605041	4.26223705609858	2.97267370805815	2.9429290499745
ENSG00000142606	-0.52577920511946	-0.575812859266834	1.83065741649626	1.81067106588166	-0.0761162029915312	1.48533283912953	2.00379524893031	0.401495217514537	0.849238278605041	0.802805437461281	2.23570811389194	2.20596345580829
ENSG00000237058	-0.52577920511946	-0.575812859266834	0.245694915775108	0.225708565160503	-0.0761162029915312	-0.0996296615916307	0.418832748209157	0.401495217514537	0.849238278605041	0.802805437461281	0.650745613170788	0.621000955087136
ENSG00000215912	1.0591832956017	1.00914964145432	3.05304983783271	0.225708565160503	1.50884629772963	1.48533283912953	3.58875774965147	3.86092683615183	3.1711663734924	3.97273043890359	3.8206706146131	2.9429290499745
ENSG00000233234	1.0591832956017	-0.575812859266834	0.245694915775108	0.225708565160503	-0.0761162029915312	-0.0996296615916307	0.418832748209157	0.401495217514537	0.849238278605041	0.802805437461281	0.650745613170788	0.621000955087136
ENSG00000231630	-0.52577920511946	-0.575812859266834	0.245694915775108	0.225708565160503	-0.0761162029915312	-0.0996296615916307	0.418832748209157	1.98645771823569	0.849238278605041	0.802805437461281	0.650745613170788	0.621000955087136
ENSG00000169717	1.0591832956017	1.00914964145432	0.245694915775108	0.225708565160503	-0.0761162029915312	-0.0996296615916307	0.418832748209157	0.401495217514537	0.849238278605041	0.802805437461281	0.650745613170788	0.621000955087136
ENSG00000177133	4.96607389121022	3.81650456351193	5.29008903513356	3.03306348721811	4.17181131045205	2.70772526046597	2.74076084309652	2.7234233124019	2.4342007793262	2.38776793818244	2.97267370805815	0.621000955087136
ENSG00000142611	2.28157571693814	1.74611523562053	2.56762301066247	1.81067106588166	2.24581189189583	1.48533283912953	2.74076084309652	1.98645771823569	3.1711663734924	2.38776793818244	0.650745613170788	3.42835587714474
ENSG00000226286	-0.52577920511946	-0.575812859266834	0.245694915775108	0.225708565160503	-0.0761162029915312	-0.0996296615916307	2.00379524893031	0.401495217514537	0.849238278605041	0.802805437461281	0.650745613170788	2.20596345580829
ENSG00000279839	-0.52577920511946	1.00914964145432	0.245694915775108	0.225708565160503	-0.0761162029915312	-0.0996296615916307	0.418832748209157	0.401495217514537	0.849238278605041	0.802805437461281	0.650745613170788	2.9429290499745
ENSG00000272235	1.0591832956017	-0.575812859266834	1.83065741649626	0.225708565160503	-0.0761162029915312	-0.0996296615916307	0.418832748209157	1.98645771823569	2.4342007793262	2.38776793818244	0.650745613170788	0.621000955087136
ENSG00000130762	3.99778275093755	3.94774909679018	3.7051265344124	3.9261482833016	4.44744575306548	3.80726093401689	3.87826436684645	3.20885013957214	2.4342007793262	3.12473353234864	3.8206706146131	2.9429290499745
ENSG00000272088	-0.52577920511946	-0.575812859266834	0.245694915775108	0.225708565160503	-0.0761162029915312	-0.0996296615916307	0.418832748209157	0.401495217514537	0.849238278605041	0.802805437461281	0.650745613170788	0.621000955087136
ENSG00000162591	4.51861491423899	4.46858126009162	3.41561991721742	4.13259916076902	4.01134663825881	3.35980195704567	6.39611267170907	6.77653464886146	6.40382713028268	6.58416515098594	6.71683480362856	6.50364400444898
ENSG00000207776	-0.52577920511946	1.00914964145432	0.245694915775108	0.225708565160503	-0.0761162029915312	1.48533283912953	0.418832748209157	0.401495217514537	2.4342007793262	2.38776793818244	0.650745613170788	0.621000955087136
ENSG00000238260	-0.52577920511946	-0.575812859266834	0.245694915775108	1.81067106588166	-0.0761162029915312	-0.0996296615916307	0.418832748209157	0.401495217514537	2.4342007793262	0.802805437461281	0.650745613170788	2.20596345580829
ENSG00000158109	3.99778275093755	3.94774909679018	3.7051265344124	3.6851401837978	2.73123871906607	4.54422652818309	4.5062955894595	4.64942273095812	3.65659320066265	3.12473353234864	2.97267370805815	2.9429290499745
ENSG00000116213	5.02880964655818	4.55347015767813	3.7051265344124	3.9261482833016	3.83077439261699	3.80726093401689	3.58875774965147	3.20885013957214	4.01916328004735	3.61016035951889	2.97267370805815	2.9429290499745
ENSG00000078900	2.93365241351784	2.88361875937046	2.56762301066247	2.54763666004787	2.73123871906607	1.48533283912953	4.11927246635025	1.98645771823569	2.4342007793262	2.38776793818244	2.23570811389194	3.79092595652945
ENSG00000227589	-0.52577920511946	-0.575812859266834	0.245694915775108	0.225708565160503	-0.0761162029915312	-0.0996296615916307	0.418832748209157	0.401495217514537	0.849238278605041	0.802805437461281	0.650745613170788	0.621000955087136
ENSG00000235131	-0.52577920511946	-0.575812859266834	1.83065741649626	0.225708565160503	-0.0761162029915312	-0.0996296615916307	0.418832748209157	0.401495217514537	0.849238278605041	0.802805437461281	0.650745613170788	0.621000955087136
ENSG00000227372	2.93365241351784	3.33107773634169	3.41561991721742	3.6851401837978	3.38331541564577	3.35980195704567	2.00379524893031	1.98645771823569	3.1711663734924	3.61016035951889	2.97267370805815	3.79092595652945
ENSG00000276189	-0.52577920511946	-0.575812859266834	0.245694915775108	0.225708565160503	-0.0761162029915312	-0.0996296615916307	0.418832748209157	0.401495217514537	0.849238278605041	0.802805437461281	0.650745613170788	0.621000955087136
ENSG00000162592	1.7961488897679	1.00914964145432	1.83065741649626	0.225708565160503	2.24581189189583	-0.0996296615916307	0.418832748209157	0.401495217514537	0.849238278605041	0.802805437461281	0.650745613170788	0.621000955087136
ENSG00000235169	1.0591832956017	-0.575812859266834	1.83065741649626	2.54763666004787	-0.0761162029915312	-0.0996296615916307	2.74076084309652	3.20885013957214	0.849238278605041	4.26223705609858	0.650745613170788	0.621000955087136
ENSG00000130764	4.51861491423899	4.17907464289663	4.76925687183212	3.9261482833016	5.05316681395344	4.65525784057184	6.34957008577204	5.82775997221663	5.80343458899192	5.93208845440625	5.40563311533426	5.97855295970522
ENSG00000266075	3.38111139048906	2.23154206279077	0.245694915775108	2.54763666004787	2.24581189189583	1.48533283912953	0.418832748209157	0.401495217514537	0.849238278605041	0.802805437461281	2.23570811389194	0.621000955087136
ENSG00000272153	-0.52577920511946	-0.575812859266834	1.83065741649626	0.225708565160503	-0.0761162029915312	-0.0996296615916307	0.418832748209157	1.98645771823569	0.849238278605041	0.802805437461281	0.650745613170788	0.621000955087136
ENSG00000116198	3.38111139048906	3.33107773634169	3.9461346339162	3.39563356660282	2.73123871906607	3.35980195704567	2.00379524893031	0.401495217514537	2.4342007793262	0.802805437461281	3.45810053522839	0.621000955087136
ENSG00000169598	2.28157571693814	2.23154206279077	1.83065741649626	0.225708565160503	-0.0761162029915312	3.07029533985068	0.418832748209157	0.401495217514537	0.849238278605041	0.802805437461281	2.97267370805815	0.621000955087136
ENSG00000198912	2.28157571693814	2.59411214217548	3.41561991721742	2.54763666004787	3.38331541564577	2.22229843329573	2.74076084309652	1.98645771823569	4.30866989724234	3.12473353234864	2.97267370805815	2.9429290499745
ENSG00000236423	1.7961488897679	1.00914964145432	1.83065741649626	0.225708565160503	-0.0761162029915312	-0.0996296615916307	0.418832748209157	1.98645771823569	0.849238278605041	0.802805437461281	2.23570811389194	0.621000955087136
ENSG00000233304	-0.52577920511946	1.00914964145432	0.245694915775108	1.81067106588166	-0.0761162029915312	-0.0996296615916307	0.418832748209157	1.98645771823569	0.849238278605041	0.802805437461281	0.650745613170788	2.20596345580829
ENSG00000226374	-0.52577920511946	-0.575812859266834	0.245694915775108	0.225708565160503	-0.0761162029915312	-0.0996296615916307	0.418832748209157	0.401495217514537	0.849238278605041	0.802805437461281	0.650745613170788	0.621000955087136
ENSG00000229280	-0.52577920511946	-0.575812859266834	0.245694915775108	0.225708565160503	1.50884629772963	-0.0996296615916307	0.418832748209157	0.401495217514537	0.849238278605041	2.38776793818244	0.650745613170788	0.621000955087136
ENSG00000235054	1.0591832956017	1.74611523562053	0.245694915775108	1.81067106588166	-0.0761162029915312	1.48533283912953	0.418832748209157	0.401495217514537	0.849238278605041	0.802805437461281	0.650745613170788	0.621000955087136
ENSG00000227169	-0.52577920511946	-0.575812859266834	0.245694915775108	0.225708565160503	-0.0761162029915312	-0.0996296615916307	0.418832748209157	0.401495217514537	0.849238278605041	0.802805437461281	0.650745613170788	0.621000955087136
ENSG00000232596	-0.52577920511946	-0.575812859266834	1.83065741649626	0.225708565160503	-0.0761162029915312	-0.0996296615916307	0.418832748209157	0.401495217514537	0.849238278605041	0.802805437461281	2.23570811389194	0.621000955087136
ENSG00000196581	6.97406668196375	6.95556860124948	6.72142834674151	7.30252416221133	6.79424851659187	7.13877507773345	8.58373967488484	8.09498217501386	8.08764301793012	7.96267677423967	8.31608153035596	8.31448791258646
ENSG00000277731	-0.52577920511946	-0.575812859266834	0.245694915775108	0.225708565160503	-0.0761162029915312	-0.0996296615916307	0.418832748209157	0.401495217514537	0.849238278605041	0.802805437461281	0.650745613170788	0.621000955087136
ENSG00000231510	-0.52577920511946	1.00914964145432	0.245694915775108	0.225708565160503	-0.0761162029915312	-0.0996296615916307	0.418832748209157	0.401495217514537	0.849238278605041	0.802805437461281	0.650745613170788	0.621000955087136
ENSG00000260972	-0.52577920511946	-0.575812859266834	0.245694915775108	0.225708565160503	-0.0761162029915312	-0.0996296615916307	0.418832748209157	1.98645771823569	0.849238278605041	0.802805437461281	0.650745613170788	0.621000955087136
ENSG00000264341	1.0591832956017	1.74611523562053	1.83065741649626	0.225708565160503	3.09380879845078	2.22229843329573	0.418832748209157	2.7234233124019	0.849238278605041	0.802805437461281	0.650745613170788	0.621000955087136
ENSG00000236948	-0.52577920511946	1.00914964145432	0.245694915775108	1.81067106588166	2.24581189189583	-0.0996296615916307	0.418832748209157	0.401495217514537	0.849238278605041	0.802805437461281	0.650745613170788	0.621000955087136
ENSG00000216045	-0.52577920511946	-0.575812859266834	0.245694915775108	0.225708565160503	-0.0761162029915312	-0.0996296615916307	0.418832748209157	0.401495217514537	0.849238278605041	0.802805437461281	0.650745613170788	0.621000955087136
ENSG00000264101	-0.52577920511946	-0.575812859266834	0.245694915775108	0.225708565160503	-0.0761162029915312	-0.0996296615916307	0.418832748209157	0.401495217514537	0.849238278605041	0.802805437461281	0.650745613170788	0.621000955087136
ENSG00000131697	2.93365241351784	2.59411214217548	3.41561991721742	3.6851401837978	3.83077439261699	3.35980195704567	4.32572334381768	4.10193493565563	4.01916328004735	3.12473353234864	4.55763620877931	2.9429290499745
ENSG00000266687	-0.52577920511946	-0.575812859266834	0.245694915775108	0.225708565160503	-0.0761162029915312	-0.0996296615916307	0.418832748209157	0.401495217514537	0.849238278605041	0.802805437461281	0.650745613170788	0.621000955087136
ENSG00000069424	5.35686384424238	4.9787759924108	4.88955110554983	4.74927052121752	4.87808010739534	4.65525784057184	4.11927246635025	4.92505717357155	4.54967799674613	4.89026827871162	4.55763620877931	5.0133183778659
ENSG00000116254	5.74100733557544	5.93198178093186	5.00058241793858	5.58326056977859	5.53859364112368	5.78301338777021	4.94239470426617	4.30838581312306	3.1711663734924	3.12473353234864	4.73820845442113	3.42835587714474
ENSG00000116251	6.24240511965747	5.79922657208009	6.26806272880356	5.84041840927571	6.07363091651315	6.27540976975529	5.70423496707141	6.51001967429271	4.75612887421356	6.08820765632353	5.60494192355766	5.90640317394938
ENSG00000226944	-0.52577920511946	-0.575812859266834	0.245694915775108	0.225708565160503	-0.0761162029915312	-0.0996296615916307	0.418832748209157	0.401495217514537	0.849238278605041	0.802805437461281	0.650745613170788	0.621000955087136
ENSG00000158286	1.0591832956017	2.23154206279077	3.41561991721742	3.03306348721811	3.38331541564577	2.70772526046597	2.74076084309652	4.30838581312306	3.65659320066265	3.97273043890359	3.45810053522839	2.20596345580829
ENSG00000116237	3.8665382176593	3.33107773634169	4.15258551138363	3.39563356660282	3.09380879845078	3.60081005654946	3.87826436684645	4.64942273095812	4.01916328004735	3.61016035951889	4.35118533131188	3.79092595652945
ENSG00000225077	-0.52577920511946	-0.575812859266834	0.245694915775108	0.225708565160503	-0.0761162029915312	1.48533283912953	0.418832748209157	0.401495217514537	0.849238278605041	2.38776793818244	0.650745613170788	0.621000955087136
ENSG00000173673	2.28157571693814	1.00914964145432	0.245694915775108	0.225708565160503	1.50884629772963	-0.0996296615916307	2.00379524893031	0.401495217514537	0.849238278605041	2.38776793818244	0.650745613170788	0.621000955087136
ENSG00000158292	3.17466051302163	4.37838345112004	1.83065741649626	3.9261482833016	2.24581189189583	4.14829785185195	2.74076084309652	2.7234233124019	2.4342007793262	3.61016035951889	2.97267370805815	3.42835587714474
ENSG00000097021	2.28157571693814	3.33107773634169	3.9461346339162	3.6851401837978	3.83077439261699	3.07029533985068	2.00379524893031	3.20885013957214	3.1711663734924	3.61016035951889	2.23570811389194	0.621000955087136
ENSG00000271746	-0.52577920511946	-0.575812859266834	0.245694915775108	0.225708565160503	-0.0761162029915312	-0.0996296615916307	0.418832748209157	0.401495217514537	0.849238278605041	0.802805437461281	0.650745613170788	0.621000955087136
ENSG00000069812	3.17466051302163	2.88361875937046	3.9461346339162	2.54763666004787	2.73123871906607	2.70772526046597	2.00379524893031	2.7234233124019	3.1711663734924	3.12473353234864	0.650745613170788	2.20596345580829
ENSG00000187017	3.17466051302163	3.51164998198351	3.9461346339162	3.9261482833016	4.17181131045205	3.80726093401689	3.22618767026676	2.7234233124019	4.93670111985538	4.26223705609858	4.55763620877931	4.08043257372443
ENSG00000265392	-0.52577920511946	-0.575812859266834	0.245694915775108	0.225708565160503	-0.0761162029915312	-0.0996296615916307	0.418832748209157	0.401495217514537	0.849238278605041	0.802805437461281	0.650745613170788	0.621000955087136
ENSG00000231868	-0.52577920511946	-0.575812859266834	0.245694915775108	0.225708565160503	-0.0761162029915312	-0.0996296615916307	0.418832748209157	0.401495217514537	0.849238278605041	0.802805437461281	0.650745613170788	0.621000955087136
ENSG00000215788	3.56168363613088	1.74611523562053	3.05304983783271	1.81067106588166	4.44744575306548	3.35980195704567	0.418832748209157	0.401495217514537	0.849238278605041	2.38776793818244	0.650745613170788	0.621000955087136
ENSG00000171680	3.8665382176593	4.70958935959541	3.9461346339162	3.39563356660282	2.73123871906607	4.65525784057184	4.5062955894595	4.10193493565563	2.4342007793262	4.26223705609858	3.45810053522839	4.08043257372443
ENSG00000162408	4.60350381182551	2.59411214217548	2.56762301066247	3.6851401837978	3.62432351514956	3.80726093401689	3.87826436684645	4.48895805876488	0.849238278605041	3.12473353234864	2.23570811389194	2.20596345580829
ENSG00000253022	-0.52577920511946	-0.575812859266834	0.245694915775108	0.225708565160503	-0.0761162029915312	-0.0996296615916307	0.418832748209157	0.401495217514537	0.849238278605041	0.802805437461281	0.650745613170788	0.621000955087136
ENSG00000229519	2.93365241351784	3.67211465417675	3.41561991721742	3.39563356660282	3.09380879845078	3.07029533985068	2.00379524893031	1.98645771823569	0.849238278605041	0.802805437461281	2.23570811389194	2.9429290499745
ENSG00000173662	1.7961488897679	-0.575812859266834	0.245694915775108	0.225708565160503	-0.0761162029915312	-0.0996296615916307	0.418832748209157	1.98645771823569	3.1711663734924	2.38776793818244	0.650745613170788	0.621000955087136
ENSG00000204859	4.11807698465527	3.67211465417675	4.15258551138363	3.03306348721811	4.17181131045205	4.42393229446538	2.00379524893031	3.57142021895685	2.4342007793262	2.38776793818244	2.97267370805815	2.9429290499745
ENSG00000162413	4.75962301374279	4.28216813586074	5.00058241793858	3.9261482833016	4.44744575306548	3.98783317965871	4.11927246635025	3.20885013957214	4.01916328004735	3.97273043890359	4.11017723180808	4.08043257372443
ENSG00000116273	4.90048554958264	3.81650456351193	4.49362242921869	4.31317140641084	4.01134663825881	4.42393229446538	4.94239470426617	4.48895805876488	4.93670111985538	4.7096960330698	4.11017723180808	3.79092595652945
ENSG00000041988	3.8665382176593	2.88361875937046	2.56762301066247	2.54763666004787	2.73123871906607	1.48533283912953	2.00379524893031	0.401495217514537	3.1711663734924	2.38776793818244	0.650745613170788	2.20596345580829
ENSG00000007923	3.56168363613088	2.59411214217548	1.83065741649626	1.81067106588166	-0.0761162029915312	2.22229843329573	2.74076084309652	3.20885013957214	0.849238278605041	0.802805437461281	0.650745613170788	0.621000955087136
ENSG00000228750	-0.52577920511946	-0.575812859266834	0.245694915775108	0.225708565160503	-0.0761162029915312	-0.0996296615916307	0.418832748209157	0.401495217514537	0.849238278605041	0.802805437461281	0.650745613170788	0.621000955087136
ENSG00000237436	1.0591832956017	1.00914964145432	0.245694915775108	0.225708565160503	-0.0761162029915312	-0.0996296615916307	0.418832748209157	0.401495217514537	0.849238278605041	0.802805437461281	0.650745613170788	3.42835587714474
ENSG00000171735	3.99778275093755	4.63364050636212	4.33315775702545	4.31317140641084	3.83077439261699	4.29268776118713	4.94239470426617	5.61094858314349	4.93670111985538	4.89026827871162	4.89867312661437	4.70846379633748
ENSG00000227950	-0.52577920511946	-0.575812859266834	0.245694915775108	0.225708565160503	1.50884629772963	-0.0996296615916307	0.418832748209157	0.401495217514537	0.849238278605041	2.38776793818244	0.650745613170788	0.621000955087136
ENSG00000237365	-0.52577920511946	-0.575812859266834	0.245694915775108	0.225708565160503	-0.0761162029915312	-0.0996296615916307	0.418832748209157	0.401495217514537	0.849238278605041	0.802805437461281	0.650745613170788	0.621000955087136
ENSG00000207056	-0.52577920511946	-0.575812859266834	0.245694915775108	0.225708565160503	-0.0761162029915312	-0.0996296615916307	0.418832748209157	1.98645771823569	0.849238278605041	0.802805437461281	2.23570811389194	2.20596345580829
ENSG00000237402	-0.52577920511946	-0.575812859266834	0.245694915775108	0.225708565160503	-0.0761162029915312	-0.0996296615916307	0.418832748209157	0.401495217514537	0.849238278605041	0.802805437461281	0.650745613170788	0.621000955087136
ENSG00000237728	1.0591832956017	-0.575812859266834	0.245694915775108	0.225708565160503	-0.0761162029915312	-0.0996296615916307	0.418832748209157	0.401495217514537	0.849238278605041	0.802805437461281	0.650745613170788	0.621000955087136
ENSG00000225126	-0.52577920511946	-0.575812859266834	0.245694915775108	0.225708565160503	-0.0761162029915312	-0.0996296615916307	0.418832748209157	0.401495217514537	0.849238278605041	0.802805437461281	0.650745613170788	0.621000955087136
ENSG00000270171	-0.52577920511946	1.74611523562053	0.245694915775108	0.225708565160503	-0.0761162029915312	-0.0996296615916307	0.418832748209157	0.401495217514537	0.849238278605041	0.802805437461281	0.650745613170788	0.621000955087136
ENSG00000270035	1.0591832956017	-0.575812859266834	1.83065741649626	1.81067106588166	1.50884629772963	-0.0996296615916307	0.418832748209157	0.401495217514537	0.849238278605041	0.802805437461281	0.650745613170788	0.621000955087136
ENSG00000269978	-0.52577920511946	-0.575812859266834	0.245694915775108	0.225708565160503	-0.0761162029915312	-0.0996296615916307	0.418832748209157	0.401495217514537	0.849238278605041	0.802805437461281	0.650745613170788	0.621000955087136
ENSG00000049245	2.28157571693814	3.12462685887426	3.05304983783271	3.39563356660282	3.83077439261699	2.70772526046597	0.418832748209157	1.98645771823569	2.4342007793262	2.38776793818244	2.23570811389194	2.20596345580829
ENSG00000269925	-0.52577920511946	-0.575812859266834	0.245694915775108	0.225708565160503	-0.0761162029915312	-0.0996296615916307	0.418832748209157	0.401495217514537	0.849238278605041	0.802805437461281	0.650745613170788	0.621000955087136
ENSG00000049246	-0.52577920511946	-0.575812859266834	0.245694915775108	1.81067106588166	-0.0761162029915312	2.22229843329573	3.22618767026676	1.98645771823569	2.4342007793262	3.12473353234864	2.97267370805815	3.79092595652945
ENSG00000236266	-0.52577920511946	-0.575812859266834	1.83065741649626	0.225708565160503	-0.0761162029915312	-0.0996296615916307	0.418832748209157	0.401495217514537	0.849238278605041	0.802805437461281	0.650745613170788	0.621000955087136
ENSG00000049247	-0.52577920511946	-0.575812859266834	0.245694915775108	0.225708565160503	-0.0761162029915312	-0.0996296615916307	0.418832748209157	0.401495217514537	0.849238278605041	0.802805437461281	0.650745613170788	0.621000955087136
ENSG00000049249	1.0591832956017	-0.575812859266834	0.245694915775108	0.225708565160503	-0.0761162029915312	-0.0996296615916307	2.74076084309652	0.401495217514537	0.849238278605041	2.38776793818244	2.23570811389194	0.621000955087136
ENSG00000270330	2.64414579632285	1.00914964145432	3.05304983783271	2.54763666004787	3.09380879845078	2.70772526046597	0.418832748209157	0.401495217514537	0.849238278605041	0.802805437461281	0.650745613170788	0.621000955087136
ENSG00000116288	4.22910829704401	4.63364050636212	3.7051265344124	4.61802598793926	4.78186479213604	4.42393229446538	4.11927246635025	4.92505717357155	4.30866989724234	4.26223705609858	3.8206706146131	3.79092595652945
ENSG00000200344	-0.52577920511946	-0.575812859266834	0.245694915775108	0.225708565160503	-0.0761162029915312	-0.0996296615916307	2.00379524893031	1.98645771823569	0.849238278605041	0.802805437461281	2.23570811389194	2.20596345580829
ENSG00000116285	5.20214124944374	5.03889698484837	4.33315775702545	5.08368956028808	4.17181131045205	4.94476445776682	3.87826436684645	4.7938126402933	4.54967799674613	3.12473353234864	4.35118533131188	3.79092595652945
ENSG00000238290	-0.52577920511946	-0.575812859266834	0.245694915775108	0.225708565160503	1.50884629772963	1.48533283912953	0.418832748209157	0.401495217514537	0.849238278605041	2.38776793818244	0.650745613170788	0.621000955087136
ENSG00000232848	-0.52577920511946	-0.575812859266834	1.83065741649626	0.225708565160503	-0.0761162029915312	1.48533283912953	0.418832748209157	0.401495217514537	0.849238278605041	0.802805437461281	0.650745613170788	2.20596345580829
ENSG00000229305	-0.52577920511946	-0.575812859266834	0.245694915775108	0.225708565160503	-0.0761162029915312	-0.0996296615916307	0.418832748209157	0.401495217514537	0.849238278605041	0.802805437461281	0.650745613170788	0.621000955087136
ENSG00000200975	-0.52577920511946	-0.575812859266834	0.245694915775108	1.81067106588166	-0.0761162029915312	-0.0996296615916307	2.74076084309652	3.20885013957214	0.849238278605041	2.38776793818244	2.23570811389194	0.621000955087136
ENSG00000227634	-0.52577920511946	-0.575812859266834	0.245694915775108	0.225708565160503	1.50884629772963	1.48533283912953	5.77638475282724	5.89334831384421	5.80343458899192	5.55769293962475	6.20533446484843	6.23571079920234
ENSG00000233645	-0.52577920511946	-0.575812859266834	0.245694915775108	0.225708565160503	-0.0761162029915312	-0.0996296615916307	0.418832748209157	0.401495217514537	0.849238278605041	0.802805437461281	0.650745613170788	0.621000955087136
ENSG00000251977	-0.52577920511946	-0.575812859266834	0.245694915775108	0.225708565160503	-0.0761162029915312	-0.0996296615916307	0.418832748209157	0.401495217514537	0.849238278605041	0.802805437461281	0.650745613170788	0.621000955087136
ENSG00000162426	-0.52577920511946	2.23154206279077	2.56762301066247	2.54763666004787	1.50884629772963	1.48533283912953	2.00379524893031	0.401495217514537	0.849238278605041	0.802805437461281	2.23570811389194	2.20596345580829
ENSG00000252254	-0.52577920511946	1.00914964145432	0.245694915775108	0.225708565160503	-0.0761162029915312	-0.0996296615916307	3.87826436684645	3.57142021895685	4.54967799674613	4.50324515560237	4.11017723180808	4.08043257372443
ENSG00000142599	4.90048554958264	5.09661248270466	4.33315775702545	4.47363607860409	5.53859364112368	4.54422652818309	5.06268893798388	4.64942273095812	4.30866989724234	5.05073295090487	4.35118533131188	4.70846379633748
ENSG00000232912	-0.52577920511946	-0.575812859266834	0.245694915775108	0.225708565160503	1.50884629772963	-0.0996296615916307	2.00379524893031	0.401495217514537	0.849238278605041	0.802805437461281	0.650745613170788	2.20596345580829
ENSG00000221083	-0.52577920511946	-0.575812859266834	0.245694915775108	0.225708565160503	-0.0761162029915312	-0.0996296615916307	0.418832748209157	0.401495217514537	0.849238278605041	0.802805437461281	0.650745613170788	0.621000955087136
ENSG00000270282	-0.52577920511946	-0.575812859266834	0.245694915775108	0.225708565160503	-0.0761162029915312	-0.0996296615916307	0.418832748209157	0.401495217514537	0.849238278605041	0.802805437461281	0.650745613170788	0.621000955087136
ENSG00000234619	1.7961488897679	-0.575812859266834	0.245694915775108	0.225708565160503	-0.0761162029915312	-0.0996296615916307	2.00379524893031	2.7234233124019	0.849238278605041	2.38776793818244	0.650745613170788	0.621000955087136
ENSG00000224315	1.0591832956017	-0.575812859266834	0.245694915775108	0.225708565160503	-0.0761162029915312	-0.0996296615916307	0.418832748209157	0.401495217514537	0.849238278605041	0.802805437461281	0.650745613170788	0.621000955087136
ENSG00000222511	-0.52577920511946	-0.575812859266834	0.245694915775108	0.225708565160503	-0.0761162029915312	-0.0996296615916307	0.418832748209157	0.401495217514537	0.849238278605041	0.802805437461281	0.650745613170788	0.621000955087136
ENSG00000226545	-0.52577920511946	-0.575812859266834	0.245694915775108	0.225708565160503	-0.0761162029915312	-0.0996296615916307	0.418832748209157	0.401495217514537	0.849238278605041	0.802805437461281	0.650745613170788	0.621000955087136
ENSG00000228423	-0.52577920511946	1.74611523562053	1.83065741649626	1.81067106588166	1.50884629772963	2.22229843329573	0.418832748209157	0.401495217514537	0.849238278605041	0.802805437461281	0.650745613170788	0.621000955087136
ENSG00000229716	1.0591832956017	-0.575812859266834	0.245694915775108	0.225708565160503	-0.0761162029915312	-0.0996296615916307	0.418832748209157	0.401495217514537	0.849238278605041	0.802805437461281	0.650745613170788	0.621000955087136
ENSG00000074800	6.39308403215514	6.64335566119533	6.62073434712203	6.45452725565638	6.61038432419169	6.00889479518654	2.00379524893031	4.92505717357155	2.4342007793262	3.61016035951889	3.45810053522839	2.20596345580829
ENSG00000274258	-0.52577920511946	-0.575812859266834	0.245694915775108	0.225708565160503	-0.0761162029915312	-0.0996296615916307	0.418832748209157	0.401495217514537	0.849238278605041	0.802805437461281	0.650745613170788	0.621000955087136
ENSG00000236269	1.0591832956017	1.00914964145432	0.245694915775108	0.225708565160503	-0.0761162029915312	-0.0996296615916307	0.418832748209157	0.401495217514537	0.849238278605041	0.802805437461281	0.650745613170788	0.621000955087136
ENSG00000230679	1.0591832956017	-0.575812859266834	0.245694915775108	0.225708565160503	-0.0761162029915312	-0.0996296615916307	0.418832748209157	0.401495217514537	0.849238278605041	0.802805437461281	0.650745613170788	0.621000955087136
ENSG00000201725	-0.52577920511946	-0.575812859266834	0.245694915775108	0.225708565160503	-0.0761162029915312	-0.0996296615916307	0.418832748209157	0.401495217514537	0.849238278605041	0.802805437461281	0.650745613170788	0.621000955087136
ENSG00000238249	-0.52577920511946	1.74611523562053	1.83065741649626	0.225708565160503	-0.0761162029915312	-0.0996296615916307	2.00379524893031	0.401495217514537	2.4342007793262	0.802805437461281	0.650745613170788	0.621000955087136
ENSG00000232208	-0.52577920511946	-0.575812859266834	0.245694915775108	0.225708565160503	1.50884629772963	1.48533283912953	0.418832748209157	0.401495217514537	0.849238278605041	0.802805437461281	0.650745613170788	0.621000955087136
ENSG00000232663	1.0591832956017	-0.575812859266834	0.245694915775108	0.225708565160503	-0.0761162029915312	2.22229843329573	0.418832748209157	0.401495217514537	0.849238278605041	0.802805437461281	0.650745613170788	0.621000955087136
ENSG00000131686	-0.52577920511946	-0.575812859266834	0.245694915775108	0.225708565160503	1.50884629772963	-0.0996296615916307	0.418832748209157	0.401495217514537	0.849238278605041	0.802805437461281	0.650745613170788	0.621000955087136
ENSG00000265141	-0.52577920511946	-0.575812859266834	0.245694915775108	0.225708565160503	-0.0761162029915312	-0.0996296615916307	0.418832748209157	0.401495217514537	0.849238278605041	0.802805437461281	0.650745613170788	0.621000955087136
ENSG00000197241	-0.52577920511946	-0.575812859266834	1.83065741649626	0.225708565160503	-0.0761162029915312	1.48533283912953	0.418832748209157	0.401495217514537	0.849238278605041	0.802805437461281	2.23570811389194	0.621000955087136
ENSG00000142583	1.0591832956017	-0.575812859266834	1.83065741649626	0.225708565160503	-0.0761162029915312	1.48533283912953	2.00379524893031	2.7234233124019	0.849238278605041	3.12473353234864	2.23570811389194	0.621000955087136
ENSG00000252404	1.0591832956017	1.00914964145432	0.245694915775108	2.54763666004787	1.50884629772963	-0.0996296615916307	0.418832748209157	0.401495217514537	0.849238278605041	0.802805437461281	0.650745613170788	0.621000955087136
ENSG00000180758	3.17466051302163	1.74611523562053	3.05304983783271	2.54763666004787	2.24581189189583	1.48533283912953	2.00379524893031	3.57142021895685	3.1711663734924	2.38776793818244	3.45810053522839	2.9429290499745
ENSG00000207865	6.89207330976644	7.158896760959	7.23437960254727	7.04588752757569	7.06343514940726	7.15775818110102	4.11927246635025	3.86092683615183	3.65659320066265	3.61016035951889	2.97267370805815	3.79092595652945
ENSG00000228526	-0.52577920511946	1.00914964145432	0.245694915775108	0.225708565160503	1.50884629772963	-0.0996296615916307	2.00379524893031	0.401495217514537	0.849238278605041	0.802805437461281	0.650745613170788	0.621000955087136
ENSG00000234546	-0.52577920511946	-0.575812859266834	0.245694915775108	0.225708565160503	-0.0761162029915312	1.48533283912953	0.418832748209157	0.401495217514537	2.4342007793262	0.802805437461281	0.650745613170788	0.621000955087136
ENSG00000049239	4.11807698465527	4.17907464289663	3.41561991721742	4.13259916076902	3.38331541564577	4.54422652818309	4.11927246635025	4.30838581312306	2.4342007793262	2.38776793818244	3.45810053522839	2.9429290499745
ENSG00000171621	-0.52577920511946	-0.575812859266834	0.245694915775108	0.225708565160503	-0.0761162029915312	-0.0996296615916307	3.22618767026676	2.7234233124019	2.4342007793262	3.12473353234864	0.650745613170788	2.20596345580829
ENSG00000252956	-0.52577920511946	-0.575812859266834	0.245694915775108	0.225708565160503	-0.0761162029915312	-0.0996296615916307	0.418832748209157	0.401495217514537	0.849238278605041	0.802805437461281	0.650745613170788	0.621000955087136
ENSG00000235263	-0.52577920511946	1.00914964145432	0.245694915775108	0.225708565160503	-0.0761162029915312	1.48533283912953	0.418832748209157	0.401495217514537	0.849238278605041	2.38776793818244	0.650745613170788	0.621000955087136
ENSG00000171612	3.8665382176593	3.67211465417675	3.05304983783271	3.03306348721811	3.38331541564577	3.35980195704567	4.81115017098792	4.7938126402933	4.30866989724234	4.26223705609858	4.35118533131188	4.32144067322823
ENSG00000231181	1.0591832956017	-0.575812859266834	0.245694915775108	0.225708565160503	-0.0761162029915312	2.22229843329573	0.418832748209157	0.401495217514537	0.849238278605041	0.802805437461281	0.650745613170788	0.621000955087136
ENSG00000188807	3.8665382176593	4.17907464289663	2.56762301066247	3.03306348721811	3.62432351514956	4.29268776118713	0.418832748209157	3.20885013957214	4.30866989724234	3.61016035951889	4.11017723180808	2.20596345580829
ENSG00000171608	1.0591832956017	-0.575812859266834	3.7051265344124	0.225708565160503	2.24581189189583	1.48533283912953	2.00379524893031	1.98645771823569	0.849238278605041	0.802805437461281	3.8206706146131	0.621000955087136
ENSG00000179840	1.0591832956017	-0.575812859266834	2.56762301066247	0.225708565160503	-0.0761162029915312	1.48533283912953	2.00379524893031	1.98645771823569	0.849238278605041	0.802805437461281	0.650745613170788	0.621000955087136
ENSG00000233268	-0.52577920511946	-0.575812859266834	0.245694915775108	0.225708565160503	-0.0761162029915312	-0.0996296615916307	0.418832748209157	1.98645771823569	0.849238278605041	0.802805437461281	0.650745613170788	0.621000955087136
ENSG00000231789	-0.52577920511946	-0.575812859266834	0.245694915775108	0.225708565160503	-0.0761162029915312	-0.0996296615916307	0.418832748209157	0.401495217514537	0.849238278605041	0.802805437461281	2.23570811389194	0.621000955087136
ENSG00000171603	6.44000507954263	6.05354376081278	6.39544203527979	6.05859857932524	5.59630913897996	6.47022594673932	4.11927246635025	4.64942273095812	4.01916328004735	3.12473353234864	4.11017723180808	3.79092595652945
ENSG00000271264	-0.52577920511946	-0.575812859266834	0.245694915775108	0.225708565160503	-0.0761162029915312	-0.0996296615916307	0.418832748209157	1.98645771823569	0.849238278605041	0.802805437461281	0.650745613170788	0.621000955087136
ENSG00000280113	-0.52577920511946	-0.575812859266834	0.245694915775108	0.225708565160503	-0.0761162029915312	-0.0996296615916307	0.418832748209157	0.401495217514537	0.849238278605041	0.802805437461281	0.650745613170788	0.621000955087136
ENSG00000178585	3.56168363613088	2.88361875937046	2.56762301066247	4.61802598793926	3.62432351514956	3.35980195704567	3.22618767026676	3.86092683615183	0.849238278605041	2.38776793818244	2.97267370805815	3.42835587714474
ENSG00000223989	-0.52577920511946	-0.575812859266834	0.245694915775108	0.225708565160503	-0.0761162029915312	-0.0996296615916307	0.418832748209157	0.401495217514537	0.849238278605041	0.802805437461281	0.650745613170788	0.621000955087136
ENSG00000162441	3.99778275093755	2.59411214217548	2.56762301066247	3.39563356660282	2.24581189189583	-0.0996296615916307	2.00379524893031	4.48895805876488	3.65659320066265	2.38776793818244	2.97267370805815	2.9429290499745
ENSG00000228150	-0.52577920511946	-0.575812859266834	0.245694915775108	0.225708565160503	-0.0761162029915312	-0.0996296615916307	2.00379524893031	0.401495217514537	0.849238278605041	0.802805437461281	0.650745613170788	0.621000955087136
ENSG00000173614	2.28157571693814	2.23154206279077	1.83065741649626	1.81067106588166	1.50884629772963	2.70772526046597	3.22618767026676	3.20885013957214	0.849238278605041	0.802805437461281	3.45810053522839	2.20596345580829
ENSG00000202415	-0.52577920511946	1.00914964145432	0.245694915775108	1.81067106588166	1.50884629772963	1.48533283912953	0.418832748209157	0.401495217514537	0.849238278605041	0.802805437461281	0.650745613170788	0.621000955087136
ENSG00000265521	-0.52577920511946	-0.575812859266834	0.245694915775108	0.225708565160503	-0.0761162029915312	-0.0996296615916307	0.418832748209157	0.401495217514537	0.849238278605041	0.802805437461281	0.650745613170788	0.621000955087136
ENSG00000241326	-0.52577920511946	-0.575812859266834	0.245694915775108	0.225708565160503	-0.0761162029915312	-0.0996296615916307	0.418832748209157	0.401495217514537	0.849238278605041	0.802805437461281	0.650745613170788	0.621000955087136
ENSG00000162444	2.28157571693814	-0.575812859266834	1.83065741649626	0.225708565160503	2.24581189189583	-0.0996296615916307	0.418832748209157	0.401495217514537	0.849238278605041	0.802805437461281	0.650745613170788	0.621000955087136
ENSG00000130939	4.42841710526742	4.78173914535125	4.88955110554983	4.74927052121752	4.31620121978723	5.18577255727062	4.81115017098792	5.15638271967801	4.93670111985538	5.19512286024004	4.73820845442113	5.0133183778659
ENSG00000224340	-0.52577920511946	-0.575812859266834	0.245694915775108	0.225708565160503	-0.0761162029915312	-0.0996296615916307	0.418832748209157	0.401495217514537	0.849238278605041	0.802805437461281	0.650745613170788	0.621000955087136
ENSG00000233623	1.0591832956017	-0.575812859266834	1.83065741649626	0.225708565160503	-0.0761162029915312	-0.0996296615916307	0.418832748209157	0.401495217514537	0.849238278605041	0.802805437461281	0.650745613170788	0.621000955087136
ENSG00000201746	-0.52577920511946	-0.575812859266834	0.245694915775108	1.81067106588166	-0.0761162029915312	-0.0996296615916307	0.418832748209157	0.401495217514537	0.849238278605041	0.802805437461281	0.650745613170788	0.621000955087136
ENSG00000054523	5.35686384424238	5.76403714361779	5.29008903513356	5.35499158210547	5.35014855171057	5.25792234302645	2.00379524893031	2.7234233124019	3.65659320066265	3.12473353234864	2.97267370805815	2.20596345580829
ENSG00000264881	-0.52577920511946	-0.575812859266834	0.245694915775108	0.225708565160503	-0.0761162029915312	-0.0996296615916307	0.418832748209157	0.401495217514537	0.849238278605041	0.802805437461281	0.650745613170788	2.20596345580829
ENSG00000199562	-0.52577920511946	2.59411214217548	0.245694915775108	0.225708565160503	1.50884629772963	-0.0996296615916307	2.00379524893031	2.7234233124019	3.1711663734924	0.802805437461281	4.11017723180808	0.621000955087136
ENSG00000264501	-0.52577920511946	-0.575812859266834	0.245694915775108	0.225708565160503	-0.0761162029915312	-0.0996296615916307	0.418832748209157	0.401495217514537	0.849238278605041	0.802805437461281	0.650745613170788	0.621000955087136
ENSG00000142657	4.22910829704401	4.28216813586074	4.33315775702545	3.03306348721811	3.62432351514956	4.14829785185195	3.87826436684645	2.7234233124019	4.01916328004735	5.32636739351829	3.8206706146131	2.9429290499745
ENSG00000271989	-0.52577920511946	-0.575812859266834	0.245694915775108	0.225708565160503	-0.0761162029915312	-0.0996296615916307	2.00379524893031	1.98645771823569	0.849238278605041	3.12473353234864	2.23570811389194	2.20596345580829
ENSG00000251503	-0.52577920511946	-0.575812859266834	0.245694915775108	0.225708565160503	-0.0761162029915312	-0.0996296615916307	0.418832748209157	0.401495217514537	0.849238278605041	0.802805437461281	0.650745613170788	0.621000955087136
ENSG00000175279	-0.52577920511946	1.00914964145432	0.245694915775108	0.225708565160503	-0.0761162029915312	1.48533283912953	0.418832748209157	0.401495217514537	0.849238278605041	0.802805437461281	0.650745613170788	0.621000955087136
ENSG00000241563	-0.52577920511946	-0.575812859266834	0.245694915775108	0.225708565160503	-0.0761162029915312	-0.0996296615916307	0.418832748209157	0.401495217514537	0.849238278605041	0.802805437461281	0.650745613170788	0.621000955087136
ENSG00000160049	3.72214830832413	4.06804333050789	1.83065741649626	3.39563356660282	3.62432351514956	3.07029533985068	2.00379524893031	4.30838581312306	3.65659320066265	2.38776793818244	0.650745613170788	2.20596345580829
ENSG00000203469	-0.52577920511946	-0.575812859266834	0.245694915775108	0.225708565160503	-0.0761162029915312	-0.0996296615916307	0.418832748209157	0.401495217514537	0.849238278605041	0.802805437461281	0.650745613170788	0.621000955087136
ENSG00000142655	1.7961488897679	2.59411214217548	3.9461346339162	0.225708565160503	2.24581189189583	2.22229843329573	2.74076084309652	2.7234233124019	0.849238278605041	0.802805437461281	2.97267370805815	2.20596345580829
ENSG00000243267	-0.52577920511946	-0.575812859266834	0.245694915775108	0.225708565160503	-0.0761162029915312	-0.0996296615916307	0.418832748209157	0.401495217514537	0.849238278605041	0.802805437461281	0.650745613170788	0.621000955087136
ENSG00000130940	7.12527248605947	7.13154627281405	6.95994043344123	7.09607328474391	6.88966808167056	7.11953885887053	3.22618767026676	4.10193493565563	3.1711663734924	4.26223705609858	3.8206706146131	4.70846379633748
ENSG00000272078	1.0591832956017	1.74611523562053	1.83065741649626	0.225708565160503	1.50884629772963	2.22229843329573	0.418832748209157	0.401495217514537	0.849238278605041	0.802805437461281	2.23570811389194	2.20596345580829
ENSG00000225158	-0.52577920511946	-0.575812859266834	0.245694915775108	0.225708565160503	-0.0761162029915312	-0.0996296615916307	0.418832748209157	0.401495217514537	0.849238278605041	0.802805437461281	0.650745613170788	0.621000955087136
ENSG00000175262	1.0591832956017	-0.575812859266834	1.83065741649626	0.225708565160503	-0.0761162029915312	-0.0996296615916307	0.418832748209157	1.98645771823569	0.849238278605041	2.38776793818244	2.23570811389194	0.621000955087136
ENSG00000215785	1.0591832956017	-0.575812859266834	0.245694915775108	0.225708565160503	-0.0761162029915312	-0.0996296615916307	0.418832748209157	0.401495217514537	0.849238278605041	0.802805437461281	2.23570811389194	0.621000955087136
ENSG00000264181	-0.52577920511946	-0.575812859266834	0.245694915775108	0.225708565160503	-0.0761162029915312	-0.0996296615916307	0.418832748209157	0.401495217514537	0.849238278605041	0.802805437461281	0.650745613170788	0.621000955087136
ENSG00000120948	4.75962301374279	4.70958935959541	4.15258551138363	4.61802598793926	4.67877129917194	3.60081005654946	3.58875774965147	3.20885013957214	2.4342007793262	0.802805437461281	0.650745613170788	0.621000955087136
ENSG00000277726	-0.52577920511946	-0.575812859266834	0.245694915775108	0.225708565160503	-0.0761162029915312	-0.0996296615916307	0.418832748209157	0.401495217514537	0.849238278605041	0.802805437461281	0.650745613170788	0.621000955087136
ENSG00000009724	1.7961488897679	-0.575812859266834	0.245694915775108	1.81067106588166	-0.0761162029915312	-0.0996296615916307	0.418832748209157	0.401495217514537	0.849238278605041	0.802805437461281	0.650745613170788	0.621000955087136
ENSG00000271895	-0.52577920511946	-0.575812859266834	0.245694915775108	0.225708565160503	-0.0761162029915312	-0.0996296615916307	0.418832748209157	0.401495217514537	0.849238278605041	0.802805437461281	0.650745613170788	0.621000955087136
ENSG00000116649	5.02880964655818	4.46858126009162	4.15258551138363	4.98059606732397	4.67877129917194	5.10982370403732	4.11927246635025	4.30838581312306	4.30866989724234	5.05073295090487	3.8206706146131	3.42835587714474
ENSG00000171824	2.93365241351784	2.59411214217548	3.41561991721742	2.54763666004787	3.38331541564577	3.07029533985068	2.74076084309652	0.401495217514537	0.849238278605041	0.802805437461281	2.97267370805815	0.621000955087136
ENSG00000226849	-0.52577920511946	-0.575812859266834	0.245694915775108	0.225708565160503	-0.0761162029915312	-0.0996296615916307	0.418832748209157	0.401495217514537	0.849238278605041	0.802805437461281	0.650745613170788	0.621000955087136
ENSG00000230337	1.0591832956017	-0.575812859266834	0.245694915775108	0.225708565160503	-0.0761162029915312	-0.0996296615916307	0.418832748209157	1.98645771823569	0.849238278605041	0.802805437461281	0.650745613170788	2.9429290499745
ENSG00000198793	4.22910829704401	3.67211465417675	4.49362242921869	4.47363607860409	4.44744575306548	4.42393229446538	3.22618767026676	3.20885013957214	0.849238278605041	0.802805437461281	3.8206706146131	2.9429290499745
ENSG00000225602	-0.52577920511946	-0.575812859266834	0.245694915775108	0.225708565160503	-0.0761162029915312	-0.0996296615916307	0.418832748209157	0.401495217514537	0.849238278605041	0.802805437461281	0.650745613170788	0.621000955087136
ENSG00000253086	1.0591832956017	-0.575812859266834	0.245694915775108	1.81067106588166	-0.0761162029915312	-0.0996296615916307	0.418832748209157	0.401495217514537	0.849238278605041	0.802805437461281	0.650745613170788	0.621000955087136
ENSG00000171819	1.0591832956017	1.00914964145432	0.245694915775108	1.81067106588166	-0.0761162029915312	-0.0996296615916307	0.418832748209157	0.401495217514537	2.4342007793262	2.38776793818244	2.23570811389194	0.621000955087136
ENSG00000207451	-0.52577920511946	-0.575812859266834	1.83065741649626	0.225708565160503	-0.0761162029915312	-0.0996296615916307	0.418832748209157	0.401495217514537	0.849238278605041	0.802805437461281	0.650745613170788	0.621000955087136
ENSG00000238173	-0.52577920511946	-0.575812859266834	0.245694915775108	0.225708565160503	-0.0761162029915312	-0.0996296615916307	0.418832748209157	0.401495217514537	0.849238278605041	0.802805437461281	0.650745613170788	0.621000955087136
ENSG00000120942	4.22910829704401	3.33107773634169	3.05304983783271	1.81067106588166	2.73123871906607	2.22229843329573	0.418832748209157	2.7234233124019	0.849238278605041	2.38776793818244	3.8206706146131	3.79092595652945
ENSG00000238199	-0.52577920511946	-0.575812859266834	0.245694915775108	0.225708565160503	-0.0761162029915312	-0.0996296615916307	0.418832748209157	0.401495217514537	0.849238278605041	0.802805437461281	0.650745613170788	0.621000955087136
ENSG00000224338	-0.52577920511946	-0.575812859266834	0.245694915775108	0.225708565160503	-0.0761162029915312	-0.0996296615916307	0.418832748209157	0.401495217514537	0.849238278605041	0.802805437461281	0.650745613170788	0.621000955087136
ENSG00000204624	2.28157571693814	-0.575812859266834	3.9461346339162	1.81067106588166	-0.0761162029915312	3.07029533985068	5.06268893798388	5.35569152790141	5.8936323979635	5.93208845440625	5.40563311533426	5.90640317394938
ENSG00000235643	-0.52577920511946	-0.575812859266834	0.245694915775108	0.225708565160503	-0.0761162029915312	-0.0996296615916307	0.418832748209157	0.401495217514537	0.849238278605041	0.802805437461281	0.650745613170788	0.621000955087136
ENSG00000116661	1.0591832956017	2.23154206279077	1.83065741649626	0.225708565160503	1.50884629772963	-0.0996296615916307	0.418832748209157	1.98645771823569	2.4342007793262	2.38776793818244	2.23570811389194	0.621000955087136
ENSG00000132879	4.33220179000811	3.12462685887426	3.7051265344124	3.6851401837978	4.01134663825881	3.60081005654946	0.418832748209157	2.7234233124019	0.849238278605041	3.12473353234864	2.97267370805815	0.621000955087136
ENSG00000116663	3.38111139048906	2.59411214217548	0.245694915775108	2.54763666004787	3.09380879845078	1.48533283912953	3.22618767026676	1.98645771823569	0.849238278605041	0.802805437461281	0.650745613170788	2.20596345580829
ENSG00000116670	4.68367416050949	4.85045189543526	3.41561991721742	3.6851401837978	4.56773998678319	4.29268776118713	6.48492193866693	6.74134522039916	6.82651820210496	6.82517325048974	6.07701036787289	6.50364400444898
ENSG00000162490	1.0591832956017	-0.575812859266834	1.83065741649626	2.54763666004787	2.24581189189583	-0.0996296615916307	2.74076084309652	1.98645771823569	2.4342007793262	3.12473353234864	2.97267370805815	0.621000955087136
ENSG00000177674	2.93365241351784	1.74611523562053	3.05304983783271	3.6851401837978	3.38331541564577	2.70772526046597	2.74076084309652	2.7234233124019	2.4342007793262	0.802805437461281	2.97267370805815	3.79092595652945
ENSG00000215910	1.0591832956017	2.23154206279077	0.245694915775108	0.225708565160503	-0.0761162029915312	1.48533283912953	0.418832748209157	0.401495217514537	0.849238278605041	2.38776793818244	2.23570811389194	2.9429290499745
ENSG00000177553	-0.52577920511946	-0.575812859266834	0.245694915775108	0.225708565160503	-0.0761162029915312	-0.0996296615916307	0.418832748209157	0.401495217514537	0.849238278605041	0.802805437461281	0.650745613170788	2.20596345580829
ENSG00000177000	4.42841710526742	4.55347015767813	5.00058241793858	4.74927052121752	4.67877129917194	4.75835133353594	4.11927246635025	4.7938126402933	3.65659320066265	3.97273043890359	5.04306303594955	4.32144067322823
ENSG00000011021	2.64414579632285	2.88361875937046	2.56762301066247	1.81067106588166	3.09380879845078	-0.0996296615916307	3.22618767026676	1.98645771823569	0.849238278605041	0.802805437461281	0.650745613170788	2.20596345580829
ENSG00000242349	-0.52577920511946	-0.575812859266834	0.245694915775108	0.225708565160503	-0.0761162029915312	-0.0996296615916307	0.418832748209157	0.401495217514537	0.849238278605041	0.802805437461281	0.650745613170788	0.621000955087136
ENSG00000276470	-0.52577920511946	-0.575812859266834	0.245694915775108	0.225708565160503	-0.0761162029915312	-0.0996296615916307	0.418832748209157	0.401495217514537	0.849238278605041	0.802805437461281	0.650745613170788	0.621000955087136
ENSG00000278852	-0.52577920511946	-0.575812859266834	0.245694915775108	0.225708565160503	-0.0761162029915312	-0.0996296615916307	0.418832748209157	0.401495217514537	0.849238278605041	0.802805437461281	0.650745613170788	0.621000955087136
ENSG00000175206	-0.52577920511946	-0.575812859266834	0.245694915775108	0.225708565160503	-0.0761162029915312	-0.0996296615916307	0.418832748209157	0.401495217514537	0.849238278605041	0.802805437461281	0.650745613170788	0.621000955087136
ENSG00000275915	-0.52577920511946	-0.575812859266834	0.245694915775108	0.225708565160503	-0.0761162029915312	-0.0996296615916307	0.418832748209157	0.401495217514537	0.849238278605041	0.802805437461281	0.650745613170788	0.621000955087136
ENSG00000120937	-0.52577920511946	-0.575812859266834	0.245694915775108	0.225708565160503	-0.0761162029915312	-0.0996296615916307	0.418832748209157	0.401495217514537	0.849238278605041	0.802805437461281	0.650745613170788	0.621000955087136
ENSG00000224904	2.64414579632285	2.59411214217548	1.83065741649626	0.225708565160503	2.24581189189583	-0.0996296615916307	2.00379524893031	1.98645771823569	0.849238278605041	0.802805437461281	2.23570811389194	0.621000955087136
ENSG00000199347	10.6510172730281	10.774573883046	10.5391665646132	10.6467214209397	10.6217201549708	10.6710342313251	8.16702559779862	8.26568136216882	8.0684067990672	8.15153359169236	7.94536636206241	7.8206732999235
ENSG00000201801	5.496588607909	5.61401169961318	6.26806272880356	5.898133907132	5.80652684637031	5.62829079297157	4.11927246635025	4.10193493565563	2.4342007793262	3.61016035951889	4.35118533131188	3.42835587714474
ENSG00000116685	5.45150071838046	5.25707715489791	5.53109713463736	4.47363607860409	4.96827791636692	4.94476445776682	4.66676026165274	2.7234233124019	4.75612887421356	2.38776793818244	4.11017723180808	4.08043257372443
ENSG00000083444	4.11807698465527	2.23154206279077	3.41561991721742	3.9261482833016	3.38331541564577	3.98783317965871	2.00379524893031	1.98645771823569	0.849238278605041	3.12473353234864	3.8206706146131	2.20596345580829
ENSG00000116688	5.58274525165871	5.57393426023785	4.88955110554983	5.35499158210547	5.80652684637031	5.02965335535334	4.11927246635025	4.92505717357155	4.54967799674613	4.26223705609858	5.04306303594955	5.0133183778659
ENSG00000270914	-0.52577920511946	-0.575812859266834	0.245694915775108	0.225708565160503	-0.0761162029915312	-0.0996296615916307	0.418832748209157	0.401495217514537	0.849238278605041	0.802805437461281	0.650745613170788	0.621000955087136
ENSG00000116691	5.62396791438522	5.65300583122905	5.73754801210478	5.78029741683814	5.98997298746624	6.27540976975529	5.77638475282724	5.5307782344595	5.8936323979635	4.50324515560237	5.40563311533426	5.26485714486186
ENSG00000202461	-0.52577920511946	1.00914964145432	0.245694915775108	0.225708565160503	-0.0761162029915312	-0.0996296615916307	0.418832748209157	0.401495217514537	0.849238278605041	0.802805437461281	0.650745613170788	0.621000955087136
ENSG00000276869	-0.52577920511946	-0.575812859266834	0.245694915775108	0.225708565160503	-0.0761162029915312	-0.0996296615916307	0.418832748209157	0.401495217514537	0.849238278605041	0.802805437461281	2.23570811389194	0.621000955087136
ENSG00000243539	-0.52577920511946	-0.575812859266834	0.245694915775108	0.225708565160503	-0.0761162029915312	-0.0996296615916307	0.418832748209157	0.401495217514537	0.849238278605041	0.802805437461281	0.650745613170788	0.621000955087136
ENSG00000120949	1.7961488897679	1.74611523562053	1.83065741649626	1.81067106588166	1.50884629772963	1.48533283912953	0.418832748209157	1.98645771823569	0.849238278605041	3.12473353234864	2.97267370805815	2.20596345580829
ENSG00000201135	-0.52577920511946	-0.575812859266834	0.245694915775108	0.225708565160503	-0.0761162029915312	-0.0996296615916307	0.418832748209157	0.401495217514537	0.849238278605041	0.802805437461281	0.650745613170788	0.621000955087136
ENSG00000227875	-0.52577920511946	-0.575812859266834	0.245694915775108	0.225708565160503	-0.0761162029915312	-0.0996296615916307	0.418832748209157	0.401495217514537	0.849238278605041	0.802805437461281	0.650745613170788	0.621000955087136
ENSG00000275459	-0.52577920511946	-0.575812859266834	0.245694915775108	0.225708565160503	-0.0761162029915312	-0.0996296615916307	0.418832748209157	0.401495217514537	0.849238278605041	0.802805437461281	0.650745613170788	0.621000955087136
ENSG00000028137	1.0591832956017	-0.575812859266834	0.245694915775108	0.225708565160503	2.73123871906607	-0.0996296615916307	0.418832748209157	0.401495217514537	2.4342007793262	0.802805437461281	0.650745613170788	2.9429290499745
ENSG00000263676	-0.52577920511946	-0.575812859266834	0.245694915775108	0.225708565160503	-0.0761162029915312	-0.0996296615916307	0.418832748209157	0.401495217514537	0.849238278605041	0.802805437461281	0.650745613170788	0.621000955087136
ENSG00000225196	-0.52577920511946	-0.575812859266834	0.245694915775108	0.225708565160503	1.50884629772963	-0.0996296615916307	0.418832748209157	0.401495217514537	0.849238278605041	0.802805437461281	0.650745613170788	0.621000955087136
ENSG00000252969	-0.52577920511946	1.00914964145432	0.245694915775108	0.225708565160503	-0.0761162029915312	-0.0996296615916307	3.22618767026676	0.401495217514537	0.849238278605041	0.802805437461281	2.23570811389194	0.621000955087136
ENSG00000048707	5.35686384424238	5.35492447829605	5.53109713463736	5.27010268451896	5.28143580162655	4.94476445776682	4.11927246635025	4.10193493565563	3.65659320066265	4.89026827871162	4.11017723180808	4.32144067322823
ENSG00000239149	1.7961488897679	1.00914964145432	3.41561991721742	1.81067106588166	1.50884629772963	-0.0996296615916307	3.22618767026676	0.401495217514537	0.849238278605041	0.802805437461281	0.650745613170788	0.621000955087136
ENSG00000229484	-0.52577920511946	-0.575812859266834	0.245694915775108	0.225708565160503	-0.0761162029915312	-0.0996296615916307	0.418832748209157	1.98645771823569	0.849238278605041	0.802805437461281	0.650745613170788	0.621000955087136
ENSG00000162496	1.7961488897679	2.23154206279077	2.56762301066247	2.54763666004787	2.73123871906607	1.48533283912953	0.418832748209157	1.98645771823569	2.4342007793262	0.802805437461281	2.23570811389194	0.621000955087136
ENSG00000221340	-0.52577920511946	-0.575812859266834	0.245694915775108	0.225708565160503	-0.0761162029915312	1.48533283912953	0.418832748209157	0.401495217514537	0.849238278605041	0.802805437461281	0.650745613170788	0.621000955087136
ENSG00000276830	-0.52577920511946	-0.575812859266834	0.245694915775108	0.225708565160503	-0.0761162029915312	-0.0996296615916307	0.418832748209157	0.401495217514537	0.849238278605041	0.802805437461281	0.650745613170788	0.621000955087136
ENSG00000272482	-0.52577920511946	-0.575812859266834	0.245694915775108	0.225708565160503	-0.0761162029915312	-0.0996296615916307	0.418832748209157	0.401495217514537	0.849238278605041	0.802805437461281	0.650745613170788	0.621000955087136
ENSG00000204518	1.0591832956017	-0.575812859266834	0.245694915775108	0.225708565160503	-0.0761162029915312	-0.0996296615916307	0.418832748209157	0.401495217514537	0.849238278605041	0.802805437461281	0.650745613170788	0.621000955087136
ENSG00000226166	-0.52577920511946	-0.575812859266834	0.245694915775108	0.225708565160503	-0.0761162029915312	-0.0996296615916307	0.418832748209157	0.401495217514537	0.849238278605041	0.802805437461281	0.650745613170788	0.621000955087136
ENSG00000188984	4.11807698465527	4.28216813586074	3.05304983783271	3.6851401837978	3.62432351514956	3.80726093401689	0.418832748209157	0.401495217514537	2.4342007793262	2.38776793818244	2.23570811389194	0.621000955087136
ENSG00000157330	-0.52577920511946	-0.575812859266834	0.245694915775108	0.225708565160503	-0.0761162029915312	1.48533283912953	2.74076084309652	0.401495217514537	0.849238278605041	0.802805437461281	2.23570811389194	2.20596345580829
ENSG00000116726	1.0591832956017	-0.575812859266834	0.245694915775108	0.225708565160503	-0.0761162029915312	1.48533283912953	2.00379524893031	0.401495217514537	0.849238278605041	0.802805437461281	0.650745613170788	0.621000955087136
ENSG00000116721	-0.52577920511946	-0.575812859266834	0.245694915775108	0.225708565160503	-0.0761162029915312	-0.0996296615916307	0.418832748209157	0.401495217514537	0.849238278605041	0.802805437461281	0.650745613170788	0.621000955087136
ENSG00000228338	-0.52577920511946	-0.575812859266834	0.245694915775108	0.225708565160503	-0.0761162029915312	-0.0996296615916307	0.418832748209157	0.401495217514537	0.849238278605041	0.802805437461281	0.650745613170788	0.621000955087136
ENSG00000239810	-0.52577920511946	-0.575812859266834	0.245694915775108	0.225708565160503	-0.0761162029915312	-0.0996296615916307	0.418832748209157	0.401495217514537	0.849238278605041	0.802805437461281	0.650745613170788	0.621000955087136
ENSG00000279195	-0.52577920511946	-0.575812859266834	0.245694915775108	0.225708565160503	-0.0761162029915312	-0.0996296615916307	0.418832748209157	0.401495217514537	0.849238278605041	0.802805437461281	0.650745613170788	0.621000955087136
ENSG00000231103	-0.52577920511946	-0.575812859266834	0.245694915775108	0.225708565160503	-0.0761162029915312	-0.0996296615916307	0.418832748209157	0.401495217514537	0.849238278605041	0.802805437461281	0.650745613170788	0.621000955087136
ENSG00000179172	-0.52577920511946	-0.575812859266834	0.245694915775108	1.81067106588166	2.24581189189583	1.48533283912953	0.418832748209157	1.98645771823569	0.849238278605041	0.802805437461281	0.650745613170788	0.621000955087136
ENSG00000120952	-0.52577920511946	1.00914964145432	0.245694915775108	0.225708565160503	-0.0761162029915312	-0.0996296615916307	0.418832748209157	0.401495217514537	0.849238278605041	0.802805437461281	0.650745613170788	0.621000955087136
ENSG00000243073	-0.52577920511946	-0.575812859266834	0.245694915775108	0.225708565160503	-0.0761162029915312	-0.0996296615916307	0.418832748209157	0.401495217514537	0.849238278605041	0.802805437461281	0.650745613170788	0.621000955087136
ENSG00000187545	-0.52577920511946	-0.575812859266834	0.245694915775108	0.225708565160503	-0.0761162029915312	-0.0996296615916307	0.418832748209157	0.401495217514537	0.849238278605041	0.802805437461281	0.650745613170788	0.621000955087136
ENSG00000204510	-0.52577920511946	-0.575812859266834	0.245694915775108	0.225708565160503	-0.0761162029915312	-0.0996296615916307	2.00379524893031	0.401495217514537	0.849238278605041	0.802805437461281	0.650745613170788	0.621000955087136
ENSG00000207434	-0.52577920511946	-0.575812859266834	0.245694915775108	0.225708565160503	-0.0761162029915312	-0.0996296615916307	0.418832748209157	0.401495217514537	0.849238278605041	0.802805437461281	0.650745613170788	0.621000955087136
ENSG00000234064	-0.52577920511946	-0.575812859266834	0.245694915775108	0.225708565160503	-0.0761162029915312	-0.0996296615916307	0.418832748209157	0.401495217514537	0.849238278605041	0.802805437461281	0.650745613170788	0.621000955087136
ENSG00000232423	-0.52577920511946	-0.575812859266834	0.245694915775108	0.225708565160503	-0.0761162029915312	-0.0996296615916307	0.418832748209157	0.401495217514537	0.849238278605041	0.802805437461281	0.650745613170788	0.621000955087136
ENSG00000274178	-0.52577920511946	-0.575812859266834	0.245694915775108	0.225708565160503	-0.0761162029915312	-0.0996296615916307	0.418832748209157	0.401495217514537	0.849238278605041	0.802805437461281	0.650745613170788	0.621000955087136
ENSG00000280267	-0.52577920511946	-0.575812859266834	0.245694915775108	0.225708565160503	-0.0761162029915312	-0.0996296615916307	0.418832748209157	0.401495217514537	0.849238278605041	0.802805437461281	0.650745613170788	0.621000955087136
ENSG00000274764	-0.52577920511946	-0.575812859266834	0.245694915775108	0.225708565160503	-0.0761162029915312	-0.0996296615916307	0.418832748209157	0.401495217514537	0.849238278605041	0.802805437461281	0.650745613170788	0.621000955087136
ENSG00000229571	-0.52577920511946	-0.575812859266834	0.245694915775108	0.225708565160503	-0.0761162029915312	-0.0996296615916307	0.418832748209157	0.401495217514537	0.849238278605041	0.802805437461281	0.650745613170788	0.621000955087136
ENSG00000277058	-0.52577920511946	-0.575812859266834	0.245694915775108	0.225708565160503	-0.0761162029915312	-0.0996296615916307	0.418832748209157	0.401495217514537	0.849238278605041	0.802805437461281	0.650745613170788	0.621000955087136
ENSG00000277862	-0.52577920511946	-0.575812859266834	0.245694915775108	0.225708565160503	-0.0761162029915312	-0.0996296615916307	0.418832748209157	0.401495217514537	0.849238278605041	0.802805437461281	0.650745613170788	0.621000955087136
ENSG00000236179	1.0591832956017	-0.575812859266834	0.245694915775108	0.225708565160503	-0.0761162029915312	-0.0996296615916307	0.418832748209157	0.401495217514537	0.849238278605041	0.802805437461281	0.650745613170788	0.621000955087136
ENSG00000275774	-0.52577920511946	-0.575812859266834	0.245694915775108	0.225708565160503	-0.0761162029915312	-0.0996296615916307	0.418832748209157	0.401495217514537	0.849238278605041	0.802805437461281	0.650745613170788	0.621000955087136
ENSG00000229978	-0.52577920511946	-0.575812859266834	0.245694915775108	0.225708565160503	-0.0761162029915312	-0.0996296615916307	0.418832748209157	0.401495217514537	0.849238278605041	0.802805437461281	0.650745613170788	0.621000955087136
ENSG00000233336	-0.52577920511946	-0.575812859266834	0.245694915775108	0.225708565160503	-0.0761162029915312	-0.0996296615916307	0.418832748209157	0.401495217514537	0.849238278605041	0.802805437461281	0.650745613170788	0.621000955087136
ENSG00000179412	-0.52577920511946	-0.575812859266834	0.245694915775108	0.225708565160503	-0.0761162029915312	-0.0996296615916307	0.418832748209157	0.401495217514537	0.849238278605041	0.802805437461281	0.650745613170788	0.621000955087136
ENSG00000204505	-0.52577920511946	-0.575812859266834	0.245694915775108	0.225708565160503	-0.0761162029915312	-0.0996296615916307	0.418832748209157	0.401495217514537	0.849238278605041	0.802805437461281	0.650745613170788	0.621000955087136
ENSG00000279169	-0.52577920511946	-0.575812859266834	0.245694915775108	0.225708565160503	-0.0761162029915312	-0.0996296615916307	0.418832748209157	0.401495217514537	0.849238278605041	0.802805437461281	0.650745613170788	0.621000955087136
ENSG00000279804	-0.52577920511946	-0.575812859266834	0.245694915775108	0.225708565160503	-0.0761162029915312	-0.0996296615916307	0.418832748209157	0.401495217514537	0.849238278605041	0.802805437461281	0.650745613170788	0.621000955087136
ENSG00000250894	-0.52577920511946	1.00914964145432	0.245694915775108	0.225708565160503	-0.0761162029915312	-0.0996296615916307	0.418832748209157	0.401495217514537	0.849238278605041	0.802805437461281	0.650745613170788	0.621000955087136
ENSG00000270601	-0.52577920511946	-0.575812859266834	0.245694915775108	0.225708565160503	-0.0761162029915312	-0.0996296615916307	0.418832748209157	0.401495217514537	0.849238278605041	0.802805437461281	0.650745613170788	0.621000955087136
ENSG00000231219	-0.52577920511946	-0.575812859266834	0.245694915775108	0.225708565160503	-0.0761162029915312	-0.0996296615916307	0.418832748209157	0.401495217514537	0.849238278605041	0.802805437461281	0.650745613170788	0.621000955087136
ENSG00000207511	-0.52577920511946	-0.575812859266834	0.245694915775108	0.225708565160503	-0.0761162029915312	-0.0996296615916307	0.418832748209157	0.401495217514537	0.849238278605041	0.802805437461281	0.650745613170788	0.621000955087136
ENSG00000182330	-0.52577920511946	-0.575812859266834	0.245694915775108	0.225708565160503	-0.0761162029915312	-0.0996296615916307	2.00379524893031	0.401495217514537	0.849238278605041	0.802805437461281	0.650745613170788	0.621000955087136
ENSG00000204501	-0.52577920511946	-0.575812859266834	0.245694915775108	0.225708565160503	-0.0761162029915312	-0.0996296615916307	0.418832748209157	0.401495217514537	0.849238278605041	0.802805437461281	0.650745613170788	0.621000955087136
ENSG00000237700	-0.52577920511946	-0.575812859266834	0.245694915775108	0.225708565160503	-0.0761162029915312	-0.0996296615916307	0.418832748209157	0.401495217514537	0.849238278605041	0.802805437461281	0.650745613170788	0.621000955087136
ENSG00000228229	-0.52577920511946	-0.575812859266834	0.245694915775108	0.225708565160503	-0.0761162029915312	-0.0996296615916307	0.418832748209157	0.401495217514537	0.849238278605041	0.802805437461281	0.650745613170788	0.621000955087136
ENSG00000204481	-0.52577920511946	1.00914964145432	0.245694915775108	0.225708565160503	-0.0761162029915312	-0.0996296615916307	0.418832748209157	0.401495217514537	0.849238278605041	0.802805437461281	0.650745613170788	0.621000955087136
ENSG00000204480	-0.52577920511946	-0.575812859266834	0.245694915775108	0.225708565160503	-0.0761162029915312	-0.0996296615916307	0.418832748209157	0.401495217514537	0.849238278605041	0.802805437461281	0.650745613170788	0.621000955087136
ENSG00000204479	1.0591832956017	-0.575812859266834	0.245694915775108	0.225708565160503	-0.0761162029915312	-0.0996296615916307	0.418832748209157	0.401495217514537	0.849238278605041	0.802805437461281	0.650745613170788	0.621000955087136
ENSG00000204478	-0.52577920511946	-0.575812859266834	0.245694915775108	0.225708565160503	-0.0761162029915312	-0.0996296615916307	0.418832748209157	0.401495217514537	0.849238278605041	0.802805437461281	0.650745613170788	0.621000955087136
ENSG00000162494	-0.52577920511946	-0.575812859266834	0.245694915775108	0.225708565160503	1.50884629772963	-0.0996296615916307	0.418832748209157	2.7234233124019	3.1711663734924	2.38776793818244	0.650745613170788	0.621000955087136
ENSG00000259961	-0.52577920511946	-0.575812859266834	0.245694915775108	0.225708565160503	-0.0761162029915312	-0.0996296615916307	0.418832748209157	0.401495217514537	0.849238278605041	0.802805437461281	0.650745613170788	0.621000955087136
ENSG00000215909	1.0591832956017	1.00914964145432	0.245694915775108	3.39563356660282	1.50884629772963	-0.0996296615916307	0.418832748209157	0.401495217514537	0.849238278605041	0.802805437461281	0.650745613170788	0.621000955087136
ENSG00000162493	-0.52577920511946	-0.575812859266834	0.245694915775108	0.225708565160503	-0.0761162029915312	2.22229843329573	0.418832748209157	0.401495217514537	2.4342007793262	0.802805437461281	0.650745613170788	0.621000955087136
ENSG00000222952	1.0591832956017	-0.575812859266834	0.245694915775108	0.225708565160503	-0.0761162029915312	-0.0996296615916307	0.418832748209157	0.401495217514537	0.849238278605041	0.802805437461281	0.650745613170788	0.621000955087136
ENSG00000266358	-0.52577920511946	-0.575812859266834	0.245694915775108	0.225708565160503	-0.0761162029915312	-0.0996296615916307	0.418832748209157	0.401495217514537	0.849238278605041	0.802805437461281	0.650745613170788	0.621000955087136
ENSG00000237445	-0.52577920511946	-0.575812859266834	0.245694915775108	0.225708565160503	-0.0761162029915312	-0.0996296615916307	0.418832748209157	0.401495217514537	0.849238278605041	2.38776793818244	0.650745613170788	0.621000955087136
ENSG00000253085	-0.52577920511946	-0.575812859266834	0.245694915775108	0.225708565160503	-0.0761162029915312	-0.0996296615916307	0.418832748209157	0.401495217514537	0.849238278605041	0.802805437461281	0.650745613170788	0.621000955087136
ENSG00000116731	3.99778275093755	4.46858126009162	4.15258551138363	3.9261482833016	3.83077439261699	3.35980195704567	5.54811576515412	5.25947621264211	5.37280023466205	4.7096960330698	5.29460180294551	5.37588845725061
ENSG00000252151	-0.52577920511946	1.00914964145432	0.245694915775108	0.225708565160503	-0.0761162029915312	-0.0996296615916307	0.418832748209157	0.401495217514537	0.849238278605041	0.802805437461281	0.650745613170788	0.621000955087136
ENSG00000231606	-0.52577920511946	-0.575812859266834	0.245694915775108	0.225708565160503	-0.0761162029915312	-0.0996296615916307	0.418832748209157	0.401495217514537	0.849238278605041	0.802805437461281	0.650745613170788	0.621000955087136
ENSG00000234593	-0.52577920511946	-0.575812859266834	0.245694915775108	0.225708565160503	-0.0761162029915312	-0.0996296615916307	0.418832748209157	0.401495217514537	0.849238278605041	2.38776793818244	0.650745613170788	0.621000955087136
ENSG00000189337	2.93365241351784	2.23154206279077	1.83065741649626	3.03306348721811	1.50884629772963	2.22229843329573	4.5062955894595	2.7234233124019	3.65659320066265	4.7096960330698	4.35118533131188	3.79092595652945
ENSG00000235829	-0.52577920511946	-0.575812859266834	0.245694915775108	0.225708565160503	-0.0761162029915312	-0.0996296615916307	0.418832748209157	0.401495217514537	0.849238278605041	2.38776793818244	0.650745613170788	0.621000955087136
ENSG00000175147	2.28157571693814	-0.575812859266834	0.245694915775108	1.81067106588166	-0.0761162029915312	1.48533283912953	0.418832748209157	0.401495217514537	0.849238278605041	0.802805437461281	2.97267370805815	0.621000955087136
ENSG00000171729	1.0591832956017	-0.575812859266834	0.245694915775108	1.81067106588166	1.50884629772963	2.22229843329573	0.418832748209157	1.98645771823569	3.1711663734924	3.12473353234864	0.650745613170788	0.621000955087136
ENSG00000204464	-0.52577920511946	-0.575812859266834	0.245694915775108	0.225708565160503	-0.0761162029915312	-0.0996296615916307	0.418832748209157	0.401495217514537	0.849238278605041	0.802805437461281	0.650745613170788	0.621000955087136
ENSG00000215720	-0.52577920511946	-0.575812859266834	0.245694915775108	0.225708565160503	-0.0761162029915312	-0.0996296615916307	0.418832748209157	0.401495217514537	0.849238278605041	0.802805437461281	0.650745613170788	0.621000955087136
ENSG00000278480	-0.52577920511946	-0.575812859266834	0.245694915775108	0.225708565160503	-0.0761162029915312	1.48533283912953	0.418832748209157	0.401495217514537	0.849238278605041	0.802805437461281	0.650745613170788	0.621000955087136
ENSG00000142621	2.28157571693814	1.00914964145432	0.245694915775108	1.81067106588166	2.24581189189583	-0.0996296615916307	0.418832748209157	3.20885013957214	0.849238278605041	2.38776793818244	0.650745613170788	2.20596345580829
ENSG00000233485	-0.52577920511946	-0.575812859266834	0.245694915775108	0.225708565160503	-0.0761162029915312	-0.0996296615916307	0.418832748209157	0.401495217514537	0.849238278605041	0.802805437461281	0.650745613170788	0.621000955087136
ENSG00000236045	-0.52577920511946	-0.575812859266834	0.245694915775108	0.225708565160503	-0.0761162029915312	-0.0996296615916307	0.418832748209157	0.401495217514537	0.849238278605041	0.802805437461281	0.650745613170788	0.621000955087136
ENSG00000228140	1.0591832956017	1.00914964145432	2.56762301066247	1.81067106588166	-0.0761162029915312	-0.0996296615916307	0.418832748209157	0.401495217514537	0.849238278605041	0.802805437461281	0.650745613170788	0.621000955087136
ENSG00000142634	7.00560225539685	6.62385948556953	6.7534895559738	6.60074799650743	7.021915879969	6.69478620475848	3.87826436684645	3.57142021895685	3.1711663734924	2.38776793818244	2.97267370805815	3.42835587714474
ENSG00000162438	-0.52577920511946	1.00914964145432	0.245694915775108	0.225708565160503	-0.0761162029915312	1.48533283912953	2.00379524893031	0.401495217514537	0.849238278605041	0.802805437461281	0.650745613170788	0.621000955087136
ENSG00000142615	-0.52577920511946	1.00914964145432	1.83065741649626	0.225708565160503	-0.0761162029915312	-0.0996296615916307	0.418832748209157	0.401495217514537	0.849238278605041	0.802805437461281	0.650745613170788	2.20596345580829
ENSG00000215704	-0.52577920511946	-0.575812859266834	0.245694915775108	0.225708565160503	-0.0761162029915312	-0.0996296615916307	0.418832748209157	0.401495217514537	0.849238278605041	0.802805437461281	0.650745613170788	0.621000955087136
ENSG00000132906	2.93365241351784	2.23154206279077	2.56762301066247	1.81067106588166	3.09380879845078	2.70772526046597	2.74076084309652	3.20885013957214	0.849238278605041	3.12473353234864	0.650745613170788	0.621000955087136
ENSG00000116138	3.38111139048906	3.12462685887426	2.56762301066247	2.54763666004787	2.73123871906607	2.70772526046597	0.418832748209157	1.98645771823569	3.65659320066265	0.802805437461281	3.45810053522839	3.42835587714474
ENSG00000251866	4.33220179000811	3.94774909679018	2.56762301066247	4.61802598793926	2.24581189189583	3.35980195704567	0.418832748209157	0.401495217514537	0.849238278605041	0.802805437461281	0.650745613170788	2.20596345580829
ENSG00000272510	-0.52577920511946	-0.575812859266834	0.245694915775108	0.225708565160503	-0.0761162029915312	-0.0996296615916307	0.418832748209157	0.401495217514537	0.849238278605041	0.802805437461281	0.650745613170788	0.621000955087136
ENSG00000116771	-0.52577920511946	1.00914964145432	1.83065741649626	0.225708565160503	-0.0761162029915312	-0.0996296615916307	0.418832748209157	0.401495217514537	0.849238278605041	2.38776793818244	0.650745613170788	0.621000955087136
ENSG00000237301	1.0591832956017	1.00914964145432	0.245694915775108	0.225708565160503	2.73123871906607	1.48533283912953	0.418832748209157	0.401495217514537	2.4342007793262	2.38776793818244	2.23570811389194	0.621000955087136
ENSG00000235084	3.38111139048906	3.33107773634169	2.56762301066247	3.03306348721811	2.73123871906607	3.60081005654946	2.00379524893031	0.401495217514537	2.4342007793262	0.802805437461281	0.650745613170788	0.621000955087136
ENSG00000252417	-0.52577920511946	-0.575812859266834	0.245694915775108	0.225708565160503	-0.0761162029915312	-0.0996296615916307	0.418832748209157	0.401495217514537	0.849238278605041	0.802805437461281	0.650745613170788	0.621000955087136
ENSG00000236500	-0.52577920511946	-0.575812859266834	0.245694915775108	0.225708565160503	-0.0761162029915312	-0.0996296615916307	0.418832748209157	0.401495217514537	0.849238278605041	0.802805437461281	0.650745613170788	0.621000955087136
ENSG00000197312	5.91716429072927	5.35492447829605	6.17643225333799	6.00706827868516	6.15270248750435	5.68173005193303	4.11927246635025	3.57142021895685	3.65659320066265	2.38776793818244	3.45810053522839	4.32144067322823
ENSG00000215695	-0.52577920511946	-0.575812859266834	0.245694915775108	0.225708565160503	-0.0761162029915312	-0.0996296615916307	0.418832748209157	0.401495217514537	0.849238278605041	0.802805437461281	0.650745613170788	0.621000955087136
ENSG00000271742	-0.52577920511946	-0.575812859266834	0.245694915775108	0.225708565160503	-0.0761162029915312	-0.0996296615916307	0.418832748209157	0.401495217514537	0.849238278605041	0.802805437461281	0.650745613170788	0.621000955087136
ENSG00000116786	4.75962301374279	3.94774909679018	4.15258551138363	4.13259916076902	4.31620121978723	4.65525784057184	3.58875774965147	4.48895805876488	4.93670111985538	3.97273043890359	3.45810053522839	4.08043257372443
ENSG00000264048	-0.52577920511946	-0.575812859266834	0.245694915775108	0.225708565160503	-0.0761162029915312	-0.0996296615916307	0.418832748209157	0.401495217514537	0.849238278605041	0.802805437461281	0.650745613170788	0.621000955087136
ENSG00000237938	2.28157571693814	1.00914964145432	1.83065741649626	2.54763666004787	1.50884629772963	-0.0996296615916307	0.418832748209157	0.401495217514537	0.849238278605041	0.802805437461281	0.650745613170788	2.20596345580829
ENSG00000162461	1.7961488897679	-0.575812859266834	0.245694915775108	0.225708565160503	2.73123871906607	1.48533283912953	2.00379524893031	0.401495217514537	0.849238278605041	0.802805437461281	0.650745613170788	2.20596345580829
ENSG00000224459	-0.52577920511946	-0.575812859266834	0.245694915775108	0.225708565160503	-0.0761162029915312	-0.0996296615916307	0.418832748209157	0.401495217514537	0.849238278605041	0.802805437461281	0.650745613170788	0.621000955087136
ENSG00000162460	-0.52577920511946	-0.575812859266834	0.245694915775108	1.81067106588166	-0.0761162029915312	-0.0996296615916307	3.87826436684645	3.57142021895685	0.849238278605041	3.97273043890359	2.97267370805815	2.9429290499745
ENSG00000162458	1.7961488897679	2.59411214217548	1.83065741649626	1.81067106588166	3.38331541564577	3.07029533985068	0.418832748209157	2.7234233124019	3.1711663734924	0.802805437461281	2.23570811389194	2.9429290499745
ENSG00000224321	2.28157571693814	-0.575812859266834	0.245694915775108	0.225708565160503	-0.0761162029915312	-0.0996296615916307	0.418832748209157	0.401495217514537	0.849238278605041	0.802805437461281	0.650745613170788	0.621000955087136
ENSG00000233954	6.01337960598857	5.79922657208009	5.67195967047721	5.78029741683814	5.41573689333814	5.78301338777021	4.32572334381768	3.20885013957214	3.1711663734924	2.38776793818244	3.45810053522839	3.42835587714474
ENSG00000178715	4.60350381182551	4.28216813586074	4.63801233855387	4.74927052121752	5.05316681395344	4.94476445776682	4.5062955894595	5.04535140728926	3.1711663734924	0.802805437461281	4.73820845442113	4.32144067322823
ENSG00000179743	1.7961488897679	2.23154206279077	3.05304983783271	1.81067106588166	2.73123871906607	1.48533283912953	4.5062955894595	3.86092683615183	4.01916328004735	4.50324515560237	3.8206706146131	4.32144067322823
ENSG00000065526	6.89207330976644	6.501002737784	6.26806272880356	6.33423302193867	6.19067033770337	6.3433138342571	6.03354259232437	5.95608406919217	5.37280023466205	5.84719955681974	5.93614783203304	6.45389096925188
ENSG00000270620	-0.52577920511946	-0.575812859266834	0.245694915775108	0.225708565160503	-0.0761162029915312	-0.0996296615916307	0.418832748209157	0.401495217514537	0.849238278605041	0.802805437461281	0.650745613170788	0.621000955087136
ENSG00000116809	2.93365241351784	1.00914964145432	1.83065741649626	3.03306348721811	2.73123871906607	2.70772526046597	3.58875774965147	3.86092683615183	3.1711663734924	3.12473353234864	4.73820845442113	0.621000955087136
ENSG00000234607	-0.52577920511946	-0.575812859266834	0.245694915775108	0.225708565160503	1.50884629772963	-0.0996296615916307	0.418832748209157	0.401495217514537	0.849238278605041	0.802805437461281	2.23570811389194	0.621000955087136
ENSG00000231353	-0.52577920511946	-0.575812859266834	0.245694915775108	0.225708565160503	-0.0761162029915312	-0.0996296615916307	0.418832748209157	0.401495217514537	0.849238278605041	0.802805437461281	0.650745613170788	0.621000955087136
ENSG00000275503	-0.52577920511946	-0.575812859266834	0.245694915775108	0.225708565160503	-0.0761162029915312	-0.0996296615916307	0.418832748209157	0.401495217514537	0.849238278605041	0.802805437461281	0.650745613170788	0.621000955087136
ENSG00000224966	-0.52577920511946	-0.575812859266834	0.245694915775108	0.225708565160503	-0.0761162029915312	-0.0996296615916307	0.418832748209157	0.401495217514537	0.849238278605041	0.802805437461281	2.97267370805815	0.621000955087136
ENSG00000183888	1.7961488897679	1.00914964145432	0.245694915775108	0.225708565160503	-0.0761162029915312	-0.0996296615916307	0.418832748209157	0.401495217514537	0.849238278605041	2.38776793818244	0.650745613170788	0.621000955087136
ENSG00000233078	-0.52577920511946	-0.575812859266834	0.245694915775108	0.225708565160503	-0.0761162029915312	-0.0996296615916307	0.418832748209157	0.401495217514537	0.849238278605041	0.802805437461281	0.650745613170788	0.621000955087136
ENSG00000173641	1.0591832956017	-0.575812859266834	0.245694915775108	2.54763666004787	2.24581189189583	-0.0996296615916307	2.00379524893031	0.401495217514537	0.849238278605041	0.802805437461281	0.650745613170788	0.621000955087136
ENSG00000186510	1.0591832956017	1.00914964145432	0.245694915775108	0.225708565160503	1.50884629772963	2.22229843329573	0.418832748209157	1.98645771823569	0.849238278605041	0.802805437461281	0.650745613170788	0.621000955087136
ENSG00000232456	1.0591832956017	2.23154206279077	1.83065741649626	2.54763666004787	2.24581189189583	3.07029533985068	0.418832748209157	0.401495217514537	0.849238278605041	0.802805437461281	2.23570811389194	0.621000955087136
ENSG00000184908	-0.52577920511946	1.00914964145432	0.245694915775108	0.225708565160503	-0.0761162029915312	-0.0996296615916307	0.418832748209157	0.401495217514537	0.849238278605041	0.802805437461281	2.23570811389194	0.621000955087136
ENSG00000185519	4.11807698465527	3.94774909679018	3.41561991721742	4.47363607860409	4.01134663825881	4.75835133353594	0.418832748209157	0.401495217514537	0.849238278605041	0.802805437461281	2.97267370805815	2.9429290499745
ENSG00000142627	4.42841710526742	4.17907464289663	3.9461346339162	4.31317140641084	4.01134663825881	3.35980195704567	3.58875774965147	3.57142021895685	3.1711663734924	0.802805437461281	0.650745613170788	2.9429290499745
ENSG00000227959	1.7961488897679	2.59411214217548	1.83065741649626	0.225708565160503	-0.0761162029915312	-0.0996296615916307	3.22618767026676	1.98645771823569	2.4342007793262	2.38776793818244	0.650745613170788	0.621000955087136
ENSG00000224621	-0.52577920511946	-0.575812859266834	0.245694915775108	1.81067106588166	-0.0761162029915312	-0.0996296615916307	0.418832748209157	0.401495217514537	0.849238278605041	0.802805437461281	0.650745613170788	0.621000955087136
ENSG00000142632	2.93365241351784	1.74611523562053	1.83065741649626	2.54763666004787	4.31620121978723	3.60081005654946	2.74076084309652	1.98645771823569	3.1711663734924	3.97273043890359	2.97267370805815	2.20596345580829
ENSG00000234166	-0.52577920511946	-0.575812859266834	0.245694915775108	0.225708565160503	-0.0761162029915312	-0.0996296615916307	0.418832748209157	0.401495217514537	0.849238278605041	0.802805437461281	0.650745613170788	0.621000955087136
ENSG00000237276	2.28157571693814	-0.575812859266834	1.83065741649626	0.225708565160503	-0.0761162029915312	-0.0996296615916307	0.418832748209157	1.98645771823569	2.4342007793262	0.802805437461281	2.23570811389194	0.621000955087136
ENSG00000132881	2.64414579632285	1.00914964145432	0.245694915775108	1.81067106588166	2.24581189189583	1.48533283912953	2.74076084309652	1.98645771823569	3.1711663734924	2.38776793818244	4.11017723180808	3.42835587714474
ENSG00000233929	2.93365241351784	1.74611523562053	3.05304983783271	3.39563356660282	2.24581189189583	1.48533283912953	0.418832748209157	0.401495217514537	0.849238278605041	0.802805437461281	2.97267370805815	0.621000955087136
ENSG00000037637	4.75962301374279	4.63364050636212	4.33315775702545	5.08368956028808	4.87808010739534	4.65525784057184	2.00379524893031	3.57142021895685	3.65659320066265	4.50324515560237	3.45810053522839	2.9429290499745
ENSG00000055070	4.68367416050949	5.20554685425783	4.49362242921869	4.47363607860409	3.83077439261699	4.75835133353594	5.37302905859603	3.57142021895685	4.75612887421356	5.19512286024004	3.8206706146131	5.14456291114415
ENSG00000226457	1.7961488897679	1.74611523562053	0.245694915775108	0.225708565160503	2.73123871906607	1.48533283912953	0.418832748209157	2.7234233124019	0.849238278605041	0.802805437461281	0.650745613170788	0.621000955087136
ENSG00000187144	1.0591832956017	1.00914964145432	0.245694915775108	2.54763666004787	1.50884629772963	1.48533283912953	3.87826436684645	0.401495217514537	0.849238278605041	2.38776793818244	0.650745613170788	2.20596345580829
ENSG00000157191	3.72214830832413	3.51164998198351	4.33315775702545	3.39563356660282	2.24581189189583	3.98783317965871	3.22618767026676	1.98645771823569	2.4342007793262	0.802805437461281	0.650745613170788	2.20596345580829
ENSG00000226029	-0.52577920511946	1.00914964145432	0.245694915775108	0.225708565160503	-0.0761162029915312	1.48533283912953	2.00379524893031	0.401495217514537	0.849238278605041	2.38776793818244	0.650745613170788	0.621000955087136
ENSG00000080947	3.17466051302163	3.33107773634169	1.83065741649626	2.54763666004787	2.24581189189583	3.35980195704567	6.72261349638626	7.05970670026633	6.40382713028268	6.47523077943278	6.67311342619924	6.45389096925188
ENSG00000206652	-0.52577920511946	-0.575812859266834	0.245694915775108	0.225708565160503	-0.0761162029915312	-0.0996296615916307	0.418832748209157	0.401495217514537	0.849238278605041	0.802805437461281	0.650745613170788	0.621000955087136
ENSG00000261135	-0.52577920511946	-0.575812859266834	0.245694915775108	0.225708565160503	-0.0761162029915312	-0.0996296615916307	0.418832748209157	1.98645771823569	0.849238278605041	2.38776793818244	2.23570811389194	2.9429290499745
ENSG00000224174	-0.52577920511946	-0.575812859266834	0.245694915775108	0.225708565160503	-0.0761162029915312	-0.0996296615916307	0.418832748209157	0.401495217514537	0.849238278605041	0.802805437461281	0.650745613170788	0.621000955087136
ENSG00000233421	10.363724758292	10.3541852033422	10.0738313999692	10.037885870675	10.4006300009479	10.3255862417078	12.5593430205774	12.6161179038169	12.3163343125108	12.364570701089	12.4010338807624	12.3704514206571
ENSG00000277344	-0.52577920511946	-0.575812859266834	0.245694915775108	0.225708565160503	-0.0761162029915312	-0.0996296615916307	0.418832748209157	0.401495217514537	0.849238278605041	0.802805437461281	0.650745613170788	0.621000955087136
ENSG00000268991	-0.52577920511946	-0.575812859266834	0.245694915775108	0.225708565160503	1.50884629772963	-0.0996296615916307	0.418832748209157	0.401495217514537	0.849238278605041	0.802805437461281	0.650745613170788	0.621000955087136
ENSG00000225710	-0.52577920511946	-0.575812859266834	0.245694915775108	1.81067106588166	-0.0761162029915312	-0.0996296615916307	0.418832748209157	0.401495217514537	0.849238278605041	0.802805437461281	0.650745613170788	0.621000955087136
ENSG00000266584	-0.52577920511946	-0.575812859266834	0.245694915775108	0.225708565160503	-0.0761162029915312	-0.0996296615916307	0.418832748209157	0.401495217514537	0.849238278605041	0.802805437461281	0.650745613170788	0.621000955087136
ENSG00000219481	4.22910829704401	4.78173914535125	3.9461346339162	4.61802598793926	4.78186479213604	4.65525784057184	6.2517227623739	6.1828549310392	6.05869164423399	6.58416515098594	6.00829761778887	5.97855295970522
ENSG00000271732	-0.52577920511946	-0.575812859266834	0.245694915775108	0.225708565160503	-0.0761162029915312	-0.0996296615916307	0.418832748209157	0.401495217514537	0.849238278605041	0.802805437461281	0.650745613170788	0.621000955087136
ENSG00000215908	4.51861491423899	4.06804333050789	4.15258551138363	4.13259916076902	4.44744575306548	4.29268776118713	4.32572334381768	4.64942273095812	4.30866989724234	5.05073295090487	4.73820845442113	5.14456291114415
ENSG00000186301	1.0591832956017	-0.575812859266834	0.245694915775108	0.225708565160503	-0.0761162029915312	2.22229843329573	0.418832748209157	0.401495217514537	0.849238278605041	2.38776793818244	2.23570811389194	0.621000955087136
ENSG00000207513	-0.52577920511946	-0.575812859266834	0.245694915775108	0.225708565160503	-0.0761162029915312	-0.0996296615916307	0.418832748209157	0.401495217514537	0.849238278605041	0.802805437461281	0.650745613170788	0.621000955087136
ENSG00000237847	-0.52577920511946	-0.575812859266834	0.245694915775108	0.225708565160503	-0.0761162029915312	-0.0996296615916307	0.418832748209157	0.401495217514537	0.849238278605041	0.802805437461281	0.650745613170788	0.621000955087136
ENSG00000280114	1.0591832956017	-0.575812859266834	0.245694915775108	0.225708565160503	-0.0761162029915312	1.48533283912953	0.418832748209157	0.401495217514537	0.849238278605041	0.802805437461281	0.650745613170788	0.621000955087136
ENSG00000264742	-0.52577920511946	-0.575812859266834	0.245694915775108	0.225708565160503	-0.0761162029915312	-0.0996296615916307	0.418832748209157	0.401495217514537	0.849238278605041	0.802805437461281	0.650745613170788	0.621000955087136
ENSG00000236698	3.17466051302163	3.12462685887426	2.56762301066247	3.39563356660282	3.38331541564577	2.22229843329573	2.74076084309652	1.98645771823569	0.849238278605041	0.802805437461281	2.23570811389194	0.621000955087136
ENSG00000268869	3.38111139048906	2.88361875937046	3.9461346339162	3.9261482833016	2.73123871906607	3.35980195704567	3.58875774965147	2.7234233124019	2.4342007793262	0.802805437461281	2.97267370805815	2.20596345580829
ENSG00000279151	-0.52577920511946	-0.575812859266834	0.245694915775108	0.225708565160503	-0.0761162029915312	-0.0996296615916307	0.418832748209157	0.401495217514537	0.849238278605041	0.802805437461281	0.650745613170788	0.621000955087136
ENSG00000279132	-0.52577920511946	-0.575812859266834	0.245694915775108	0.225708565160503	-0.0761162029915312	-0.0996296615916307	0.418832748209157	0.401495217514537	0.849238278605041	0.802805437461281	0.650745613170788	0.621000955087136
ENSG00000058453	4.68367416050949	4.17907464289663	4.33315775702545	4.61802598793926	5.13333716263742	5.18577255727062	6.92662738840785	7.00140805970166	6.77997561616793	6.68544848682312	6.95452636134789	6.77074807459182
ENSG00000207389	-0.52577920511946	-0.575812859266834	0.245694915775108	0.225708565160503	-0.0761162029915312	-0.0996296615916307	0.418832748209157	0.401495217514537	0.849238278605041	0.802805437461281	0.650745613170788	0.621000955087136
ENSG00000227684	-0.52577920511946	-0.575812859266834	1.83065741649626	0.225708565160503	-0.0761162029915312	-0.0996296615916307	0.418832748209157	3.20885013957214	3.1711663734924	0.802805437461281	2.97267370805815	0.621000955087136
ENSG00000186715	-0.52577920511946	1.00914964145432	0.245694915775108	0.225708565160503	-0.0761162029915312	1.48533283912953	0.418832748209157	1.98645771823569	2.4342007793262	2.38776793818244	2.23570811389194	0.621000955087136
ENSG00000223643	-0.52577920511946	-0.575812859266834	0.245694915775108	0.225708565160503	-0.0761162029915312	-0.0996296615916307	0.418832748209157	0.401495217514537	0.849238278605041	0.802805437461281	2.23570811389194	0.621000955087136
ENSG00000230239	-0.52577920511946	-0.575812859266834	0.245694915775108	0.225708565160503	-0.0761162029915312	-0.0996296615916307	0.418832748209157	0.401495217514537	0.849238278605041	2.38776793818244	0.650745613170788	0.621000955087136
ENSG00000263811	-0.52577920511946	-0.575812859266834	0.245694915775108	0.225708565160503	-0.0761162029915312	-0.0996296615916307	0.418832748209157	0.401495217514537	0.849238278605041	0.802805437461281	0.650745613170788	0.621000955087136
ENSG00000228549	6.16072132206376	6.19237146551009	5.53109713463736	6.00706827868516	6.33327473314617	5.25792234302645	11.0815011237267	11.2015862051395	10.9353745036324	11.0231837651565	10.9280330133011	10.9418015039688
ENSG00000277234	-0.52577920511946	-0.575812859266834	0.245694915775108	0.225708565160503	-0.0761162029915312	-0.0996296615916307	0.418832748209157	0.401495217514537	0.849238278605041	0.802805437461281	0.650745613170788	0.621000955087136
ENSG00000238142	-0.52577920511946	-0.575812859266834	0.245694915775108	0.225708565160503	-0.0761162029915312	-0.0996296615916307	0.418832748209157	0.401495217514537	0.849238278605041	0.802805437461281	0.650745613170788	0.621000955087136
ENSG00000235241	-0.52577920511946	-0.575812859266834	0.245694915775108	0.225708565160503	-0.0761162029915312	-0.0996296615916307	0.418832748209157	1.98645771823569	0.849238278605041	0.802805437461281	0.650745613170788	0.621000955087136
ENSG00000207005	-0.52577920511946	-0.575812859266834	0.245694915775108	0.225708565160503	-0.0761162029915312	-0.0996296615916307	0.418832748209157	0.401495217514537	0.849238278605041	0.802805437461281	0.650745613170788	0.621000955087136
ENSG00000272426	-0.52577920511946	-0.575812859266834	0.245694915775108	0.225708565160503	-0.0761162029915312	-0.0996296615916307	2.00379524893031	1.98645771823569	0.849238278605041	0.802805437461281	0.650745613170788	2.20596345580829
ENSG00000117122	1.0591832956017	1.00914964145432	1.83065741649626	3.6851401837978	-0.0761162029915312	2.22229843329573	0.418832748209157	2.7234233124019	2.4342007793262	2.38776793818244	2.23570811389194	0.621000955087136
ENSG00000226526	-0.52577920511946	-0.575812859266834	0.245694915775108	0.225708565160503	-0.0761162029915312	-0.0996296615916307	0.418832748209157	0.401495217514537	0.849238278605041	2.38776793818244	0.650745613170788	0.621000955087136
ENSG00000159363	4.22910829704401	4.06804333050789	4.33315775702545	2.54763666004787	4.56773998678319	2.22229843329573	4.11927246635025	3.20885013957214	3.1711663734924	3.12473353234864	2.97267370805815	3.42835587714474
ENSG00000117118	3.17466051302163	2.23154206279077	3.05304983783271	2.54763666004787	2.24581189189583	1.48533283912953	2.74076084309652	3.20885013957214	3.1711663734924	2.38776793818244	0.650745613170788	2.20596345580829
ENSG00000117115	1.7961488897679	1.74611523562053	0.245694915775108	1.81067106588166	-0.0761162029915312	-0.0996296615916307	0.418832748209157	0.401495217514537	0.849238278605041	2.38776793818244	2.23570811389194	0.621000955087136
ENSG00000204362	-0.52577920511946	1.00914964145432	0.245694915775108	0.225708565160503	-0.0761162029915312	-0.0996296615916307	3.22618767026676	3.20885013957214	4.01916328004735	3.12473353234864	2.23570811389194	2.20596345580829
ENSG00000142623	-0.52577920511946	-0.575812859266834	2.56762301066247	0.225708565160503	1.50884629772963	1.48533283912953	2.00379524893031	0.401495217514537	2.4342007793262	0.802805437461281	2.23570811389194	0.621000955087136
ENSG00000142619	1.0591832956017	1.74611523562053	0.245694915775108	0.225708565160503	-0.0761162029915312	-0.0996296615916307	0.418832748209157	1.98645771823569	0.849238278605041	0.802805437461281	0.650745613170788	0.621000955087136
ENSG00000266634	-0.52577920511946	-0.575812859266834	0.245694915775108	0.225708565160503	-0.0761162029915312	-0.0996296615916307	0.418832748209157	0.401495217514537	0.849238278605041	0.802805437461281	0.650745613170788	0.621000955087136
ENSG00000159339	-0.52577920511946	1.74611523562053	0.245694915775108	0.225708565160503	1.50884629772963	-0.0996296615916307	0.418832748209157	0.401495217514537	0.849238278605041	0.802805437461281	0.650745613170788	0.621000955087136
ENSG00000280226	-0.52577920511946	-0.575812859266834	0.245694915775108	0.225708565160503	-0.0761162029915312	-0.0996296615916307	0.418832748209157	0.401495217514537	0.849238278605041	0.802805437461281	0.650745613170788	0.621000955087136
ENSG00000276747	-0.52577920511946	-0.575812859266834	0.245694915775108	0.225708565160503	-0.0761162029915312	-0.0996296615916307	0.418832748209157	2.7234233124019	2.4342007793262	2.38776793818244	0.650745613170788	0.621000955087136
ENSG00000227751	-0.52577920511946	-0.575812859266834	0.245694915775108	0.225708565160503	-0.0761162029915312	-0.0996296615916307	0.418832748209157	0.401495217514537	0.849238278605041	0.802805437461281	0.650745613170788	0.621000955087136
ENSG00000179051	6.41673530021978	6.29455186031657	6.17643225333799	6.45452725565638	6.49373940533942	5.92273815143682	4.11927246635025	2.7234233124019	3.65659320066265	2.38776793818244	0.650745613170788	4.32144067322823
ENSG00000266727	-0.52577920511946	-0.575812859266834	0.245694915775108	0.225708565160503	-0.0761162029915312	-0.0996296615916307	0.418832748209157	0.401495217514537	0.849238278605041	0.802805437461281	0.650745613170788	0.621000955087136
ENSG00000074964	3.17466051302163	3.51164998198351	3.05304983783271	1.81067106588166	2.24581189189583	1.48533283912953	2.74076084309652	3.86092683615183	0.849238278605041	0.802805437461281	3.8206706146131	3.42835587714474
ENSG00000236648	-0.52577920511946	-0.575812859266834	0.245694915775108	0.225708565160503	-0.0761162029915312	-0.0996296615916307	0.418832748209157	0.401495217514537	0.849238278605041	0.802805437461281	0.650745613170788	2.20596345580829
ENSG00000278471	-0.52577920511946	-0.575812859266834	0.245694915775108	0.225708565160503	-0.0761162029915312	-0.0996296615916307	0.418832748209157	0.401495217514537	0.849238278605041	0.802805437461281	0.650745613170788	0.621000955087136
ENSG00000117148	-0.52577920511946	1.00914964145432	0.245694915775108	0.225708565160503	1.50884629772963	-0.0996296615916307	0.418832748209157	3.20885013957214	2.4342007793262	3.12473353234864	2.23570811389194	2.20596345580829
ENSG00000261781	-0.52577920511946	-0.575812859266834	0.245694915775108	0.225708565160503	-0.0761162029915312	-0.0996296615916307	0.418832748209157	0.401495217514537	0.849238278605041	0.802805437461281	0.650745613170788	0.621000955087136
ENSG00000117154	1.7961488897679	-0.575812859266834	2.56762301066247	0.225708565160503	2.73123871906607	-0.0996296615916307	0.418832748209157	1.98645771823569	3.1711663734924	0.802805437461281	2.23570811389194	2.20596345580829
ENSG00000280222	1.0591832956017	1.00914964145432	3.05304983783271	3.03306348721811	2.24581189189583	-0.0996296615916307	0.418832748209157	0.401495217514537	0.849238278605041	0.802805437461281	0.650745613170788	2.20596345580829
ENSG00000230035	-0.52577920511946	1.00914964145432	0.245694915775108	0.225708565160503	-0.0761162029915312	-0.0996296615916307	0.418832748209157	0.401495217514537	0.849238278605041	0.802805437461281	0.650745613170788	0.621000955087136
ENSG00000225387	-0.52577920511946	-0.575812859266834	0.245694915775108	0.225708565160503	-0.0761162029915312	-0.0996296615916307	0.418832748209157	1.98645771823569	0.849238278605041	0.802805437461281	0.650745613170788	2.20596345580829
ENSG00000179023	3.72214830832413	2.88361875937046	3.05304983783271	2.54763666004787	2.24581189189583	3.07029533985068	0.418832748209157	1.98645771823569	3.1711663734924	3.97273043890359	2.23570811389194	0.621000955087136
ENSG00000235282	1.7961488897679	2.59411214217548	0.245694915775108	3.39563356660282	3.38331541564577	3.35980195704567	0.418832748209157	0.401495217514537	0.849238278605041	0.802805437461281	0.650745613170788	0.621000955087136
ENSG00000225478	-0.52577920511946	-0.575812859266834	0.245694915775108	0.225708565160503	-0.0761162029915312	-0.0996296615916307	0.418832748209157	0.401495217514537	0.849238278605041	0.802805437461281	0.650745613170788	0.621000955087136
ENSG00000009709	1.0591832956017	1.00914964145432	0.245694915775108	1.81067106588166	1.50884629772963	-0.0996296615916307	3.22618767026676	0.401495217514537	2.4342007793262	0.802805437461281	2.23570811389194	2.20596345580829
ENSG00000179002	-0.52577920511946	-0.575812859266834	0.245694915775108	0.225708565160503	-0.0761162029915312	-0.0996296615916307	0.418832748209157	0.401495217514537	0.849238278605041	0.802805437461281	0.650745613170788	0.621000955087136
ENSG00000255275	-0.52577920511946	-0.575812859266834	0.245694915775108	0.225708565160503	-0.0761162029915312	-0.0996296615916307	0.418832748209157	1.98645771823569	0.849238278605041	0.802805437461281	0.650745613170788	0.621000955087136
ENSG00000159423	2.28157571693814	2.88361875937046	1.83065741649626	2.54763666004787	3.38331541564577	3.35980195704567	2.00379524893031	2.7234233124019	0.849238278605041	0.802805437461281	0.650745613170788	0.621000955087136
ENSG00000265606	-0.52577920511946	-0.575812859266834	0.245694915775108	0.225708565160503	-0.0761162029915312	-0.0996296615916307	0.418832748209157	0.401495217514537	0.849238278605041	0.802805437461281	2.97267370805815	0.621000955087136
ENSG00000221662	-0.52577920511946	-0.575812859266834	0.245694915775108	0.225708565160503	-0.0761162029915312	-0.0996296615916307	3.58875774965147	2.7234233124019	3.1711663734924	3.12473353234864	3.8206706146131	3.42835587714474
ENSG00000169991	3.17466051302163	3.12462685887426	3.7051265344124	3.03306348721811	3.62432351514956	2.70772526046597	0.418832748209157	2.7234233124019	3.1711663734924	2.38776793818244	2.97267370805815	2.9429290499745
ENSG00000272084	1.0591832956017	-0.575812859266834	0.245694915775108	1.81067106588166	-0.0761162029915312	-0.0996296615916307	0.418832748209157	0.401495217514537	3.1711663734924	0.802805437461281	3.45810053522839	2.20596345580829
ENSG00000127481	7.58796296092973	7.34899964433895	7.42560400579004	7.21439325193267	7.12355614184483	7.21325329369272	3.22618767026676	0.401495217514537	3.65659320066265	2.38776793818244	2.97267370805815	4.70846379633748
ENSG00000230424	-0.52577920511946	-0.575812859266834	0.245694915775108	0.225708565160503	-0.0761162029915312	-0.0996296615916307	2.00379524893031	0.401495217514537	3.1711663734924	0.802805437461281	2.97267370805815	0.621000955087136
ENSG00000127463	3.56168363613088	3.33107773634169	4.33315775702545	4.13259916076902	4.01134663825881	3.07029533985068	2.00379524893031	1.98645771823569	2.4342007793262	0.802805437461281	2.23570811389194	0.621000955087136
ENSG00000053372	3.56168363613088	2.88361875937046	3.41561991721742	1.81067106588166	4.17181131045205	3.98783317965871	2.74076084309652	3.86092683615183	4.01916328004735	2.38776793818244	2.23570811389194	0.621000955087136
ENSG00000211454	1.0591832956017	2.23154206279077	2.56762301066247	0.225708565160503	-0.0761162029915312	1.48533283912953	2.74076084309652	0.401495217514537	0.849238278605041	0.802805437461281	2.23570811389194	2.20596345580829
ENSG00000162482	2.28157571693814	2.23154206279077	1.83065741649626	1.81067106588166	-0.0761162029915312	2.22229843329573	2.00379524893031	0.401495217514537	2.4342007793262	0.802805437461281	2.23570811389194	0.621000955087136
ENSG00000270728	-0.52577920511946	-0.575812859266834	0.245694915775108	0.225708565160503	-0.0761162029915312	-0.0996296615916307	0.418832748209157	0.401495217514537	0.849238278605041	0.802805437461281	0.650745613170788	0.621000955087136
ENSG00000053371	4.22910829704401	4.17907464289663	4.33315775702545	3.9261482833016	2.24581189189583	2.70772526046597	2.00379524893031	1.98645771823569	2.4342007793262	2.38776793818244	2.97267370805815	2.9429290499745
ENSG00000200403	-0.52577920511946	-0.575812859266834	0.245694915775108	0.225708565160503	-0.0761162029915312	-0.0996296615916307	0.418832748209157	0.401495217514537	0.849238278605041	0.802805437461281	0.650745613170788	0.621000955087136
ENSG00000040487	2.93365241351784	2.88361875937046	0.245694915775108	2.54763666004787	2.24581189189583	2.22229843329573	3.58875774965147	2.7234233124019	2.4342007793262	0.802805437461281	2.23570811389194	0.621000955087136
ENSG00000077549	4.83177279949862	4.46858126009162	4.63801233855387	4.31317140641084	5.20928601587072	4.42393229446538	2.00379524893031	3.86092683615183	3.65659320066265	2.38776793818244	4.11017723180808	2.9429290499745
ENSG00000240490	2.93365241351784	2.23154206279077	2.56762301066247	1.81067106588166	-0.0761162029915312	2.70772526046597	4.81115017098792	4.48895805876488	3.65659320066265	3.97273043890359	3.45810053522839	4.32144067322823
ENSG00000201609	1.0591832956017	-0.575812859266834	0.245694915775108	0.225708565160503	-0.0761162029915312	-0.0996296615916307	0.418832748209157	0.401495217514537	0.849238278605041	0.802805437461281	0.650745613170788	0.621000955087136
ENSG00000235185	-0.52577920511946	-0.575812859266834	0.245694915775108	0.225708565160503	-0.0761162029915312	-0.0996296615916307	0.418832748209157	0.401495217514537	0.849238278605041	0.802805437461281	0.650745613170788	2.20596345580829
ENSG00000173436	1.0591832956017	2.23154206279077	1.83065741649626	0.225708565160503	2.73123871906607	2.22229843329573	2.74076084309652	3.57142021895685	4.01916328004735	3.12473353234864	4.55763620877931	3.42835587714474
ENSG00000270136	-0.52577920511946	-0.575812859266834	0.245694915775108	0.225708565160503	-0.0761162029915312	-0.0996296615916307	0.418832748209157	0.401495217514537	0.849238278605041	0.802805437461281	0.650745613170788	0.621000955087136
ENSG00000226396	5.496588607909	5.99404274906411	5.29008903513356	5.9536290197237	5.70524351053313	5.87765026190829	4.32572334381768	5.15638271967801	4.30866989724234	4.7096960330698	5.29460180294551	4.52789155069565
ENSG00000158747	1.7961488897679	1.00914964145432	2.56762301066247	1.81067106588166	-0.0761162029915312	2.22229843329573	2.00379524893031	1.98645771823569	2.4342007793262	0.802805437461281	0.650745613170788	2.20596345580829
ENSG00000158748	1.7961488897679	1.00914964145432	1.83065741649626	2.54763666004787	2.24581189189583	2.70772526046597	3.58875774965147	2.7234233124019	2.4342007793262	0.802805437461281	4.35118533131188	3.42835587714474
ENSG00000162542	1.0591832956017	1.74611523562053	1.83065741649626	2.54763666004787	3.09380879845078	1.48533283912953	2.00379524893031	3.57142021895685	3.1711663734924	2.38776793818244	2.97267370805815	0.621000955087136
ENSG00000178828	-0.52577920511946	1.00914964145432	0.245694915775108	0.225708565160503	-0.0761162029915312	-0.0996296615916307	0.418832748209157	0.401495217514537	0.849238278605041	0.802805437461281	0.650745613170788	0.621000955087136
ENSG00000235434	-0.52577920511946	-0.575812859266834	0.245694915775108	0.225708565160503	-0.0761162029915312	-0.0996296615916307	0.418832748209157	0.401495217514537	0.849238278605041	0.802805437461281	0.650745613170788	0.621000955087136
ENSG00000169914	3.8665382176593	4.37838345112004	3.9461346339162	4.61802598793926	3.38331541564577	2.22229843329573	6.92662738840785	7.08799574469776	6.57715873316824	6.29465853379096	6.43210532669545	6.34892140965034
ENSG00000188784	-0.52577920511946	-0.575812859266834	0.245694915775108	0.225708565160503	-0.0761162029915312	-0.0996296615916307	0.418832748209157	0.401495217514537	0.849238278605041	2.38776793818244	0.650745613170788	0.621000955087136
ENSG00000242688	-0.52577920511946	-0.575812859266834	0.245694915775108	0.225708565160503	-0.0761162029915312	-0.0996296615916307	0.418832748209157	0.401495217514537	0.849238278605041	0.802805437461281	0.650745613170788	0.621000955087136
ENSG00000188257	1.0591832956017	-0.575812859266834	1.83065741649626	0.225708565160503	-0.0761162029915312	-0.0996296615916307	0.418832748209157	1.98645771823569	0.849238278605041	0.802805437461281	0.650745613170788	2.20596345580829
ENSG00000127472	-0.52577920511946	1.74611523562053	0.245694915775108	2.54763666004787	-0.0761162029915312	-0.0996296615916307	0.418832748209157	0.401495217514537	0.849238278605041	3.61016035951889	0.650745613170788	2.20596345580829
ENSG00000117215	-0.52577920511946	1.00914964145432	0.245694915775108	0.225708565160503	-0.0761162029915312	-0.0996296615916307	0.418832748209157	0.401495217514537	0.849238278605041	0.802805437461281	0.650745613170788	0.621000955087136
ENSG00000158786	1.7961488897679	-0.575812859266834	0.245694915775108	1.81067106588166	2.24581189189583	1.48533283912953	0.418832748209157	0.401495217514537	0.849238278605041	0.802805437461281	2.23570811389194	2.20596345580829
ENSG00000227066	-0.52577920511946	-0.575812859266834	0.245694915775108	0.225708565160503	1.50884629772963	-0.0996296615916307	2.00379524893031	2.7234233124019	3.1711663734924	2.38776793818244	0.650745613170788	2.20596345580829
ENSG00000187980	-0.52577920511946	-0.575812859266834	0.245694915775108	0.225708565160503	-0.0761162029915312	-0.0996296615916307	0.418832748209157	0.401495217514537	0.849238278605041	0.802805437461281	0.650745613170788	0.621000955087136
ENSG00000225986	-0.52577920511946	-0.575812859266834	0.245694915775108	0.225708565160503	-0.0761162029915312	-0.0996296615916307	0.418832748209157	0.401495217514537	0.849238278605041	0.802805437461281	0.650745613170788	0.621000955087136
ENSG00000162543	2.64414579632285	2.88361875937046	0.245694915775108	3.6851401837978	3.38331541564577	3.35980195704567	0.418832748209157	1.98645771823569	0.849238278605041	0.802805437461281	0.650745613170788	0.621000955087136
ENSG00000228105	1.0591832956017	-0.575812859266834	0.245694915775108	0.225708565160503	-0.0761162029915312	-0.0996296615916307	0.418832748209157	0.401495217514537	0.849238278605041	0.802805437461281	0.650745613170788	0.621000955087136
ENSG00000158816	1.0591832956017	-0.575812859266834	1.83065741649626	1.81067106588166	-0.0761162029915312	1.48533283912953	2.00379524893031	0.401495217514537	0.849238278605041	3.12473353234864	0.650745613170788	0.621000955087136
ENSG00000226664	-0.52577920511946	-0.575812859266834	0.245694915775108	0.225708565160503	-0.0761162029915312	-0.0996296615916307	0.418832748209157	0.401495217514537	0.849238278605041	0.802805437461281	0.650745613170788	0.621000955087136
ENSG00000236963	1.7961488897679	1.00914964145432	1.83065741649626	0.225708565160503	-0.0761162029915312	-0.0996296615916307	2.00379524893031	0.401495217514537	0.849238278605041	0.802805437461281	0.650745613170788	0.621000955087136
ENSG00000226487	-0.52577920511946	-0.575812859266834	0.245694915775108	0.225708565160503	-0.0761162029915312	-0.0996296615916307	0.418832748209157	0.401495217514537	0.849238278605041	0.802805437461281	0.650745613170788	0.621000955087136
ENSG00000162545	2.93365241351784	2.59411214217548	2.56762301066247	3.39563356660282	2.73123871906607	2.22229843329573	4.66676026165274	5.61094858314349	5.49309446837977	4.7096960330698	5.1743075692278	5.66539507444559
ENSG00000090432	3.38111139048906	2.88361875937046	2.56762301066247	3.03306348721811	3.09380879845078	2.22229843329573	2.00379524893031	0.401495217514537	3.1711663734924	2.38776793818244	2.23570811389194	2.20596345580829
ENSG00000215520	1.0591832956017	1.00914964145432	0.245694915775108	0.225708565160503	-0.0761162029915312	-0.0996296615916307	0.418832748209157	0.401495217514537	0.849238278605041	0.802805437461281	0.650745613170788	0.621000955087136
ENSG00000183114	2.64414579632285	2.59411214217548	3.9461346339162	3.03306348721811	3.38331541564577	3.35980195704567	0.418832748209157	1.98645771823569	2.4342007793262	4.50324515560237	3.8206706146131	2.9429290499745
ENSG00000158825	-0.52577920511946	-0.575812859266834	0.245694915775108	0.225708565160503	-0.0761162029915312	-0.0996296615916307	0.418832748209157	0.401495217514537	0.849238278605041	0.802805437461281	0.650745613170788	0.621000955087136
ENSG00000158828	3.17466051302163	2.88361875937046	3.9461346339162	2.54763666004787	4.17181131045205	3.35980195704567	2.74076084309652	0.401495217514537	0.849238278605041	0.802805437461281	2.97267370805815	2.9429290499745
ENSG00000273695	-0.52577920511946	-0.575812859266834	0.245694915775108	0.225708565160503	-0.0761162029915312	-0.0996296615916307	0.418832748209157	0.401495217514537	0.849238278605041	0.802805437461281	0.650745613170788	0.621000955087136
ENSG00000117242	1.0591832956017	-0.575812859266834	0.245694915775108	1.81067106588166	1.50884629772963	-0.0996296615916307	0.418832748209157	0.401495217514537	0.849238278605041	0.802805437461281	0.650745613170788	0.621000955087136
ENSG00000244038	5.62396791438522	5.09661248270466	4.88955110554983	5.35499158210547	4.78186479213604	5.02965335535334	4.32572334381768	3.20885013957214	4.01916328004735	3.97273043890359	3.45810053522839	2.20596345580829
ENSG00000117245	2.28157571693814	3.51164998198351	2.56762301066247	3.39563356660282	1.50884629772963	2.22229843329573	0.418832748209157	0.401495217514537	0.849238278605041	2.38776793818244	2.97267370805815	2.20596345580829
ENSG00000235432	-0.52577920511946	-0.575812859266834	0.245694915775108	0.225708565160503	-0.0761162029915312	-0.0996296615916307	0.418832748209157	0.401495217514537	0.849238278605041	0.802805437461281	2.23570811389194	0.621000955087136
ENSG00000189410	1.7961488897679	-0.575812859266834	0.245694915775108	2.54763666004787	1.50884629772963	-0.0996296615916307	2.00379524893031	1.98645771823569	0.849238278605041	2.38776793818244	0.650745613170788	2.20596345580829
ENSG00000233069	1.0591832956017	-0.575812859266834	0.245694915775108	0.225708565160503	-0.0761162029915312	-0.0996296615916307	0.418832748209157	0.401495217514537	2.4342007793262	0.802805437461281	0.650745613170788	0.621000955087136
ENSG00000127483	5.45150071838046	5.49027633119094	4.88955110554983	4.86956475493523	4.31620121978723	4.65525784057184	4.32572334381768	4.64942273095812	4.54967799674613	4.7096960330698	5.40563311533426	2.9429290499745
ENSG00000203394	-0.52577920511946	-0.575812859266834	0.245694915775108	0.225708565160503	-0.0761162029915312	-0.0996296615916307	0.418832748209157	0.401495217514537	0.849238278605041	0.802805437461281	0.650745613170788	0.621000955087136
ENSG00000075151	3.8665382176593	3.94774909679018	4.15258551138363	3.03306348721811	3.83077439261699	3.80726093401689	2.74076084309652	1.98645771823569	3.1711663734924	3.12473353234864	2.23570811389194	2.9429290499745
ENSG00000251914	-0.52577920511946	-0.575812859266834	0.245694915775108	0.225708565160503	-0.0761162029915312	-0.0996296615916307	0.418832748209157	0.401495217514537	0.849238278605041	0.802805437461281	0.650745613170788	0.621000955087136
ENSG00000221808	-0.52577920511946	-0.575812859266834	0.245694915775108	0.225708565160503	-0.0761162029915312	-0.0996296615916307	0.418832748209157	0.401495217514537	0.849238278605041	0.802805437461281	0.650745613170788	0.621000955087136
ENSG00000233072	-0.52577920511946	-0.575812859266834	0.245694915775108	0.225708565160503	-0.0761162029915312	-0.0996296615916307	0.418832748209157	0.401495217514537	0.849238278605041	0.802805437461281	0.650745613170788	0.621000955087136
ENSG00000236073	-0.52577920511946	-0.575812859266834	0.245694915775108	0.225708565160503	-0.0761162029915312	-0.0996296615916307	0.418832748209157	0.401495217514537	0.849238278605041	0.802805437461281	0.650745613170788	0.621000955087136
ENSG00000235112	-0.52577920511946	-0.575812859266834	0.245694915775108	0.225708565160503	-0.0761162029915312	-0.0996296615916307	0.418832748209157	0.401495217514537	0.849238278605041	0.802805437461281	0.650745613170788	0.621000955087136
ENSG00000117298	4.75962301374279	5.25707715489791	3.9461346339162	4.74927052121752	4.78186479213604	5.02965335535334	5.27681374333673	4.7938126402933	5.37280023466205	5.19512286024004	5.04306303594955	4.52789155069565
ENSG00000236936	-0.52577920511946	-0.575812859266834	0.245694915775108	0.225708565160503	-0.0761162029915312	-0.0996296615916307	0.418832748209157	0.401495217514537	0.849238278605041	0.802805437461281	0.650745613170788	0.621000955087136
ENSG00000231105	1.0591832956017	1.00914964145432	0.245694915775108	0.225708565160503	-0.0761162029915312	2.22229843329573	0.418832748209157	1.98645771823569	0.849238278605041	0.802805437461281	0.650745613170788	2.20596345580829
ENSG00000236216	-0.52577920511946	1.00914964145432	2.56762301066247	0.225708565160503	-0.0761162029915312	-0.0996296615916307	0.418832748209157	0.401495217514537	0.849238278605041	0.802805437461281	0.650745613170788	0.621000955087136
ENSG00000228823	-0.52577920511946	-0.575812859266834	0.245694915775108	0.225708565160503	-0.0761162029915312	-0.0996296615916307	0.418832748209157	0.401495217514537	0.849238278605041	0.802805437461281	0.650745613170788	0.621000955087136
ENSG00000236009	-0.52577920511946	-0.575812859266834	0.245694915775108	0.225708565160503	-0.0761162029915312	-0.0996296615916307	0.418832748209157	0.401495217514537	0.849238278605041	0.802805437461281	0.650745613170788	0.621000955087136
ENSG00000227001	-0.52577920511946	-0.575812859266834	0.245694915775108	0.225708565160503	-0.0761162029915312	2.22229843329573	0.418832748209157	0.401495217514537	0.849238278605041	0.802805437461281	0.650745613170788	0.621000955087136
ENSG00000187952	1.0591832956017	1.00914964145432	2.56762301066247	0.225708565160503	2.73123871906607	-0.0996296615916307	2.74076084309652	0.401495217514537	0.849238278605041	0.802805437461281	0.650745613170788	0.621000955087136
ENSG00000186543	1.7961488897679	-0.575812859266834	0.245694915775108	1.81067106588166	-0.0761162029915312	1.48533283912953	3.87826436684645	5.04535140728926	4.75612887421356	4.50324515560237	5.29460180294551	4.32144067322823
ENSG00000142794	2.28157571693814	2.23154206279077	1.83065741649626	4.31317140641084	2.24581189189583	3.07029533985068	4.66676026165274	3.20885013957214	3.65659320066265	3.97273043890359	3.45810053522839	0.621000955087136
ENSG00000176378	-0.52577920511946	-0.575812859266834	0.245694915775108	0.225708565160503	-0.0761162029915312	-0.0996296615916307	0.418832748209157	0.401495217514537	0.849238278605041	0.802805437461281	0.650745613170788	0.621000955087136
ENSG00000162551	1.7961488897679	1.74611523562053	3.7051265344124	3.39563356660282	3.62432351514956	2.70772526046597	3.22618767026676	3.20885013957214	0.849238278605041	2.38776793818244	2.97267370805815	2.20596345580829
ENSG00000233431	1.0591832956017	1.00914964145432	0.245694915775108	1.81067106588166	-0.0761162029915312	-0.0996296615916307	0.418832748209157	0.401495217514537	0.849238278605041	0.802805437461281	0.650745613170788	0.621000955087136
ENSG00000221781	-0.52577920511946	-0.575812859266834	0.245694915775108	0.225708565160503	-0.0761162029915312	-0.0996296615916307	0.418832748209157	0.401495217514537	0.849238278605041	0.802805437461281	0.650745613170788	0.621000955087136
ENSG00000076864	7.30076928217146	7.2120897001246	7.04011078212521	6.79556417349145	7.08375513378686	6.88905502518053	7.01874559039628	7.14296220391568	6.40382713028268	7.03162412795716	5.86019897879974	6.45389096925188
ENSG00000090686	5.30711080904528	5.35492447829605	5.37497793272007	4.74927052121752	5.41573689333814	5.10982370403732	2.74076084309652	4.30838581312306	3.65659320066265	3.61016035951889	3.8206706146131	4.08043257372443
ENSG00000231978	1.0591832956017	-0.575812859266834	0.245694915775108	0.225708565160503	-0.0761162029915312	-0.0996296615916307	0.418832748209157	0.401495217514537	0.849238278605041	0.802805437461281	0.650745613170788	0.621000955087136
ENSG00000187942	1.0591832956017	1.00914964145432	1.83065741649626	1.81067106588166	-0.0761162029915312	-0.0996296615916307	2.74076084309652	0.401495217514537	0.849238278605041	2.38776793818244	2.23570811389194	0.621000955087136
ENSG00000142798	4.11807698465527	3.51164998198351	3.7051265344124	4.31317140641084	4.44744575306548	2.70772526046597	5.17372025037263	4.48895805876488	4.54967799674613	5.32636739351829	5.04306303594955	5.83045432071609
ENSG00000232037	-0.52577920511946	1.00914964145432	0.245694915775108	1.81067106588166	-0.0761162029915312	-0.0996296615916307	2.74076084309652	1.98645771823569	0.849238278605041	3.12473353234864	2.23570811389194	2.20596345580829
ENSG00000219073	-0.52577920511946	1.00914964145432	0.245694915775108	0.225708565160503	-0.0761162029915312	-0.0996296615916307	0.418832748209157	2.7234233124019	0.849238278605041	0.802805437461281	2.23570811389194	2.20596345580829
ENSG00000273610	-0.52577920511946	-0.575812859266834	0.245694915775108	0.225708565160503	1.50884629772963	-0.0996296615916307	0.418832748209157	0.401495217514537	0.849238278605041	0.802805437461281	2.23570811389194	0.621000955087136
ENSG00000201919	1.7961488897679	1.74611523562053	0.245694915775108	2.54763666004787	3.09380879845078	1.48533283912953	0.418832748209157	0.401495217514537	0.849238278605041	0.802805437461281	0.650745613170788	0.621000955087136
ENSG00000142789	-0.52577920511946	1.00914964145432	0.245694915775108	0.225708565160503	-0.0761162029915312	-0.0996296615916307	0.418832748209157	1.98645771823569	0.849238278605041	0.802805437461281	2.23570811389194	0.621000955087136
ENSG00000278124	-0.52577920511946	-0.575812859266834	0.245694915775108	0.225708565160503	1.50884629772963	-0.0996296615916307	0.418832748209157	0.401495217514537	0.849238278605041	0.802805437461281	2.23570811389194	0.621000955087136
ENSG00000201273	1.7961488897679	1.74611523562053	0.245694915775108	2.54763666004787	3.09380879845078	1.48533283912953	0.418832748209157	0.401495217514537	0.849238278605041	0.802805437461281	0.650745613170788	0.621000955087136
ENSG00000228397	-0.52577920511946	-0.575812859266834	0.245694915775108	0.225708565160503	-0.0761162029915312	-0.0996296615916307	0.418832748209157	0.401495217514537	0.849238278605041	0.802805437461281	0.650745613170788	0.621000955087136
ENSG00000218510	1.0591832956017	-0.575812859266834	1.83065741649626	1.81067106588166	1.50884629772963	-0.0996296615916307	2.00379524893031	1.98645771823569	3.1711663734924	2.38776793818244	0.650745613170788	0.621000955087136
ENSG00000070831	5.14664613685204	4.70958935959541	5.45514828140406	4.98059606732397	4.87808010739534	5.32663509311047	0.418832748209157	3.57142021895685	2.4342007793262	0.802805437461281	2.97267370805815	4.08043257372443
ENSG00000230068	-0.52577920511946	-0.575812859266834	0.245694915775108	0.225708565160503	-0.0761162029915312	-0.0996296615916307	0.418832748209157	0.401495217514537	0.849238278605041	0.802805437461281	0.650745613170788	0.621000955087136
ENSG00000271428	-0.52577920511946	-0.575812859266834	0.245694915775108	0.225708565160503	-0.0761162029915312	-0.0996296615916307	0.418832748209157	0.401495217514537	0.849238278605041	0.802805437461281	0.650745613170788	0.621000955087136
ENSG00000271840	1.7961488897679	1.00914964145432	0.245694915775108	0.225708565160503	-0.0761162029915312	-0.0996296615916307	0.418832748209157	0.401495217514537	0.849238278605041	0.802805437461281	0.650745613170788	0.621000955087136
ENSG00000162552	2.28157571693814	2.59411214217548	2.56762301066247	1.81067106588166	2.24581189189583	2.22229843329573	3.22618767026676	3.20885013957214	2.4342007793262	0.802805437461281	3.45810053522839	2.20596345580829
ENSG00000266564	-0.52577920511946	-0.575812859266834	0.245694915775108	0.225708565160503	-0.0761162029915312	-0.0996296615916307	0.418832748209157	0.401495217514537	0.849238278605041	0.802805437461281	0.650745613170788	0.621000955087136
ENSG00000234397	-0.52577920511946	-0.575812859266834	0.245694915775108	0.225708565160503	-0.0761162029915312	-0.0996296615916307	0.418832748209157	0.401495217514537	0.849238278605041	0.802805437461281	0.650745613170788	0.621000955087136
ENSG00000279625	-0.52577920511946	-0.575812859266834	0.245694915775108	0.225708565160503	-0.0761162029915312	-0.0996296615916307	0.418832748209157	0.401495217514537	2.4342007793262	0.802805437461281	0.650745613170788	0.621000955087136
ENSG00000184677	3.17466051302163	3.67211465417675	3.05304983783271	3.6851401837978	4.44744575306548	3.98783317965871	3.22618767026676	0.401495217514537	0.849238278605041	2.38776793818244	2.23570811389194	0.621000955087136
ENSG00000237200	-0.52577920511946	-0.575812859266834	0.245694915775108	1.81067106588166	-0.0761162029915312	-0.0996296615916307	0.418832748209157	0.401495217514537	0.849238278605041	0.802805437461281	0.650745613170788	0.621000955087136
ENSG00000070886	2.64414579632285	1.74611523562053	0.245694915775108	2.54763666004787	-0.0761162029915312	1.48533283912953	3.22618767026676	1.98645771823569	3.65659320066265	2.38776793818244	2.23570811389194	2.20596345580829
ENSG00000276835	-0.52577920511946	-0.575812859266834	0.245694915775108	0.225708565160503	-0.0761162029915312	-0.0996296615916307	0.418832748209157	0.401495217514537	0.849238278605041	0.802805437461281	0.650745613170788	0.621000955087136
ENSG00000173372	1.0591832956017	-0.575812859266834	1.83065741649626	0.225708565160503	-0.0761162029915312	1.48533283912953	12.0694357704245	12.1742221667544	12.1142672210632	12.1652972435073	12.0942072253982	12.1635492174223
ENSG00000159189	-0.52577920511946	-0.575812859266834	0.245694915775108	0.225708565160503	-0.0761162029915312	-0.0996296615916307	0.418832748209157	0.401495217514537	0.849238278605041	0.802805437461281	0.650745613170788	0.621000955087136
ENSG00000173369	-0.52577920511946	-0.575812859266834	0.245694915775108	1.81067106588166	-0.0761162029915312	-0.0996296615916307	0.418832748209157	0.401495217514537	0.849238278605041	2.38776793818244	0.650745613170788	0.621000955087136
ENSG00000133216	2.93365241351784	1.74611523562053	0.245694915775108	2.54763666004787	2.73123871906607	1.48533283912953	2.74076084309652	0.401495217514537	2.4342007793262	0.802805437461281	2.97267370805815	2.9429290499745
ENSG00000265422	-0.52577920511946	-0.575812859266834	0.245694915775108	0.225708565160503	-0.0761162029915312	-0.0996296615916307	0.418832748209157	0.401495217514537	0.849238278605041	0.802805437461281	0.650745613170788	0.621000955087136
ENSG00000216157	1.7961488897679	-0.575812859266834	0.245694915775108	0.225708565160503	-0.0761162029915312	-0.0996296615916307	0.418832748209157	0.401495217514537	0.849238278605041	0.802805437461281	0.650745613170788	0.621000955087136
ENSG00000225952	1.0591832956017	1.00914964145432	0.245694915775108	0.225708565160503	-0.0761162029915312	-0.0996296615916307	0.418832748209157	0.401495217514537	2.4342007793262	0.802805437461281	0.650745613170788	0.621000955087136
ENSG00000264014	-0.52577920511946	-0.575812859266834	0.245694915775108	0.225708565160503	-0.0761162029915312	-0.0996296615916307	0.418832748209157	0.401495217514537	0.849238278605041	0.802805437461281	0.650745613170788	0.621000955087136
ENSG00000272796	1.0591832956017	-0.575812859266834	0.245694915775108	0.225708565160503	1.50884629772963	-0.0996296615916307	0.418832748209157	1.98645771823569	0.849238278605041	3.12473353234864	2.23570811389194	2.20596345580829
ENSG00000215906	-0.52577920511946	1.00914964145432	2.56762301066247	0.225708565160503	-0.0761162029915312	-0.0996296615916307	2.00379524893031	0.401495217514537	0.849238278605041	2.38776793818244	0.650745613170788	2.20596345580829
ENSG00000279101	-0.52577920511946	-0.575812859266834	0.245694915775108	0.225708565160503	-0.0761162029915312	-0.0996296615916307	0.418832748209157	1.98645771823569	0.849238278605041	0.802805437461281	0.650745613170788	0.621000955087136
ENSG00000227868	-0.52577920511946	-0.575812859266834	0.245694915775108	0.225708565160503	-0.0761162029915312	-0.0996296615916307	0.418832748209157	0.401495217514537	0.849238278605041	0.802805437461281	0.650745613170788	0.621000955087136
ENSG00000004487	4.75962301374279	4.28216813586074	3.7051265344124	4.31317140641084	4.67877129917194	4.42393229446538	4.81115017098792	3.57142021895685	2.4342007793262	3.61016035951889	2.23570811389194	3.79092595652945
ENSG00000240553	1.0591832956017	-0.575812859266834	0.245694915775108	0.225708565160503	-0.0761162029915312	1.48533283912953	0.418832748209157	0.401495217514537	0.849238278605041	0.802805437461281	0.650745613170788	0.621000955087136
ENSG00000263793	-0.52577920511946	1.74611523562053	0.245694915775108	1.81067106588166	1.50884629772963	-0.0996296615916307	0.418832748209157	0.401495217514537	0.849238278605041	0.802805437461281	0.650745613170788	0.621000955087136
ENSG00000266802	-0.52577920511946	-0.575812859266834	0.245694915775108	0.225708565160503	-0.0761162029915312	-0.0996296615916307	0.418832748209157	0.401495217514537	0.849238278605041	0.802805437461281	0.650745613170788	0.621000955087136
ENSG00000169641	4.75962301374279	3.67211465417675	5.19989122616198	5.35499158210547	4.31620121978723	4.75835133353594	4.11927246635025	4.30838581312306	2.4342007793262	3.97273043890359	2.97267370805815	4.52789155069565
ENSG00000229010	-0.52577920511946	-0.575812859266834	0.245694915775108	0.225708565160503	-0.0761162029915312	-0.0996296615916307	0.418832748209157	0.401495217514537	0.849238278605041	0.802805437461281	0.650745613170788	0.621000955087136
ENSG00000206935	-0.52577920511946	-0.575812859266834	0.245694915775108	0.225708565160503	-0.0761162029915312	-0.0996296615916307	0.418832748209157	0.401495217514537	0.849238278605041	0.802805437461281	0.650745613170788	0.621000955087136
ENSG00000252578	-0.52577920511946	-0.575812859266834	0.245694915775108	0.225708565160503	-0.0761162029915312	-0.0996296615916307	0.418832748209157	0.401495217514537	0.849238278605041	0.802805437461281	0.650745613170788	0.621000955087136
ENSG00000179546	-0.52577920511946	2.23154206279077	0.245694915775108	2.54763666004787	1.50884629772963	-0.0996296615916307	2.74076084309652	0.401495217514537	2.4342007793262	0.802805437461281	2.23570811389194	2.20596345580829
ENSG00000215381	-0.52577920511946	-0.575812859266834	0.245694915775108	0.225708565160503	-0.0761162029915312	-0.0996296615916307	0.418832748209157	0.401495217514537	0.849238278605041	0.802805437461281	0.650745613170788	0.621000955087136
ENSG00000261326	1.0591832956017	1.00914964145432	0.245694915775108	0.225708565160503	2.24581189189583	-0.0996296615916307	0.418832748209157	0.401495217514537	0.849238278605041	2.38776793818244	0.650745613170788	3.42835587714474
ENSG00000125944	5.45150071838046	5.30683019009501	5.60324692039319	5.35499158210547	4.87808010739534	4.94476445776682	3.87826436684645	3.20885013957214	2.4342007793262	2.38776793818244	4.55763620877931	2.20596345580829
ENSG00000125945	1.0591832956017	1.74611523562053	0.245694915775108	0.225708565160503	1.50884629772963	-0.0996296615916307	2.74076084309652	3.57142021895685	3.1711663734924	2.38776793818244	2.23570811389194	2.9429290499745
ENSG00000249087	2.64414579632285	-0.575812859266834	0.245694915775108	1.81067106588166	1.50884629772963	2.22229843329573	0.418832748209157	2.7234233124019	4.01916328004735	2.38776793818244	2.23570811389194	2.20596345580829
ENSG00000201405	-0.52577920511946	-0.575812859266834	0.245694915775108	0.225708565160503	-0.0761162029915312	-0.0996296615916307	0.418832748209157	0.401495217514537	0.849238278605041	0.802805437461281	0.650745613170788	0.621000955087136
ENSG00000271420	-0.52577920511946	1.00914964145432	0.245694915775108	0.225708565160503	-0.0761162029915312	-0.0996296615916307	0.418832748209157	0.401495217514537	0.849238278605041	0.802805437461281	0.650745613170788	0.621000955087136
ENSG00000204219	4.11807698465527	4.28216813586074	4.88955110554983	4.61802598793926	4.78186479213604	4.65525784057184	3.58875774965147	4.48895805876488	2.4342007793262	3.12473353234864	0.650745613170788	4.52789155069565
ENSG00000232482	1.0591832956017	-0.575812859266834	0.245694915775108	0.225708565160503	-0.0761162029915312	-0.0996296615916307	0.418832748209157	0.401495217514537	0.849238278605041	0.802805437461281	0.650745613170788	0.621000955087136
ENSG00000088280	3.38111139048906	3.67211465417675	3.05304983783271	3.9261482833016	3.38331541564577	3.80726093401689	2.00379524893031	0.401495217514537	0.849238278605041	2.38776793818244	2.97267370805815	0.621000955087136
ENSG00000007968	3.99778275093755	2.88361875937046	3.41561991721742	3.03306348721811	2.73123871906607	3.07029533985068	3.22618767026676	3.20885013957214	3.65659320066265	3.97273043890359	3.45810053522839	4.52789155069565
ENSG00000235052	-0.52577920511946	-0.575812859266834	0.245694915775108	0.225708565160503	-0.0761162029915312	-0.0996296615916307	0.418832748209157	0.401495217514537	0.849238278605041	0.802805437461281	0.650745613170788	0.621000955087136
ENSG00000117318	5.74100733557544	6.13843265839929	5.97361537033831	5.84041840927571	5.65180425157167	6.09019489728839	5.17372025037263	3.86092683615183	3.65659320066265	3.61016035951889	4.89867312661437	4.52789155069565
ENSG00000197880	-0.52577920511946	1.00914964145432	0.245694915775108	0.225708565160503	-0.0761162029915312	-0.0996296615916307	0.418832748209157	0.401495217514537	0.849238278605041	0.802805437461281	0.650745613170788	0.621000955087136
ENSG00000229239	1.0591832956017	-0.575812859266834	1.83065741649626	0.225708565160503	-0.0761162029915312	1.48533283912953	0.418832748209157	0.401495217514537	0.849238278605041	0.802805437461281	0.650745613170788	0.621000955087136
ENSG00000142676	6.46290548165271	6.34305037800776	6.17643225333799	6.15644590272339	6.33327473314617	6.16715687910327	5.54811576515412	5.82775997221663	5.80343458899192	5.66078643258885	5.69513973252924	5.57519726547401
ENSG00000203589	-0.52577920511946	-0.575812859266834	1.83065741649626	1.81067106588166	-0.0761162029915312	-0.0996296615916307	0.418832748209157	0.401495217514537	0.849238278605041	0.802805437461281	0.650745613170788	0.621000955087136
ENSG00000011007	3.72214830832413	3.33107773634169	3.7051265344124	3.9261482833016	3.62432351514956	4.14829785185195	2.74076084309652	3.57142021895685	4.75612887421356	2.38776793818244	2.97267370805815	3.79092595652945
ENSG00000236810	-0.52577920511946	-0.575812859266834	1.83065741649626	0.225708565160503	-0.0761162029915312	1.48533283912953	0.418832748209157	3.57142021895685	0.849238278605041	0.802805437461281	2.23570811389194	2.20596345580829
ENSG00000057757	3.56168363613088	3.51164998198351	3.7051265344124	3.6851401837978	3.38331541564577	3.60081005654946	2.74076084309652	1.98645771823569	3.1711663734924	2.38776793818244	2.97267370805815	0.621000955087136
ENSG00000011009	3.8665382176593	4.70958935959541	5.00058241793858	4.13259916076902	4.17181131045205	4.14829785185195	3.22618767026676	3.57142021895685	4.54967799674613	3.12473353234864	2.23570811389194	3.42835587714474
ENSG00000117308	4.33220179000811	4.28216813586074	2.56762301066247	3.6851401837978	2.73123871906607	3.98783317965871	2.74076084309652	5.04535140728926	3.1711663734924	3.97273043890359	3.45810053522839	3.79092595652945
ENSG00000117305	3.8665382176593	2.59411214217548	3.7051265344124	3.39563356660282	3.38331541564577	2.22229843329573	2.74076084309652	1.98645771823569	3.65659320066265	2.38776793818244	2.97267370805815	2.9429290499745
ENSG00000179163	2.64414579632285	1.00914964145432	3.05304983783271	3.6851401837978	1.50884629772963	2.70772526046597	2.00379524893031	0.401495217514537	3.1711663734924	2.38776793818244	2.23570811389194	2.20596345580829
ENSG00000188822	2.28157571693814	2.23154206279077	0.245694915775108	1.81067106588166	2.73123871906607	1.48533283912953	5.62828611383811	5.89334831384421	6.13464049746729	5.66078643258885	6.07701036787289	5.47898195021471
ENSG00000229106	2.28157571693814	2.23154206279077	1.83065741649626	2.54763666004787	3.09380879845078	2.22229843329573	2.00379524893031	3.20885013957214	2.4342007793262	2.38776793818244	0.650745613170788	0.621000955087136
ENSG00000232557	-0.52577920511946	-0.575812859266834	0.245694915775108	0.225708565160503	-0.0761162029915312	-0.0996296615916307	0.418832748209157	0.401495217514537	0.849238278605041	0.802805437461281	0.650745613170788	0.621000955087136
ENSG00000264926	-0.52577920511946	-0.575812859266834	0.245694915775108	0.225708565160503	-0.0761162029915312	-0.0996296615916307	0.418832748209157	0.401495217514537	0.849238278605041	0.802805437461281	0.650745613170788	0.621000955087136
ENSG00000230228	-0.52577920511946	-0.575812859266834	0.245694915775108	0.225708565160503	-0.0761162029915312	-0.0996296615916307	0.418832748209157	0.401495217514537	0.849238278605041	0.802805437461281	0.650745613170788	0.621000955087136
ENSG00000189266	4.42841710526742	4.70958935959541	4.15258551138363	4.13259916076902	4.44744575306548	4.75835133353594	3.22618767026676	4.30838581312306	3.65659320066265	4.26223705609858	4.11017723180808	3.79092595652945
ENSG00000188529	4.22910829704401	4.9787759924108	5.19989122616198	5.27010268451896	5.35014855171057	4.94476445776682	4.81115017098792	4.92505717357155	5.49309446837977	3.61016035951889	4.55763620877931	4.70846379633748
ENSG00000215905	3.38111139048906	3.67211465417675	3.7051265344124	3.03306348721811	3.83077439261699	2.22229843329573	0.418832748209157	0.401495217514537	0.849238278605041	0.802805437461281	2.23570811389194	2.20596345580829
ENSG00000225315	-0.52577920511946	-0.575812859266834	0.245694915775108	0.225708565160503	-0.0761162029915312	-0.0996296615916307	0.418832748209157	0.401495217514537	0.849238278605041	0.802805437461281	0.650745613170788	0.621000955087136
ENSG00000142661	3.56168363613088	3.81650456351193	3.7051265344124	3.03306348721811	3.83077439261699	3.98783317965871	2.00379524893031	2.7234233124019	3.1711663734924	2.38776793818244	3.45810053522839	2.20596345580829
ENSG00000230703	-0.52577920511946	-0.575812859266834	0.245694915775108	0.225708565160503	-0.0761162029915312	-0.0996296615916307	0.418832748209157	0.401495217514537	0.849238278605041	0.802805437461281	0.650745613170788	0.621000955087136
ENSG00000142677	-0.52577920511946	1.00914964145432	0.245694915775108	1.81067106588166	-0.0761162029915312	-0.0996296615916307	0.418832748209157	1.98645771823569	0.849238278605041	0.802805437461281	0.650745613170788	0.621000955087136
ENSG00000185436	2.28157571693814	2.88361875937046	2.56762301066247	3.03306348721811	3.38331541564577	-0.0996296615916307	2.74076084309652	1.98645771823569	0.849238278605041	0.802805437461281	2.23570811389194	3.79092595652945
ENSG00000230023	-0.52577920511946	-0.575812859266834	0.245694915775108	0.225708565160503	-0.0761162029915312	-0.0996296615916307	2.00379524893031	1.98645771823569	0.849238278605041	2.38776793818244	2.97267370805815	0.621000955087136
ENSG00000221032	-0.52577920511946	-0.575812859266834	0.245694915775108	0.225708565160503	-0.0761162029915312	-0.0996296615916307	0.418832748209157	0.401495217514537	0.849238278605041	0.802805437461281	0.650745613170788	0.621000955087136
ENSG00000266511	-0.52577920511946	-0.575812859266834	0.245694915775108	0.225708565160503	-0.0761162029915312	-0.0996296615916307	0.418832748209157	0.401495217514537	0.849238278605041	0.802805437461281	0.650745613170788	0.621000955087136
ENSG00000232298	-0.52577920511946	-0.575812859266834	0.245694915775108	0.225708565160503	-0.0761162029915312	-0.0996296615916307	0.418832748209157	1.98645771823569	0.849238278605041	0.802805437461281	0.650745613170788	2.20596345580829
ENSG00000158055	1.7961488897679	3.12462685887426	3.05304983783271	2.54763666004787	2.24581189189583	3.07029533985068	0.418832748209157	4.48895805876488	3.1711663734924	3.61016035951889	0.650745613170788	4.08043257372443
ENSG00000001460	1.0591832956017	2.88361875937046	2.56762301066247	3.39563356660282	3.83077439261699	2.22229843329573	2.00379524893031	3.86092683615183	2.4342007793262	3.61016035951889	2.23570811389194	0.621000955087136
ENSG00000001461	3.38111139048906	3.81650456351193	4.76925687183212	4.13259916076902	4.31620121978723	4.94476445776682	4.11927246635025	1.98645771823569	2.4342007793262	4.50324515560237	4.11017723180808	3.79092595652945
ENSG00000276837	-0.52577920511946	-0.575812859266834	0.245694915775108	0.225708565160503	-0.0761162029915312	-0.0996296615916307	0.418832748209157	0.401495217514537	0.849238278605041	0.802805437461281	0.650745613170788	0.621000955087136
ENSG00000117602	1.0591832956017	-0.575812859266834	0.245694915775108	0.225708565160503	1.50884629772963	3.35980195704567	3.87826436684645	2.7234233124019	4.30866989724234	3.97273043890359	2.23570811389194	4.08043257372443
ENSG00000264443	-0.52577920511946	-0.575812859266834	0.245694915775108	0.225708565160503	-0.0761162029915312	-0.0996296615916307	0.418832748209157	0.401495217514537	0.849238278605041	0.802805437461281	0.650745613170788	0.621000955087136
ENSG00000184454	1.7961488897679	-0.575812859266834	0.245694915775108	1.81067106588166	1.50884629772963	1.48533283912953	3.22618767026676	1.98645771823569	2.4342007793262	3.12473353234864	0.650745613170788	0.621000955087136
ENSG00000227312	-0.52577920511946	-0.575812859266834	0.245694915775108	0.225708565160503	-0.0761162029915312	-0.0996296615916307	0.418832748209157	0.401495217514537	0.849238278605041	0.802805437461281	0.650745613170788	0.621000955087136
ENSG00000239106	-0.52577920511946	-0.575812859266834	0.245694915775108	0.225708565160503	-0.0761162029915312	-0.0996296615916307	0.418832748209157	0.401495217514537	0.849238278605041	0.802805437461281	0.650745613170788	0.621000955087136
ENSG00000133226	5.84926022622747	5.89992057169956	4.76925687183212	5.898133907132	5.70524351053313	6.09019489728839	4.5062955894595	4.64942273095812	4.01916328004735	3.97273043890359	4.11017723180808	4.52789155069565
ENSG00000169504	5.30711080904528	4.9787759924108	5.10367591090268	5.17990487554738	5.05316681395344	4.42393229446538	4.32572334381768	3.86092683615183	3.65659320066265	3.61016035951889	5.04306303594955	3.42835587714474
ENSG00000238482	-0.52577920511946	-0.575812859266834	0.245694915775108	0.225708565160503	-0.0761162029915312	-0.0996296615916307	0.418832748209157	0.401495217514537	0.849238278605041	0.802805437461281	0.650745613170788	0.621000955087136
ENSG00000020633	2.28157571693814	2.23154206279077	0.245694915775108	0.225708565160503	-0.0761162029915312	-0.0996296615916307	2.00379524893031	0.401495217514537	3.65659320066265	0.802805437461281	0.650745613170788	2.20596345580829
ENSG00000278034	-0.52577920511946	-0.575812859266834	0.245694915775108	0.225708565160503	-0.0761162029915312	-0.0996296615916307	0.418832748209157	0.401495217514537	0.849238278605041	0.802805437461281	0.650745613170788	0.621000955087136
ENSG00000229162	-0.52577920511946	-0.575812859266834	0.245694915775108	0.225708565160503	-0.0761162029915312	-0.0996296615916307	0.418832748209157	0.401495217514537	0.849238278605041	0.802805437461281	0.650745613170788	0.621000955087136
ENSG00000261025	-0.52577920511946	1.00914964145432	2.56762301066247	1.81067106588166	-0.0761162029915312	-0.0996296615916307	4.81115017098792	5.15638271967801	4.30866989724234	3.61016035951889	5.04306303594955	3.79092595652945
ENSG00000264371	-0.52577920511946	-0.575812859266834	0.245694915775108	0.225708565160503	-0.0761162029915312	-0.0996296615916307	0.418832748209157	0.401495217514537	0.849238278605041	0.802805437461281	0.650745613170788	0.621000955087136
ENSG00000233755	-0.52577920511946	-0.575812859266834	0.245694915775108	0.225708565160503	-0.0761162029915312	-0.0996296615916307	0.418832748209157	0.401495217514537	0.849238278605041	0.802805437461281	0.650745613170788	0.621000955087136
ENSG00000233419	1.0591832956017	-0.575812859266834	0.245694915775108	0.225708565160503	-0.0761162029915312	-0.0996296615916307	0.418832748209157	0.401495217514537	0.849238278605041	0.802805437461281	0.650745613170788	0.621000955087136
ENSG00000231953	-0.52577920511946	-0.575812859266834	0.245694915775108	0.225708565160503	-0.0761162029915312	-0.0996296615916307	0.418832748209157	0.401495217514537	0.849238278605041	0.802805437461281	0.650745613170788	0.621000955087136
ENSG00000117614	3.8665382176593	3.94774909679018	3.41561991721742	3.6851401837978	4.31620121978723	3.60081005654946	2.00379524893031	1.98645771823569	0.849238278605041	0.802805437461281	3.45810053522839	3.42835587714474
ENSG00000117616	4.42841710526742	4.85045189543526	2.56762301066247	4.61802598793926	3.62432351514956	4.42393229446538	3.87826436684645	1.98645771823569	2.4342007793262	3.97273043890359	2.97267370805815	2.9429290499745
ENSG00000272432	1.0591832956017	3.12462685887426	1.83065741649626	1.81067106588166	3.38331541564577	2.22229843329573	2.00379524893031	0.401495217514537	0.849238278605041	0.802805437461281	0.650745613170788	0.621000955087136
ENSG00000261349	-0.52577920511946	-0.575812859266834	0.245694915775108	0.225708565160503	-0.0761162029915312	-0.0996296615916307	2.00379524893031	0.401495217514537	0.849238278605041	0.802805437461281	0.650745613170788	0.621000955087136
ENSG00000187010	1.0591832956017	1.00914964145432	1.83065741649626	0.225708565160503	-0.0761162029915312	-0.0996296615916307	0.418832748209157	0.401495217514537	2.4342007793262	0.802805437461281	0.650745613170788	0.621000955087136
ENSG00000224183	-0.52577920511946	1.74611523562053	1.83065741649626	1.81067106588166	1.50884629772963	-0.0996296615916307	0.418832748209157	0.401495217514537	0.849238278605041	0.802805437461281	0.650745613170788	0.621000955087136
ENSG00000259984	-0.52577920511946	-0.575812859266834	0.245694915775108	0.225708565160503	-0.0761162029915312	-0.0996296615916307	0.418832748209157	0.401495217514537	0.849238278605041	0.802805437461281	0.650745613170788	0.621000955087136
ENSG00000183726	3.38111139048906	4.06804333050789	3.41561991721742	4.13259916076902	3.62432351514956	1.48533283912953	3.22618767026676	3.57142021895685	3.1711663734924	2.38776793818244	0.650745613170788	2.20596345580829
ENSG00000188672	1.0591832956017	1.74611523562053	1.83065741649626	1.81067106588166	-0.0761162029915312	-0.0996296615916307	4.11927246635025	1.98645771823569	3.65659320066265	2.38776793818244	3.8206706146131	2.9429290499745
ENSG00000238084	1.7961488897679	1.74611523562053	1.83065741649626	1.81067106588166	2.24581189189583	-0.0996296615916307	0.418832748209157	1.98645771823569	0.849238278605041	0.802805437461281	0.650745613170788	0.621000955087136
ENSG00000204178	2.64414579632285	3.33107773634169	3.05304983783271	3.9261482833016	2.73123871906607	3.98783317965871	2.00379524893031	1.98645771823569	0.849238278605041	3.12473353234864	2.23570811389194	0.621000955087136
ENSG00000157978	2.93365241351784	3.12462685887426	2.56762301066247	4.31317140641084	3.09380879845078	1.48533283912953	3.58875774965147	3.20885013957214	3.1711663734924	4.7096960330698	3.45810053522839	0.621000955087136
ENSG00000225643	-0.52577920511946	1.00914964145432	0.245694915775108	0.225708565160503	-0.0761162029915312	-0.0996296615916307	0.418832748209157	0.401495217514537	0.849238278605041	2.38776793818244	0.650745613170788	0.621000955087136
ENSG00000117643	4.42841710526742	4.28216813586074	4.88955110554983	4.61802598793926	4.56773998678319	4.65525784057184	2.00379524893031	2.7234233124019	3.1711663734924	3.12473353234864	2.23570811389194	3.79092595652945
ENSG00000233478	-0.52577920511946	1.74611523562053	0.245694915775108	0.225708565160503	2.24581189189583	1.48533283912953	0.418832748209157	0.401495217514537	0.849238278605041	0.802805437461281	0.650745613170788	0.621000955087136
ENSG00000162430	4.60350381182551	4.46858126009162	4.15258551138363	4.31317140641084	4.01134663825881	4.14829785185195	3.22618767026676	3.20885013957214	3.1711663734924	4.26223705609858	2.23570811389194	3.79092595652945
ENSG00000255054	-0.52577920511946	-0.575812859266834	0.245694915775108	0.225708565160503	-0.0761162029915312	-0.0996296615916307	0.418832748209157	0.401495217514537	0.849238278605041	0.802805437461281	0.650745613170788	0.621000955087136
ENSG00000228172	-0.52577920511946	-0.575812859266834	0.245694915775108	1.81067106588166	2.24581189189583	-0.0996296615916307	3.22618767026676	2.7234233124019	3.1711663734924	2.38776793818244	0.650745613170788	2.20596345580829
ENSG00000117640	2.64414579632285	3.33107773634169	3.05304983783271	3.39563356660282	2.24581189189583	2.22229843329573	2.74076084309652	1.98645771823569	2.4342007793262	0.802805437461281	2.97267370805815	0.621000955087136
ENSG00000127423	2.28157571693814	1.00914964145432	2.56762301066247	1.81067106588166	-0.0761162029915312	3.60081005654946	0.418832748209157	3.20885013957214	2.4342007793262	2.38776793818244	3.8206706146131	2.20596345580829
ENSG00000272478	-0.52577920511946	-0.575812859266834	0.245694915775108	0.225708565160503	-0.0761162029915312	-0.0996296615916307	0.418832748209157	0.401495217514537	0.849238278605041	0.802805437461281	0.650745613170788	0.621000955087136
ENSG00000236528	-0.52577920511946	-0.575812859266834	0.245694915775108	0.225708565160503	-0.0761162029915312	-0.0996296615916307	0.418832748209157	0.401495217514537	0.849238278605041	0.802805437461281	0.650745613170788	0.621000955087136
ENSG00000182749	-0.52577920511946	2.23154206279077	2.56762301066247	1.81067106588166	1.50884629772963	1.48533283912953	0.418832748209157	0.401495217514537	0.849238278605041	0.802805437461281	2.23570811389194	2.20596345580829
ENSG00000207302	-0.52577920511946	-0.575812859266834	0.245694915775108	0.225708565160503	-0.0761162029915312	-0.0996296615916307	0.418832748209157	0.401495217514537	0.849238278605041	2.38776793818244	2.97267370805815	0.621000955087136
ENSG00000117632	4.22910829704401	5.15210759529637	4.88955110554983	5.27010268451896	5.28143580162655	4.14829785185195	2.00379524893031	0.401495217514537	3.1711663734924	3.12473353234864	0.650745613170788	2.20596345580829
ENSG00000229786	-0.52577920511946	-0.575812859266834	0.245694915775108	0.225708565160503	-0.0761162029915312	-0.0996296615916307	0.418832748209157	0.401495217514537	0.849238278605041	0.802805437461281	0.650745613170788	0.621000955087136
ENSG00000223624	-0.52577920511946	-0.575812859266834	0.245694915775108	0.225708565160503	-0.0761162029915312	-0.0996296615916307	0.418832748209157	0.401495217514537	0.849238278605041	0.802805437461281	0.650745613170788	0.621000955087136
ENSG00000264021	-0.52577920511946	-0.575812859266834	0.245694915775108	0.225708565160503	-0.0761162029915312	-0.0996296615916307	2.00379524893031	0.401495217514537	0.849238278605041	0.802805437461281	0.650745613170788	0.621000955087136
ENSG00000266763	-0.52577920511946	-0.575812859266834	0.245694915775108	0.225708565160503	-0.0761162029915312	-0.0996296615916307	0.418832748209157	0.401495217514537	0.849238278605041	0.802805437461281	0.650745613170788	0.621000955087136
ENSG00000158006	2.64414579632285	1.74611523562053	1.83065741649626	0.225708565160503	3.09380879845078	3.07029533985068	0.418832748209157	0.401495217514537	0.849238278605041	0.802805437461281	0.650745613170788	0.621000955087136
ENSG00000207237	-0.52577920511946	-0.575812859266834	0.245694915775108	0.225708565160503	-0.0761162029915312	-0.0996296615916307	0.418832748209157	0.401495217514537	0.849238278605041	0.802805437461281	0.650745613170788	0.621000955087136
ENSG00000252190	-0.52577920511946	-0.575812859266834	0.245694915775108	0.225708565160503	-0.0761162029915312	-0.0996296615916307	0.418832748209157	0.401495217514537	0.849238278605041	0.802805437461281	0.650745613170788	0.621000955087136
ENSG00000252691	-0.52577920511946	-0.575812859266834	0.245694915775108	0.225708565160503	-0.0761162029915312	-0.0996296615916307	0.418832748209157	0.401495217514537	0.849238278605041	0.802805437461281	0.650745613170788	0.621000955087136
ENSG00000158008	4.83177279949862	3.81650456351193	4.33315775702545	4.61802598793926	4.01134663825881	4.14829785185195	4.32572334381768	4.30838581312306	5.2415557013838	4.50324515560237	4.11017723180808	4.86892846853072
ENSG00000158014	1.0591832956017	-0.575812859266834	0.245694915775108	0.225708565160503	2.24581189189583	-0.0996296615916307	0.418832748209157	0.401495217514537	0.849238278605041	0.802805437461281	0.650745613170788	2.20596345580829
ENSG00000158022	-0.52577920511946	-0.575812859266834	0.245694915775108	0.225708565160503	-0.0761162029915312	-0.0996296615916307	2.00379524893031	0.401495217514537	0.849238278605041	0.802805437461281	0.650745613170788	0.621000955087136
ENSG00000265320	-0.52577920511946	-0.575812859266834	0.245694915775108	0.225708565160503	-0.0761162029915312	-0.0996296615916307	0.418832748209157	0.401495217514537	0.849238278605041	0.802805437461281	0.650745613170788	0.621000955087136
ENSG00000175087	1.0591832956017	2.59411214217548	0.245694915775108	2.54763666004787	-0.0761162029915312	2.70772526046597	3.58875774965147	3.20885013957214	3.65659320066265	2.38776793818244	0.650745613170788	0.621000955087136
ENSG00000197245	-0.52577920511946	1.00914964145432	0.245694915775108	0.225708565160503	-0.0761162029915312	-0.0996296615916307	3.22618767026676	3.20885013957214	0.849238278605041	3.12473353234864	2.97267370805815	2.9429290499745
ENSG00000142684	1.0591832956017	1.00914964145432	0.245694915775108	0.225708565160503	3.38331541564577	-0.0996296615916307	0.418832748209157	0.401495217514537	0.849238278605041	0.802805437461281	0.650745613170788	0.621000955087136
ENSG00000236782	1.7961488897679	-0.575812859266834	1.83065741649626	3.03306348721811	-0.0761162029915312	1.48533283912953	2.74076084309652	1.98645771823569	2.4342007793262	0.802805437461281	0.650745613170788	2.20596345580829
ENSG00000142675	4.60350381182551	5.15210759529637	4.33315775702545	3.6851401837978	4.56773998678319	4.14829785185195	3.58875774965147	3.57142021895685	3.1711663734924	3.61016035951889	4.35118533131188	3.42835587714474
ENSG00000188782	-0.52577920511946	-0.575812859266834	0.245694915775108	0.225708565160503	-0.0761162029915312	-0.0996296615916307	0.418832748209157	0.401495217514537	0.849238278605041	0.802805437461281	0.650745613170788	0.621000955087136
ENSG00000236155	-0.52577920511946	-0.575812859266834	0.245694915775108	0.225708565160503	-0.0761162029915312	1.48533283912953	0.418832748209157	0.401495217514537	0.849238278605041	0.802805437461281	2.23570811389194	0.621000955087136
ENSG00000278572	-0.52577920511946	-0.575812859266834	0.245694915775108	0.225708565160503	-0.0761162029915312	-0.0996296615916307	0.418832748209157	0.401495217514537	0.849238278605041	2.38776793818244	0.650745613170788	0.621000955087136
ENSG00000130695	4.51861491423899	4.06804333050789	5.19989122616198	4.86956475493523	4.31620121978723	4.54422652818309	2.74076084309652	3.86092683615183	2.4342007793262	3.97273043890359	4.55763620877931	3.79092595652945
ENSG00000270733	-0.52577920511946	-0.575812859266834	0.245694915775108	0.225708565160503	1.50884629772963	-0.0996296615916307	0.418832748209157	0.401495217514537	0.849238278605041	0.802805437461281	0.650745613170788	0.621000955087136
ENSG00000142669	7.18157992696142	7.17237999032263	6.98716190217625	6.79556417349145	7.2185045459001	7.1949910873	3.22618767026676	2.7234233124019	2.4342007793262	3.12473353234864	2.97267370805815	3.42835587714474
ENSG00000158062	2.28157571693814	1.00914964145432	3.9461346339162	2.54763666004787	2.24581189189583	2.22229843329573	3.87826436684645	3.57142021895685	3.65659320066265	3.12473353234864	4.11017723180808	3.42835587714474
ENSG00000169442	-0.52577920511946	-0.575812859266834	0.245694915775108	0.225708565160503	-0.0761162029915312	-0.0996296615916307	0.418832748209157	1.98645771823569	0.849238278605041	0.802805437461281	0.650745613170788	0.621000955087136
ENSG00000176092	1.0591832956017	2.59411214217548	1.83065741649626	1.81067106588166	1.50884629772963	3.07029533985068	2.00379524893031	2.7234233124019	0.849238278605041	0.802805437461281	2.97267370805815	0.621000955087136
ENSG00000225854	-0.52577920511946	-0.575812859266834	0.245694915775108	0.225708565160503	-0.0761162029915312	-0.0996296615916307	0.418832748209157	0.401495217514537	0.849238278605041	0.802805437461281	0.650745613170788	0.621000955087136
ENSG00000176083	3.56168363613088	2.59411214217548	2.56762301066247	3.6851401837978	3.38331541564577	3.60081005654946	0.418832748209157	0.401495217514537	0.849238278605041	0.802805437461281	0.650745613170788	2.9429290499745
ENSG00000131914	-0.52577920511946	1.00914964145432	0.245694915775108	0.225708565160503	-0.0761162029915312	-0.0996296615916307	3.22618767026676	1.98645771823569	0.849238278605041	0.802805437461281	0.650745613170788	2.20596345580829
ENSG00000117682	4.33220179000811	4.37838345112004	4.15258551138363	3.6851401837978	3.09380879845078	4.65525784057184	2.74076084309652	1.98645771823569	2.4342007793262	2.38776793818244	2.23570811389194	2.9429290499745
ENSG00000223583	1.0591832956017	-0.575812859266834	0.245694915775108	0.225708565160503	-0.0761162029915312	-0.0996296615916307	0.418832748209157	0.401495217514537	0.849238278605041	0.802805437461281	0.650745613170788	0.621000955087136
ENSG00000225891	-0.52577920511946	-0.575812859266834	0.245694915775108	0.225708565160503	-0.0761162029915312	1.48533283912953	0.418832748209157	0.401495217514537	0.849238278605041	0.802805437461281	0.650745613170788	2.20596345580829
ENSG00000198830	4.60350381182551	4.55347015767813	4.76925687183212	4.31317140641084	4.56773998678319	4.29268776118713	2.00379524893031	2.7234233124019	4.54967799674613	3.12473353234864	3.45810053522839	3.79092595652945
ENSG00000224129	-0.52577920511946	-0.575812859266834	0.245694915775108	0.225708565160503	-0.0761162029915312	-0.0996296615916307	0.418832748209157	0.401495217514537	0.849238278605041	0.802805437461281	0.650745613170788	0.621000955087136
ENSG00000117676	4.83177279949862	4.63364050636212	3.41561991721742	4.31317140641084	4.56773998678319	5.18577255727062	4.81115017098792	4.7938126402933	4.54967799674613	3.97273043890359	2.97267370805815	2.20596345580829
ENSG00000238705	-0.52577920511946	-0.575812859266834	0.245694915775108	0.225708565160503	-0.0761162029915312	-0.0996296615916307	0.418832748209157	0.401495217514537	0.849238278605041	0.802805437461281	0.650745613170788	0.621000955087136
ENSG00000243905	-0.52577920511946	-0.575812859266834	0.245694915775108	0.225708565160503	-0.0761162029915312	-0.0996296615916307	0.418832748209157	2.7234233124019	0.849238278605041	2.38776793818244	2.97267370805815	0.621000955087136
ENSG00000252802	1.7961488897679	3.12462685887426	2.56762301066247	1.81067106588166	3.09380879845078	3.35980195704567	3.22618767026676	3.20885013957214	0.849238278605041	3.61016035951889	2.97267370805815	0.621000955087136
ENSG00000252429	-0.52577920511946	-0.575812859266834	0.245694915775108	0.225708565160503	-0.0761162029915312	-0.0996296615916307	0.418832748209157	0.401495217514537	0.849238278605041	0.802805437461281	0.650745613170788	0.621000955087136
ENSG00000229247	-0.52577920511946	-0.575812859266834	0.245694915775108	0.225708565160503	1.50884629772963	-0.0996296615916307	0.418832748209157	0.401495217514537	0.849238278605041	0.802805437461281	0.650745613170788	0.621000955087136
ENSG00000238316	-0.52577920511946	-0.575812859266834	0.245694915775108	0.225708565160503	-0.0761162029915312	-0.0996296615916307	0.418832748209157	0.401495217514537	0.849238278605041	0.802805437461281	0.650745613170788	0.621000955087136
ENSG00000235069	-0.52577920511946	-0.575812859266834	0.245694915775108	0.225708565160503	1.50884629772963	-0.0996296615916307	0.418832748209157	0.401495217514537	0.849238278605041	0.802805437461281	0.650745613170788	0.621000955087136
ENSG00000260063	-0.52577920511946	1.74611523562053	0.245694915775108	0.225708565160503	1.50884629772963	-0.0996296615916307	2.00379524893031	2.7234233124019	0.849238278605041	2.38776793818244	4.35118533131188	0.621000955087136
ENSG00000117713	6.89207330976644	6.7003115460074	6.7534895559738	6.82562140734763	7.16228853633355	7.0802794284233	5.27681374333673	6.23438523167928	5.8936323979635	5.84719955681974	6.265455457286	6.04726570978923
ENSG00000060642	1.7961488897679	2.23154206279077	1.83065741649626	3.03306348721811	1.50884629772963	1.48533283912953	2.74076084309652	1.98645771823569	2.4342007793262	2.38776793818244	3.8206706146131	4.08043257372443
ENSG00000241188	-0.52577920511946	-0.575812859266834	0.245694915775108	0.225708565160503	-0.0761162029915312	-0.0996296615916307	0.418832748209157	0.401495217514537	0.849238278605041	0.802805437461281	0.650745613170788	0.621000955087136
ENSG00000204160	4.22910829704401	4.70958935959541	4.33315775702545	4.13259916076902	3.83077439261699	4.29268776118713	4.81115017098792	5.35569152790141	5.80343458899192	5.19512286024004	4.73820845442113	6.11285405141681
ENSG00000175793	5.58274525165871	5.25707715489791	5.45514828140406	5.17990487554738	5.75677381117321	5.45495919008601	3.58875774965147	4.7938126402933	4.01916328004735	3.97273043890359	4.35118533131188	4.32144067322823
ENSG00000142751	4.22910829704401	4.17907464289663	2.56762301066247	3.03306348721811	3.38331541564577	4.14829785185195	0.418832748209157	3.57142021895685	0.849238278605041	4.26223705609858	3.45810053522839	2.9429290499745
ENSG00000226698	-0.52577920511946	-0.575812859266834	0.245694915775108	0.225708565160503	-0.0761162029915312	-0.0996296615916307	0.418832748209157	0.401495217514537	0.849238278605041	0.802805437461281	0.650745613170788	0.621000955087136
ENSG00000198746	1.0591832956017	-0.575812859266834	1.83065741649626	3.03306348721811	3.09380879845078	1.48533283912953	0.418832748209157	1.98645771823569	0.849238278605041	3.12473353234864	2.97267370805815	2.20596345580829
ENSG00000090273	5.02880964655818	4.85045189543526	4.63801233855387	5.08368956028808	5.05316681395344	5.25792234302645	2.74076084309652	2.7234233124019	3.1711663734924	2.38776793818244	2.23570811389194	2.9429290499745
ENSG00000131910	1.0591832956017	-0.575812859266834	0.245694915775108	1.81067106588166	-0.0761162029915312	1.48533283912953	2.00379524893031	0.401495217514537	0.849238278605041	2.38776793818244	0.650745613170788	0.621000955087136
ENSG00000175707	2.28157571693814	2.59411214217548	3.05304983783271	2.54763666004787	3.09380879845078	2.70772526046597	0.418832748209157	3.20885013957214	3.1711663734924	2.38776793818244	2.97267370805815	4.32144067322823
ENSG00000172746	-0.52577920511946	-0.575812859266834	0.245694915775108	2.54763666004787	-0.0761162029915312	-0.0996296615916307	0.418832748209157	0.401495217514537	0.849238278605041	0.802805437461281	0.650745613170788	0.621000955087136
ENSG00000224064	-0.52577920511946	-0.575812859266834	0.245694915775108	0.225708565160503	-0.0761162029915312	-0.0996296615916307	0.418832748209157	0.401495217514537	0.849238278605041	0.802805437461281	0.650745613170788	0.621000955087136
ENSG00000225294	1.0591832956017	1.00914964145432	1.83065741649626	0.225708565160503	-0.0761162029915312	1.48533283912953	0.418832748209157	0.401495217514537	0.849238278605041	0.802805437461281	0.650745613170788	0.621000955087136
ENSG00000253368	4.83177279949862	4.85045189543526	1.83065741649626	5.08368956028808	4.87808010739534	3.80726093401689	6.48492193866693	6.59131977639455	5.49309446837977	6.53072589202448	6.00829761778887	5.26485714486186
ENSG00000158246	2.93365241351784	1.00914964145432	1.83065741649626	2.54763666004787	-0.0761162029915312	2.22229843329573	3.22618767026676	3.20885013957214	4.01916328004735	0.802805437461281	3.45810053522839	2.20596345580829
ENSG00000280403	-0.52577920511946	-0.575812859266834	0.245694915775108	0.225708565160503	-0.0761162029915312	-0.0996296615916307	0.418832748209157	0.401495217514537	0.849238278605041	0.802805437461281	0.650745613170788	0.621000955087136
ENSG00000090020	5.02880964655818	5.25707715489791	5.00058241793858	4.74927052121752	5.28143580162655	5.39222343473804	3.58875774965147	5.04535140728926	2.4342007793262	4.50324515560237	3.45810053522839	4.32144067322823
ENSG00000229985	-0.52577920511946	1.00914964145432	0.245694915775108	0.225708565160503	-0.0761162029915312	-0.0996296615916307	0.418832748209157	0.401495217514537	0.849238278605041	0.802805437461281	0.650745613170788	0.621000955087136
ENSG00000214973	2.93365241351784	3.67211465417675	3.41561991721742	3.03306348721811	4.01134663825881	3.07029533985068	0.418832748209157	1.98645771823569	0.849238278605041	0.802805437461281	2.23570811389194	2.20596345580829
ENSG00000225159	1.7961488897679	2.88361875937046	0.245694915775108	1.81067106588166	2.24581189189583	2.22229843329573	0.418832748209157	3.57142021895685	0.849238278605041	3.12473353234864	3.45810053522839	2.20596345580829
ENSG00000225990	-0.52577920511946	-0.575812859266834	0.245694915775108	0.225708565160503	-0.0761162029915312	-0.0996296615916307	0.418832748209157	0.401495217514537	0.849238278605041	0.802805437461281	0.650745613170788	0.621000955087136
ENSG00000224311	-0.52577920511946	-0.575812859266834	0.245694915775108	0.225708565160503	-0.0761162029915312	-0.0996296615916307	2.00379524893031	1.98645771823569	0.849238278605041	0.802805437461281	0.650745613170788	0.621000955087136
ENSG00000142784	4.42841710526742	5.25707715489791	4.15258551138363	4.86956475493523	5.20928601587072	4.54422652818309	2.74076084309652	4.10193493565563	4.54967799674613	4.50324515560237	4.35118533131188	2.9429290499745
ENSG00000252098	-0.52577920511946	-0.575812859266834	0.245694915775108	0.225708565160503	-0.0761162029915312	-0.0996296615916307	0.418832748209157	0.401495217514537	0.849238278605041	0.802805437461281	0.650745613170788	0.621000955087136
ENSG00000243659	-0.52577920511946	-0.575812859266834	0.245694915775108	0.225708565160503	-0.0761162029915312	-0.0996296615916307	0.418832748209157	0.401495217514537	0.849238278605041	0.802805437461281	0.650745613170788	0.621000955087136
ENSG00000186501	3.8665382176593	3.67211465417675	3.05304983783271	3.39563356660282	3.38331541564577	3.80726093401689	3.22618767026676	3.86092683615183	4.54967799674613	3.12473353234864	0.650745613170788	2.9429290499745
ENSG00000206888	-0.52577920511946	-0.575812859266834	0.245694915775108	0.225708565160503	-0.0761162029915312	-0.0996296615916307	2.74076084309652	0.401495217514537	0.849238278605041	0.802805437461281	2.23570811389194	2.20596345580829
ENSG00000241547	5.70303948537642	5.89992057169956	5.9181202577466	5.84041840927571	5.35014855171057	5.68173005193303	2.00379524893031	2.7234233124019	3.65659320066265	2.38776793818244	3.45810053522839	2.20596345580829
ENSG00000142765	4.51861491423899	4.55347015767813	4.15258551138363	4.61802598793926	4.01134663825881	3.80726093401689	2.00379524893031	2.7234233124019	4.54967799674613	3.61016035951889	4.35118533131188	4.08043257372443
ENSG00000142733	4.11807698465527	4.55347015767813	4.33315775702545	3.9261482833016	4.67877129917194	3.80726093401689	5.70423496707141	6.07392055948603	5.8936323979635	6.29465853379096	5.86019897879974	5.37588845725061
ENSG00000142748	-0.52577920511946	-0.575812859266834	0.245694915775108	1.81067106588166	-0.0761162029915312	-0.0996296615916307	0.418832748209157	0.401495217514537	0.849238278605041	0.802805437461281	2.23570811389194	0.621000955087136
ENSG00000174950	1.0591832956017	1.00914964145432	0.245694915775108	2.54763666004787	-0.0761162029915312	1.48533283912953	2.00379524893031	3.57142021895685	2.4342007793262	0.802805437461281	2.97267370805815	2.9429290499745
ENSG00000231207	-0.52577920511946	-0.575812859266834	0.245694915775108	0.225708565160503	-0.0761162029915312	-0.0996296615916307	0.418832748209157	0.401495217514537	0.849238278605041	0.802805437461281	0.650745613170788	0.621000955087136
ENSG00000181773	1.7961488897679	2.59411214217548	2.56762301066247	0.225708565160503	2.24581189189583	1.48533283912953	0.418832748209157	1.98645771823569	0.849238278605041	0.802805437461281	0.650745613170788	2.20596345580829
ENSG00000158195	5.496588607909	5.76403714361779	5.80028376745275	6.05859857932524	6.29892322835539	5.83110767597126	3.87826436684645	3.86092683615183	4.01916328004735	3.61016035951889	4.11017723180808	4.32144067322823
ENSG00000241169	-0.52577920511946	1.00914964145432	0.245694915775108	0.225708565160503	-0.0761162029915312	-0.0996296615916307	0.418832748209157	0.401495217514537	0.849238278605041	0.802805437461281	0.650745613170788	0.621000955087136
ENSG00000237429	1.0591832956017	-0.575812859266834	0.245694915775108	0.225708565160503	-0.0761162029915312	-0.0996296615916307	0.418832748209157	0.401495217514537	0.849238278605041	0.802805437461281	0.650745613170788	0.621000955087136
ENSG00000126705	5.45150071838046	4.91604023706284	4.88955110554983	4.74927052121752	4.96827791636692	5.62829079297157	4.32572334381768	3.86092683615183	3.65659320066265	3.61016035951889	4.35118533131188	3.42835587714474
ENSG00000000938	-0.52577920511946	1.00914964145432	0.245694915775108	1.81067106588166	1.50884629772963	1.48533283912953	3.58875774965147	3.20885013957214	4.01916328004735	3.61016035951889	0.650745613170788	2.20596345580829
ENSG00000235912	3.38111139048906	1.00914964145432	2.56762301066247	1.81067106588166	-0.0761162029915312	1.48533283912953	0.418832748209157	0.401495217514537	0.849238278605041	0.802805437461281	3.45810053522839	0.621000955087136
ENSG00000233975	-0.52577920511946	-0.575812859266834	0.245694915775108	0.225708565160503	-0.0761162029915312	-0.0996296615916307	0.418832748209157	0.401495217514537	0.849238278605041	0.802805437461281	0.650745613170788	0.621000955087136
ENSG00000126709	-0.52577920511946	-0.575812859266834	0.245694915775108	0.225708565160503	-0.0761162029915312	-0.0996296615916307	0.418832748209157	0.401495217514537	0.849238278605041	0.802805437461281	0.650745613170788	0.621000955087136
ENSG00000225886	-0.52577920511946	-0.575812859266834	0.245694915775108	0.225708565160503	-0.0761162029915312	-0.0996296615916307	0.418832748209157	0.401495217514537	0.849238278605041	0.802805437461281	0.650745613170788	0.621000955087136
ENSG00000206767	-0.52577920511946	-0.575812859266834	0.245694915775108	0.225708565160503	-0.0761162029915312	-0.0996296615916307	0.418832748209157	0.401495217514537	0.849238278605041	0.802805437461281	0.650745613170788	0.621000955087136
ENSG00000226662	-0.52577920511946	-0.575812859266834	0.245694915775108	0.225708565160503	-0.0761162029915312	-0.0996296615916307	0.418832748209157	0.401495217514537	0.849238278605041	0.802805437461281	0.650745613170788	0.621000955087136
ENSG00000207095	-0.52577920511946	-0.575812859266834	0.245694915775108	0.225708565160503	-0.0761162029915312	-0.0996296615916307	0.418832748209157	0.401495217514537	0.849238278605041	0.802805437461281	0.650745613170788	0.621000955087136
ENSG00000009780	3.99778275093755	4.63364050636212	3.41561991721742	3.9261482833016	4.01134663825881	4.65525784057184	2.00379524893031	2.7234233124019	2.4342007793262	2.38776793818244	2.97267370805815	2.20596345580829
ENSG00000231344	-0.52577920511946	-0.575812859266834	0.245694915775108	0.225708565160503	-0.0761162029915312	-0.0996296615916307	0.418832748209157	0.401495217514537	0.849238278605041	0.802805437461281	0.650745613170788	0.621000955087136
ENSG00000230833	-0.52577920511946	-0.575812859266834	0.245694915775108	0.225708565160503	1.50884629772963	-0.0996296615916307	0.418832748209157	0.401495217514537	0.849238278605041	0.802805437461281	0.650745613170788	0.621000955087136
ENSG00000117758	2.28157571693814	1.74611523562053	3.05304983783271	4.31317140641084	3.09380879845078	3.60081005654946	2.00379524893031	1.98645771823569	2.4342007793262	0.802805437461281	3.45810053522839	2.20596345580829
ENSG00000269971	-0.52577920511946	-0.575812859266834	0.245694915775108	0.225708565160503	-0.0761162029915312	-0.0996296615916307	0.418832748209157	0.401495217514537	0.849238278605041	0.802805437461281	0.650745613170788	0.621000955087136
ENSG00000276889	-0.52577920511946	-0.575812859266834	0.245694915775108	0.225708565160503	-0.0761162029915312	-0.0996296615916307	0.418832748209157	0.401495217514537	0.849238278605041	0.802805437461281	0.650745613170788	0.621000955087136
ENSG00000270031	-0.52577920511946	-0.575812859266834	0.245694915775108	0.225708565160503	-0.0761162029915312	-0.0996296615916307	0.418832748209157	0.401495217514537	0.849238278605041	0.802805437461281	0.650745613170788	0.621000955087136
ENSG00000223062	-0.52577920511946	-0.575812859266834	0.245694915775108	0.225708565160503	-0.0761162029915312	-0.0996296615916307	0.418832748209157	0.401495217514537	0.849238278605041	0.802805437461281	0.650745613170788	0.621000955087136
ENSG00000117751	1.0591832956017	3.12462685887426	2.56762301066247	3.03306348721811	3.62432351514956	3.07029533985068	4.11927246635025	4.30838581312306	3.65659320066265	4.50324515560237	3.45810053522839	3.79092595652945
ENSG00000252947	6.39308403215514	6.24436610314835	6.35421937255328	6.15644590272339	6.39961722797487	6.30976127454607	0.418832748209157	0.401495217514537	0.849238278605041	0.802805437461281	0.650745613170788	0.621000955087136
ENSG00000278868	-0.52577920511946	-0.575812859266834	0.245694915775108	0.225708565160503	-0.0761162029915312	-0.0996296615916307	0.418832748209157	0.401495217514537	0.849238278605041	0.802805437461281	0.650745613170788	0.621000955087136
ENSG00000130775	1.7961488897679	-0.575812859266834	1.83065741649626	0.225708565160503	-0.0761162029915312	2.22229843329573	0.418832748209157	0.401495217514537	0.849238278605041	3.12473353234864	2.23570811389194	0.621000955087136
ENSG00000117748	3.72214830832413	4.17907464289663	0.245694915775108	2.54763666004787	3.83077439261699	3.98783317965871	2.00379524893031	3.20885013957214	3.65659320066265	0.802805437461281	3.45810053522839	3.79092595652945
ENSG00000130768	-0.52577920511946	-0.575812859266834	0.245694915775108	0.225708565160503	-0.0761162029915312	-0.0996296615916307	2.00379524893031	2.7234233124019	0.849238278605041	0.802805437461281	2.23570811389194	0.621000955087136
ENSG00000227050	-0.52577920511946	-0.575812859266834	0.245694915775108	0.225708565160503	-0.0761162029915312	-0.0996296615916307	0.418832748209157	0.401495217514537	0.849238278605041	0.802805437461281	0.650745613170788	0.621000955087136
ENSG00000158156	3.17466051302163	3.12462685887426	2.56762301066247	3.39563356660282	2.24581189189583	3.60081005654946	3.22618767026676	4.10193493565563	4.01916328004735	4.50324515560237	2.97267370805815	2.20596345580829
ENSG00000158161	3.38111139048906	3.51164998198351	3.9461346339162	3.6851401837978	2.73123871906607	3.35980195704567	2.00379524893031	2.7234233124019	2.4342007793262	0.802805437461281	2.97267370805815	2.20596345580829
ENSG00000238231	-0.52577920511946	-0.575812859266834	1.83065741649626	0.225708565160503	-0.0761162029915312	-0.0996296615916307	0.418832748209157	0.401495217514537	0.849238278605041	0.802805437461281	0.650745613170788	0.621000955087136
ENSG00000240750	7.12527248605947	7.25073562802408	7.3009773512763	7.44487708562266	7.35851202464519	7.41607017669241	3.22618767026676	3.20885013957214	0.849238278605041	2.38776793818244	0.650745613170788	2.20596345580829
ENSG00000228589	3.17466051302163	2.88361875937046	3.7051265344124	3.6851401837978	3.38331541564577	2.22229843329573	0.418832748209157	3.57142021895685	2.4342007793262	2.38776793818244	3.8206706146131	2.20596345580829
ENSG00000228943	-0.52577920511946	-0.575812859266834	0.245694915775108	0.225708565160503	-0.0761162029915312	-0.0996296615916307	0.418832748209157	0.401495217514537	0.849238278605041	0.802805437461281	0.650745613170788	0.621000955087136
ENSG00000214812	-0.52577920511946	-0.575812859266834	0.245694915775108	1.81067106588166	1.50884629772963	-0.0996296615916307	0.418832748209157	0.401495217514537	0.849238278605041	0.802805437461281	2.23570811389194	0.621000955087136
ENSG00000253005	-0.52577920511946	-0.575812859266834	1.83065741649626	0.225708565160503	-0.0761162029915312	-0.0996296615916307	0.418832748209157	0.401495217514537	0.849238278605041	0.802805437461281	0.650745613170788	0.621000955087136
ENSG00000169403	1.7961488897679	2.59411214217548	1.83065741649626	2.54763666004787	2.24581189189583	1.48533283912953	0.418832748209157	1.98645771823569	2.4342007793262	0.802805437461281	0.650745613170788	0.621000955087136
ENSG00000126698	3.8665382176593	3.67211465417675	3.41561991721742	2.54763666004787	3.09380879845078	3.07029533985068	2.00379524893031	2.7234233124019	4.30866989724234	3.12473353234864	5.1743075692278	3.79092595652945
ENSG00000130770	5.08893063899575	4.55347015767813	4.15258551138363	4.47363607860409	4.96827791636692	3.80726093401689	3.58875774965147	3.86092683615183	3.65659320066265	3.12473353234864	3.8206706146131	3.42835587714474
ENSG00000270605	1.0591832956017	1.74611523562053	0.245694915775108	0.225708565160503	-0.0761162029915312	-0.0996296615916307	2.74076084309652	1.98645771823569	0.849238278605041	0.802805437461281	0.650745613170788	0.621000955087136
ENSG00000271398	-0.52577920511946	-0.575812859266834	0.245694915775108	0.225708565160503	-0.0761162029915312	-0.0996296615916307	0.418832748209157	0.401495217514537	0.849238278605041	0.802805437461281	0.650745613170788	0.621000955087136
ENSG00000130766	5.91716429072927	6.29455186031657	6.26806272880356	5.9536290197237	5.75677381117321	5.92273815143682	4.94239470426617	5.04535140728926	5.09716579204863	5.19512286024004	5.50872660829836	4.70846379633748
ENSG00000130772	1.0591832956017	2.59411214217548	0.245694915775108	2.54763666004787	1.50884629772963	1.48533283912953	0.418832748209157	0.401495217514537	0.849238278605041	2.38776793818244	2.23570811389194	0.621000955087136
ENSG00000204138	3.56168363613088	4.63364050636212	3.9461346339162	4.86956475493523	3.62432351514956	3.80726093401689	3.87826436684645	4.30838581312306	3.65659320066265	5.05073295090487	4.55763620877931	4.32144067322823
ENSG00000206779	1.7961488897679	-0.575812859266834	0.245694915775108	0.225708565160503	1.50884629772963	1.48533283912953	0.418832748209157	1.98645771823569	2.4342007793262	2.38776793818244	2.97267370805815	0.621000955087136
ENSG00000229820	-0.52577920511946	-0.575812859266834	0.245694915775108	1.81067106588166	-0.0761162029915312	-0.0996296615916307	0.418832748209157	0.401495217514537	2.4342007793262	0.802805437461281	0.650745613170788	0.621000955087136
ENSG00000221216	-0.52577920511946	-0.575812859266834	0.245694915775108	0.225708565160503	-0.0761162029915312	-0.0996296615916307	0.418832748209157	0.401495217514537	0.849238278605041	0.802805437461281	0.650745613170788	0.621000955087136
ENSG00000180198	5.08893063899575	4.17907464289663	4.76925687183212	3.6851401837978	4.78186479213604	4.29268776118713	3.22618767026676	3.57142021895685	2.4342007793262	3.61016035951889	3.45810053522839	4.52789155069565
ENSG00000242125	3.38111139048906	4.06804333050789	3.7051265344124	3.03306348721811	3.09380879845078	3.80726093401689	0.418832748209157	0.401495217514537	0.849238278605041	0.802805437461281	0.650745613170788	2.20596345580829
ENSG00000274266	-0.52577920511946	-0.575812859266834	0.245694915775108	0.225708565160503	-0.0761162029915312	-0.0996296615916307	0.418832748209157	0.401495217514537	0.849238278605041	0.802805437461281	0.650745613170788	0.621000955087136
ENSG00000200087	11.4561447821979	11.5376037522191	11.2049724214956	11.1571847990473	11.1093787212193	11.259570823542	3.58875774965147	2.7234233124019	2.4342007793262	2.38776793818244	2.97267370805815	0.621000955087136
ENSG00000231468	-0.52577920511946	-0.575812859266834	1.83065741649626	0.225708565160503	1.50884629772963	2.22229843329573	0.418832748209157	0.401495217514537	0.849238278605041	0.802805437461281	0.650745613170788	0.621000955087136
ENSG00000279443	-0.52577920511946	-0.575812859266834	0.245694915775108	1.81067106588166	-0.0761162029915312	-0.0996296615916307	0.418832748209157	0.401495217514537	2.4342007793262	2.38776793818244	0.650745613170788	0.621000955087136
ENSG00000180098	2.64414579632285	2.23154206279077	3.05304983783271	0.225708565160503	2.24581189189583	2.22229843329573	0.418832748209157	1.98645771823569	0.849238278605041	0.802805437461281	2.23570811389194	2.20596345580829
ENSG00000197989	3.8665382176593	3.33107773634169	2.56762301066247	4.13259916076902	3.62432351514956	2.22229843329573	2.74076084309652	0.401495217514537	3.1711663734924	3.97273043890359	2.97267370805815	3.79092595652945
ENSG00000221539	8.31657113829435	8.43261576280375	8.04659481569541	8.34982987698969	8.10875913991675	8.34745356461802	3.22618767026676	0.401495217514537	2.4342007793262	0.802805437461281	0.650745613170788	0.621000955087136
ENSG00000278274	-0.52577920511946	-0.575812859266834	0.245694915775108	0.225708565160503	-0.0761162029915312	-0.0996296615916307	0.418832748209157	0.401495217514537	0.849238278605041	0.802805437461281	0.650745613170788	0.621000955087136
ENSG00000273544	-0.52577920511946	-0.575812859266834	0.245694915775108	0.225708565160503	-0.0761162029915312	-0.0996296615916307	0.418832748209157	0.401495217514537	0.849238278605041	0.802805437461281	0.650745613170788	0.621000955087136
ENSG00000274582	-0.52577920511946	-0.575812859266834	0.245694915775108	0.225708565160503	-0.0761162029915312	-0.0996296615916307	0.418832748209157	0.401495217514537	0.849238278605041	0.802805437461281	0.650745613170788	0.621000955087136
ENSG00000120656	2.64414579632285	2.59411214217548	3.41561991721742	3.6851401837978	3.62432351514956	3.35980195704567	2.74076084309652	1.98645771823569	3.1711663734924	3.61016035951889	2.97267370805815	2.20596345580829
ENSG00000188060	1.0591832956017	1.00914964145432	0.245694915775108	0.225708565160503	1.50884629772963	1.48533283912953	0.418832748209157	1.98645771823569	2.4342007793262	2.38776793818244	0.650745613170788	0.621000955087136
ENSG00000229388	-0.52577920511946	-0.575812859266834	0.245694915775108	0.225708565160503	-0.0761162029915312	1.48533283912953	0.418832748209157	2.7234233124019	0.849238278605041	2.38776793818244	2.23570811389194	0.621000955087136
ENSG00000274978	-0.52577920511946	-0.575812859266834	0.245694915775108	0.225708565160503	-0.0761162029915312	-0.0996296615916307	0.418832748209157	0.401495217514537	0.849238278605041	0.802805437461281	0.650745613170788	0.621000955087136
ENSG00000270103	-0.52577920511946	-0.575812859266834	0.245694915775108	0.225708565160503	-0.0761162029915312	-0.0996296615916307	0.418832748209157	0.401495217514537	0.849238278605041	0.802805437461281	0.650745613170788	0.621000955087136
ENSG00000162419	3.17466051302163	2.59411214217548	0.245694915775108	1.81067106588166	3.09380879845078	3.07029533985068	0.418832748209157	1.98645771823569	2.4342007793262	3.12473353234864	0.650745613170788	0.621000955087136
ENSG00000252777	-0.52577920511946	-0.575812859266834	0.245694915775108	0.225708565160503	-0.0761162029915312	-0.0996296615916307	0.418832748209157	0.401495217514537	0.849238278605041	0.802805437461281	0.650745613170788	0.621000955087136
ENSG00000198492	4.75962301374279	4.55347015767813	4.15258551138363	4.31317140641084	5.47847264868611	3.98783317965871	4.32572334381768	3.86092683615183	2.4342007793262	4.7096960330698	4.11017723180808	4.32144067322823
ENSG00000116329	-0.52577920511946	1.74611523562053	0.245694915775108	0.225708565160503	1.50884629772963	1.48533283912953	0.418832748209157	1.98645771823569	0.849238278605041	0.802805437461281	0.650745613170788	2.9429290499745
ENSG00000226852	-0.52577920511946	-0.575812859266834	0.245694915775108	0.225708565160503	1.50884629772963	-0.0996296615916307	2.00379524893031	0.401495217514537	0.849238278605041	0.802805437461281	0.650745613170788	0.621000955087136
ENSG00000233427	-0.52577920511946	-0.575812859266834	0.245694915775108	0.225708565160503	-0.0761162029915312	-0.0996296615916307	2.00379524893031	0.401495217514537	0.849238278605041	0.802805437461281	0.650745613170788	0.621000955087136
ENSG00000199756	3.38111139048906	3.51164998198351	3.05304983783271	3.03306348721811	3.38331541564577	3.35980195704567	5.70423496707141	4.92505717357155	5.49309446837977	5.66078643258885	5.29460180294551	4.52789155069565
ENSG00000159023	4.96607389121022	4.85045189543526	5.10367591090268	4.74927052121752	5.20928601587072	4.42393229446538	4.11927246635025	4.10193493565563	3.65659320066265	4.7096960330698	4.35118533131188	3.79092595652945
ENSG00000225616	3.56168363613088	3.12462685887426	4.15258551138363	4.47363607860409	3.83077439261699	3.60081005654946	0.418832748209157	2.7234233124019	0.849238278605041	0.802805437461281	0.650745613170788	2.9429290499745
ENSG00000206704	-0.52577920511946	-0.575812859266834	0.245694915775108	0.225708565160503	2.24581189189583	-0.0996296615916307	0.418832748209157	0.401495217514537	0.849238278605041	0.802805437461281	0.650745613170788	0.621000955087136
ENSG00000277958	-0.52577920511946	-0.575812859266834	0.245694915775108	1.81067106588166	-0.0761162029915312	-0.0996296615916307	0.418832748209157	0.401495217514537	0.849238278605041	0.802805437461281	0.650745613170788	0.621000955087136
ENSG00000253304	2.28157571693814	3.12462685887426	1.83065741649626	3.03306348721811	2.24581189189583	-0.0996296615916307	4.11927246635025	3.86092683615183	2.4342007793262	2.38776793818244	3.8206706146131	4.08043257372443
ENSG00000225750	-0.52577920511946	-0.575812859266834	0.245694915775108	0.225708565160503	-0.0761162029915312	-0.0996296615916307	0.418832748209157	0.401495217514537	0.849238278605041	0.802805437461281	0.650745613170788	0.621000955087136
ENSG00000116350	5.496588607909	5.25707715489791	5.00058241793858	5.08368956028808	5.28143580162655	5.10982370403732	2.00379524893031	4.48895805876488	2.4342007793262	3.97273043890359	4.11017723180808	4.32144067322823
ENSG00000227637	-0.52577920511946	-0.575812859266834	0.245694915775108	0.225708565160503	-0.0761162029915312	-0.0996296615916307	0.418832748209157	0.401495217514537	0.849238278605041	0.802805437461281	0.650745613170788	0.621000955087136
ENSG00000277916	-0.52577920511946	-0.575812859266834	0.245694915775108	0.225708565160503	-0.0761162029915312	-0.0996296615916307	0.418832748209157	0.401495217514537	0.849238278605041	0.802805437461281	0.650745613170788	0.621000955087136
ENSG00000116353	2.28157571693814	2.88361875937046	2.56762301066247	3.03306348721811	3.38331541564577	-0.0996296615916307	2.74076084309652	0.401495217514537	3.1711663734924	2.38776793818244	0.650745613170788	2.20596345580829
ENSG00000237934	-0.52577920511946	-0.575812859266834	0.245694915775108	0.225708565160503	-0.0761162029915312	-0.0996296615916307	0.418832748209157	0.401495217514537	0.849238278605041	0.802805437461281	0.650745613170788	0.621000955087136
ENSG00000060656	4.90048554958264	4.91604023706284	5.37497793272007	4.13259916076902	5.05316681395344	4.29268776118713	2.00379524893031	4.10193493565563	3.65659320066265	4.50324515560237	2.23570811389194	4.08043257372443
ENSG00000221550	-0.52577920511946	-0.575812859266834	0.245694915775108	0.225708565160503	-0.0761162029915312	-0.0996296615916307	0.418832748209157	0.401495217514537	0.849238278605041	0.802805437461281	0.650745613170788	0.621000955087136
ENSG00000230523	1.0591832956017	1.00914964145432	1.83065741649626	2.54763666004787	-0.0761162029915312	-0.0996296615916307	0.418832748209157	1.98645771823569	0.849238278605041	2.38776793818244	0.650745613170788	0.621000955087136
ENSG00000266678	-0.52577920511946	-0.575812859266834	0.245694915775108	0.225708565160503	-0.0761162029915312	-0.0996296615916307	0.418832748209157	0.401495217514537	0.849238278605041	0.802805437461281	0.650745613170788	0.621000955087136
ENSG00000225011	-0.52577920511946	1.00914964145432	1.83065741649626	1.81067106588166	1.50884629772963	-0.0996296615916307	0.418832748209157	0.401495217514537	0.849238278605041	0.802805437461281	0.650745613170788	0.621000955087136
ENSG00000221126	-0.52577920511946	-0.575812859266834	0.245694915775108	0.225708565160503	-0.0761162029915312	-0.0996296615916307	0.418832748209157	0.401495217514537	0.849238278605041	0.802805437461281	0.650745613170788	0.621000955087136
ENSG00000228176	-0.52577920511946	-0.575812859266834	0.245694915775108	0.225708565160503	1.50884629772963	-0.0996296615916307	0.418832748209157	0.401495217514537	0.849238278605041	0.802805437461281	0.650745613170788	0.621000955087136
ENSG00000222787	-0.52577920511946	-0.575812859266834	0.245694915775108	0.225708565160503	-0.0761162029915312	-0.0996296615916307	0.418832748209157	0.401495217514537	0.849238278605041	0.802805437461281	0.650745613170788	0.621000955087136
ENSG00000270927	-0.52577920511946	-0.575812859266834	0.245694915775108	0.225708565160503	-0.0761162029915312	-0.0996296615916307	0.418832748209157	0.401495217514537	0.849238278605041	0.802805437461281	0.650745613170788	2.20596345580829
ENSG00000233399	1.0591832956017	-0.575812859266834	1.83065741649626	0.225708565160503	-0.0761162029915312	-0.0996296615916307	0.418832748209157	0.401495217514537	2.4342007793262	0.802805437461281	0.650745613170788	0.621000955087136
ENSG00000233372	-0.52577920511946	-0.575812859266834	1.83065741649626	0.225708565160503	1.50884629772963	-0.0996296615916307	0.418832748209157	0.401495217514537	0.849238278605041	0.802805437461281	0.650745613170788	0.621000955087136
ENSG00000231251	-0.52577920511946	-0.575812859266834	0.245694915775108	0.225708565160503	-0.0761162029915312	-0.0996296615916307	0.418832748209157	0.401495217514537	0.849238278605041	0.802805437461281	0.650745613170788	0.621000955087136
ENSG00000236335	-0.52577920511946	-0.575812859266834	0.245694915775108	0.225708565160503	-0.0761162029915312	-0.0996296615916307	0.418832748209157	0.401495217514537	0.849238278605041	0.802805437461281	0.650745613170788	0.621000955087136
ENSG00000231949	-0.52577920511946	-0.575812859266834	0.245694915775108	0.225708565160503	-0.0761162029915312	-0.0996296615916307	0.418832748209157	0.401495217514537	0.849238278605041	0.802805437461281	0.650745613170788	0.621000955087136
ENSG00000162510	1.0591832956017	1.00914964145432	0.245694915775108	0.225708565160503	-0.0761162029915312	1.48533283912953	3.22618767026676	0.401495217514537	0.849238278605041	0.802805437461281	2.23570811389194	0.621000955087136
ENSG00000186056	5.08893063899575	5.93198178093186	5.86040475989032	5.43516193078945	5.13333716263742	5.39222343473804	2.00379524893031	3.20885013957214	0.849238278605041	3.12473353234864	2.23570811389194	3.42835587714474
ENSG00000162511	1.0591832956017	-0.575812859266834	1.83065741649626	0.225708565160503	1.50884629772963	-0.0996296615916307	2.00379524893031	0.401495217514537	0.849238278605041	0.802805437461281	0.650745613170788	0.621000955087136
ENSG00000264773	-0.52577920511946	-0.575812859266834	0.245694915775108	0.225708565160503	-0.0761162029915312	-0.0996296615916307	0.418832748209157	0.401495217514537	0.849238278605041	0.802805437461281	0.650745613170788	0.621000955087136
ENSG00000229607	-0.52577920511946	1.00914964145432	0.245694915775108	0.225708565160503	-0.0761162029915312	-0.0996296615916307	0.418832748209157	0.401495217514537	0.849238278605041	0.802805437461281	0.650745613170788	0.621000955087136
ENSG00000223382	-0.52577920511946	-0.575812859266834	0.245694915775108	0.225708565160503	-0.0761162029915312	-0.0996296615916307	2.00379524893031	0.401495217514537	0.849238278605041	0.802805437461281	0.650745613170788	2.20596345580829
ENSG00000222784	2.93365241351784	2.23154206279077	4.15258551138363	2.54763666004787	3.38331541564577	3.35980195704567	0.418832748209157	2.7234233124019	2.4342007793262	2.38776793818244	2.23570811389194	2.20596345580829
ENSG00000235143	-0.52577920511946	-0.575812859266834	0.245694915775108	0.225708565160503	-0.0761162029915312	-0.0996296615916307	3.22618767026676	3.20885013957214	2.4342007793262	2.38776793818244	2.23570811389194	3.42835587714474
ENSG00000162512	4.60350381182551	3.81650456351193	4.88955110554983	4.13259916076902	3.38331541564577	4.75835133353594	3.87826436684645	3.20885013957214	3.65659320066265	3.12473353234864	4.11017723180808	3.79092595652945
ENSG00000266210	-0.52577920511946	-0.575812859266834	0.245694915775108	0.225708565160503	-0.0761162029915312	-0.0996296615916307	0.418832748209157	0.401495217514537	0.849238278605041	0.802805437461281	0.650745613170788	0.621000955087136
ENSG00000134644	4.68367416050949	4.46858126009162	5.37497793272007	4.61802598793926	4.87808010739534	4.65525784057184	4.5062955894595	4.30838581312306	4.75612887421356	3.97273043890359	4.35118533131188	4.52789155069565
ENSG00000237329	-0.52577920511946	1.00914964145432	0.245694915775108	0.225708565160503	-0.0761162029915312	-0.0996296615916307	0.418832748209157	0.401495217514537	0.849238278605041	0.802805437461281	0.650745613170788	0.621000955087136
ENSG00000232768	-0.52577920511946	-0.575812859266834	0.245694915775108	0.225708565160503	1.50884629772963	-0.0996296615916307	2.00379524893031	0.401495217514537	0.849238278605041	0.802805437461281	0.650745613170788	0.621000955087136
ENSG00000215900	-0.52577920511946	-0.575812859266834	0.245694915775108	0.225708565160503	-0.0761162029915312	1.48533283912953	0.418832748209157	0.401495217514537	0.849238278605041	0.802805437461281	0.650745613170788	0.621000955087136
ENSG00000225142	-0.52577920511946	-0.575812859266834	0.245694915775108	0.225708565160503	-0.0761162029915312	-0.0996296615916307	0.418832748209157	0.401495217514537	0.849238278605041	0.802805437461281	0.650745613170788	0.621000955087136
ENSG00000084628	3.56168363613088	2.23154206279077	3.05304983783271	3.39563356660282	2.73123871906607	3.60081005654946	2.00379524893031	1.98645771823569	0.849238278605041	2.38776793818244	0.650745613170788	2.9429290499745
ENSG00000060688	3.17466051302163	4.06804333050789	1.83065741649626	3.03306348721811	3.09380879845078	2.70772526046597	0.418832748209157	1.98645771823569	0.849238278605041	3.12473353234864	2.23570811389194	2.9429290499745
ENSG00000229447	-0.52577920511946	-0.575812859266834	0.245694915775108	0.225708565160503	-0.0761162029915312	-0.0996296615916307	0.418832748209157	0.401495217514537	0.849238278605041	0.802805437461281	0.650745613170788	0.621000955087136
ENSG00000121766	3.38111139048906	2.23154206279077	1.83065741649626	2.54763666004787	3.09380879845078	3.98783317965871	2.00379524893031	3.20885013957214	2.4342007793262	0.802805437461281	3.8206706146131	4.08043257372443
ENSG00000229044	-0.52577920511946	-0.575812859266834	0.245694915775108	0.225708565160503	-0.0761162029915312	-0.0996296615916307	0.418832748209157	0.401495217514537	0.849238278605041	0.802805437461281	0.650745613170788	0.621000955087136
ENSG00000121769	-0.52577920511946	1.00914964145432	0.245694915775108	0.225708565160503	1.50884629772963	-0.0996296615916307	2.74076084309652	0.401495217514537	0.849238278605041	0.802805437461281	0.650745613170788	0.621000955087136
ENSG00000168528	6.73160863757319	6.6040962307481	6.47451360627099	6.52948931333761	6.26373379989309	6.9984024213689	3.58875774965147	3.57142021895685	2.4342007793262	3.61016035951889	0.650745613170788	2.9429290499745
ENSG00000279468	-0.52577920511946	-0.575812859266834	0.245694915775108	0.225708565160503	-0.0761162029915312	-0.0996296615916307	0.418832748209157	0.401495217514537	0.849238278605041	0.802805437461281	0.650745613170788	0.621000955087136
ENSG00000215899	1.0591832956017	-0.575812859266834	2.56762301066247	1.81067106588166	-0.0761162029915312	1.48533283912953	0.418832748209157	1.98645771823569	0.849238278605041	0.802805437461281	0.650745613170788	0.621000955087136
ENSG00000206981	2.28157571693814	2.88361875937046	1.83065741649626	3.03306348721811	3.09380879845078	2.22229843329573	0.418832748209157	0.401495217514537	2.4342007793262	2.38776793818244	2.23570811389194	2.20596345580829
ENSG00000260386	-0.52577920511946	1.00914964145432	0.245694915775108	0.225708565160503	-0.0761162029915312	-0.0996296615916307	2.00379524893031	0.401495217514537	0.849238278605041	0.802805437461281	0.650745613170788	0.621000955087136
ENSG00000265961	2.28157571693814	1.00914964145432	1.83065741649626	1.81067106588166	-0.0761162029915312	-0.0996296615916307	5.06268893798388	5.44588933687299	4.75612887421356	4.89026827871162	4.89867312661437	4.86892846853072
ENSG00000223907	-0.52577920511946	-0.575812859266834	1.83065741649626	0.225708565160503	-0.0761162029915312	-0.0996296615916307	0.418832748209157	0.401495217514537	0.849238278605041	0.802805437461281	0.650745613170788	0.621000955087136
ENSG00000260636	2.28157571693814	-0.575812859266834	0.245694915775108	0.225708565160503	-0.0761162029915312	-0.0996296615916307	0.418832748209157	0.401495217514537	0.849238278605041	0.802805437461281	0.650745613170788	0.621000955087136
ENSG00000229167	1.7961488897679	-0.575812859266834	1.83065741649626	0.225708565160503	2.24581189189583	-0.0996296615916307	0.418832748209157	0.401495217514537	0.849238278605041	0.802805437461281	2.23570811389194	2.20596345580829
ENSG00000142910	4.11807698465527	3.33107773634169	4.15258551138363	3.9261482833016	4.96827791636692	4.54422652818309	5.37302905859603	4.30838581312306	4.30866989724234	3.97273043890359	4.35118533131188	5.14456291114415
ENSG00000121764	2.93365241351784	2.59411214217548	1.83065741649626	1.81067106588166	2.73123871906607	2.70772526046597	2.74076084309652	2.7234233124019	0.849238278605041	0.802805437461281	2.97267370805815	2.20596345580829
ENSG00000162517	3.99778275093755	3.33107773634169	3.7051265344124	3.9261482833016	2.73123871906607	3.60081005654946	0.418832748209157	2.7234233124019	2.4342007793262	0.802805437461281	0.650745613170788	0.621000955087136
ENSG00000235790	2.28157571693814	1.00914964145432	1.83065741649626	0.225708565160503	2.24581189189583	2.22229843329573	0.418832748209157	0.401495217514537	0.849238278605041	2.38776793818244	0.650745613170788	0.621000955087136
ENSG00000264078	-0.52577920511946	-0.575812859266834	0.245694915775108	0.225708565160503	-0.0761162029915312	-0.0996296615916307	0.418832748209157	0.401495217514537	0.849238278605041	0.802805437461281	0.650745613170788	0.621000955087136
ENSG00000084636	2.64414579632285	2.88361875937046	2.56762301066247	1.81067106588166	2.73123871906607	2.70772526046597	2.00379524893031	3.57142021895685	0.849238278605041	0.802805437461281	2.97267370805815	3.42835587714474
ENSG00000121753	4.51861491423899	4.55347015767813	4.33315775702545	3.6851401837978	4.56773998678319	4.29268776118713	5.54811576515412	4.64942273095812	5.09716579204863	4.50324515560237	4.73820845442113	4.70846379633748
ENSG00000266580	1.0591832956017	-0.575812859266834	0.245694915775108	0.225708565160503	-0.0761162029915312	-0.0996296615916307	0.418832748209157	0.401495217514537	0.849238278605041	0.802805437461281	2.23570811389194	0.621000955087136
ENSG00000254545	-0.52577920511946	1.00914964145432	0.245694915775108	1.81067106588166	-0.0761162029915312	1.48533283912953	0.418832748209157	0.401495217514537	0.849238278605041	3.12473353234864	2.97267370805815	0.621000955087136
ENSG00000134668	-0.52577920511946	1.00914964145432	1.83065741649626	2.54763666004787	2.73123871906607	-0.0996296615916307	2.00379524893031	0.401495217514537	0.849238278605041	0.802805437461281	0.650745613170788	0.621000955087136
ENSG00000203620	1.7961488897679	-0.575812859266834	1.83065741649626	1.81067106588166	-0.0761162029915312	-0.0996296615916307	0.418832748209157	0.401495217514537	0.849238278605041	0.802805437461281	0.650745613170788	0.621000955087136
ENSG00000269967	-0.52577920511946	1.00914964145432	0.245694915775108	0.225708565160503	-0.0761162029915312	-0.0996296615916307	0.418832748209157	0.401495217514537	0.849238278605041	0.802805437461281	0.650745613170788	0.621000955087136
ENSG00000184007	4.90048554958264	4.91604023706284	4.88955110554983	5.17990487554738	4.17181131045205	5.25792234302645	5.84509750291125	5.95608406919217	5.97852129555001	5.19512286024004	5.29460180294551	5.0133183778659
ENSG00000228634	1.0591832956017	1.00914964145432	0.245694915775108	0.225708565160503	-0.0761162029915312	-0.0996296615916307	0.418832748209157	0.401495217514537	0.849238278605041	0.802805437461281	0.650745613170788	0.621000955087136
ENSG00000121774	5.45150071838046	5.57393426023785	5.97361537033831	5.17990487554738	5.70524351053313	5.62829079297157	4.5062955894595	3.86092683615183	4.01916328004735	5.32636739351829	4.89867312661437	3.79092595652945
ENSG00000203325	1.0591832956017	-0.575812859266834	0.245694915775108	0.225708565160503	-0.0761162029915312	-0.0996296615916307	0.418832748209157	1.98645771823569	0.849238278605041	0.802805437461281	0.650745613170788	0.621000955087136
ENSG00000121775	3.17466051302163	2.88361875937046	1.83065741649626	1.81067106588166	2.24581189189583	-0.0996296615916307	3.22618767026676	2.7234233124019	0.849238278605041	0.802805437461281	2.23570811389194	2.20596345580829
ENSG00000266203	-0.52577920511946	-0.575812859266834	0.245694915775108	0.225708565160503	-0.0761162029915312	-0.0996296615916307	0.418832748209157	0.401495217514537	0.849238278605041	0.802805437461281	0.650745613170788	0.621000955087136
ENSG00000276493	-0.52577920511946	-0.575812859266834	0.245694915775108	0.225708565160503	-0.0761162029915312	-0.0996296615916307	0.418832748209157	0.401495217514537	0.849238278605041	0.802805437461281	0.650745613170788	0.621000955087136
ENSG00000025800	5.30711080904528	5.44655495376162	5.37497793272007	5.08368956028808	5.13333716263742	4.14829785185195	4.32572334381768	4.30838581312306	3.65659320066265	3.12473353234864	4.89867312661437	4.52789155069565
ENSG00000250135	-0.52577920511946	-0.575812859266834	0.245694915775108	0.225708565160503	-0.0761162029915312	-0.0996296615916307	0.418832748209157	0.401495217514537	0.849238278605041	0.802805437461281	0.650745613170788	0.621000955087136
ENSG00000084652	5.2555805084052	5.69097368142807	5.29008903513356	5.27010268451896	5.28143580162655	5.39222343473804	3.87826436684645	4.10193493565563	4.54967799674613	4.26223705609858	4.73820845442113	4.08043257372443
ENSG00000160050	3.72214830832413	4.06804333050789	3.05304983783271	3.6851401837978	3.38331541564577	4.14829785185195	2.00379524893031	0.401495217514537	4.01916328004735	2.38776793818244	2.97267370805815	0.621000955087136
ENSG00000224066	-0.52577920511946	-0.575812859266834	0.245694915775108	0.225708565160503	1.50884629772963	-0.0996296615916307	2.00379524893031	0.401495217514537	0.849238278605041	0.802805437461281	0.650745613170788	0.621000955087136
ENSG00000160051	-0.52577920511946	-0.575812859266834	1.83065741649626	0.225708565160503	1.50884629772963	1.48533283912953	2.00379524893031	0.401495217514537	0.849238278605041	0.802805437461281	0.650745613170788	2.20596345580829
ENSG00000222046	-0.52577920511946	-0.575812859266834	0.245694915775108	0.225708565160503	1.50884629772963	-0.0996296615916307	2.00379524893031	0.401495217514537	0.849238278605041	0.802805437461281	0.650745613170788	0.621000955087136
ENSG00000160055	2.93365241351784	2.23154206279077	1.83065741649626	1.81067106588166	3.38331541564577	-0.0996296615916307	2.00379524893031	0.401495217514537	0.849238278605041	0.802805437461281	2.23570811389194	0.621000955087136
ENSG00000084623	4.60350381182551	4.78173914535125	4.63801233855387	4.74927052121752	4.78186479213604	4.85456664879524	2.00379524893031	3.20885013957214	4.30866989724234	2.38776793818244	4.11017723180808	3.42835587714474
ENSG00000220785	1.0591832956017	1.74611523562053	1.83065741649626	3.03306348721811	3.38331541564577	-0.0996296615916307	3.58875774965147	3.20885013957214	4.30866989724234	3.97273043890359	4.11017723180808	2.9429290499745
ENSG00000183615	-0.52577920511946	-0.575812859266834	0.245694915775108	0.225708565160503	1.50884629772963	1.48533283912953	0.418832748209157	0.401495217514537	2.4342007793262	2.38776793818244	0.650745613170788	0.621000955087136
ENSG00000182866	1.0591832956017	-0.575812859266834	0.245694915775108	0.225708565160503	-0.0761162029915312	-0.0996296615916307	2.00379524893031	1.98645771823569	3.1711663734924	0.802805437461281	0.650745613170788	2.20596345580829
ENSG00000277617	-0.52577920511946	-0.575812859266834	0.245694915775108	0.225708565160503	-0.0761162029915312	-0.0996296615916307	0.418832748209157	0.401495217514537	0.849238278605041	0.802805437461281	0.650745613170788	0.621000955087136
ENSG00000252450	-0.52577920511946	-0.575812859266834	0.245694915775108	0.225708565160503	-0.0761162029915312	-0.0996296615916307	0.418832748209157	0.401495217514537	0.849238278605041	0.802805437461281	0.650745613170788	0.621000955087136
ENSG00000116478	5.54030998533831	5.53271159751134	4.63801233855387	5.35499158210547	5.28143580162655	5.39222343473804	4.94239470426617	4.30838581312306	0.849238278605041	4.26223705609858	4.11017723180808	4.08043257372443
ENSG00000175130	5.40495813244343	4.78173914535125	5.37497793272007	4.31317140641084	5.59630913897996	4.85456664879524	5.37302905859603	5.82775997221663	4.54967799674613	4.7096960330698	5.29460180294551	5.83045432071609
ENSG00000233775	-0.52577920511946	-0.575812859266834	0.245694915775108	0.225708565160503	-0.0761162029915312	-0.0996296615916307	0.418832748209157	0.401495217514537	0.849238278605041	0.802805437461281	0.650745613170788	0.621000955087136
ENSG00000162526	1.0591832956017	1.00914964145432	1.83065741649626	0.225708565160503	-0.0761162029915312	2.22229843329573	0.418832748209157	1.98645771823569	0.849238278605041	0.802805437461281	0.650745613170788	0.621000955087136
ENSG00000225828	2.28157571693814	3.33107773634169	3.7051265344124	1.81067106588166	3.62432351514956	3.07029533985068	3.58875774965147	2.7234233124019	0.849238278605041	3.61016035951889	0.650745613170788	3.42835587714474
ENSG00000160058	4.96607389121022	5.83357807687087	5.10367591090268	5.08368956028808	5.20928601587072	5.32663509311047	0.418832748209157	3.57142021895685	2.4342007793262	0.802805437461281	2.23570811389194	2.9429290499745
ENSG00000224333	2.64414579632285	-0.575812859266834	2.56762301066247	1.81067106588166	2.24581189189583	2.22229843329573	0.418832748209157	0.401495217514537	0.849238278605041	0.802805437461281	0.650745613170788	0.621000955087136
ENSG00000270850	-0.52577920511946	-0.575812859266834	0.245694915775108	0.225708565160503	-0.0761162029915312	-0.0996296615916307	0.418832748209157	0.401495217514537	0.849238278605041	0.802805437461281	0.650745613170788	0.621000955087136
ENSG00000229259	-0.52577920511946	-0.575812859266834	0.245694915775108	0.225708565160503	-0.0761162029915312	-0.0996296615916307	0.418832748209157	0.401495217514537	0.849238278605041	0.802805437461281	0.650745613170788	0.621000955087136
ENSG00000263529	-0.52577920511946	-0.575812859266834	0.245694915775108	0.225708565160503	-0.0761162029915312	-0.0996296615916307	4.32572334381768	3.20885013957214	3.65659320066265	3.97273043890359	2.23570811389194	2.20596345580829
ENSG00000254553	-0.52577920511946	-0.575812859266834	0.245694915775108	0.225708565160503	-0.0761162029915312	-0.0996296615916307	0.418832748209157	0.401495217514537	0.849238278605041	0.802805437461281	0.650745613170788	0.621000955087136
ENSG00000273274	1.0591832956017	3.33107773634169	3.7051265344124	1.81067106588166	3.09380879845078	2.70772526046597	2.00379524893031	1.98645771823569	0.849238278605041	0.802805437461281	0.650745613170788	0.621000955087136
ENSG00000160062	-0.52577920511946	-0.575812859266834	0.245694915775108	1.81067106588166	1.50884629772963	2.22229843329573	2.74076084309652	1.98645771823569	0.849238278605041	0.802805437461281	2.23570811389194	2.20596345580829
ENSG00000176261	1.7961488897679	1.00914964145432	1.83065741649626	0.225708565160503	-0.0761162029915312	1.48533283912953	2.00379524893031	1.98645771823569	2.4342007793262	3.12473353234864	2.97267370805815	0.621000955087136
ENSG00000200591	1.0591832956017	1.00914964145432	0.245694915775108	0.225708565160503	1.50884629772963	-0.0996296615916307	0.418832748209157	2.7234233124019	0.849238278605041	2.38776793818244	0.650745613170788	2.20596345580829
ENSG00000162521	4.22910829704401	3.94774909679018	4.15258551138363	3.9261482833016	4.56773998678319	3.98783317965871	2.74076084309652	3.86092683615183	3.65659320066265	4.50324515560237	2.23570811389194	2.20596345580829
ENSG00000162520	5.30711080904528	5.35492447829605	5.97361537033831	5.6519733198626	5.65180425157167	5.57279568037986	0.418832748209157	0.401495217514537	0.849238278605041	0.802805437461281	0.650745613170788	0.621000955087136
ENSG00000224409	1.0591832956017	-0.575812859266834	0.245694915775108	0.225708565160503	1.50884629772963	-0.0996296615916307	0.418832748209157	0.401495217514537	0.849238278605041	0.802805437461281	0.650745613170788	0.621000955087136
ENSG00000162522	4.90048554958264	4.78173914535125	4.63801233855387	5.27010268451896	5.13333716263742	5.02965335535334	6.56857986771384	6.51001967429271	6.57715873316824	7.06959197815618	6.53338866253263	6.4023606686118
ENSG00000134684	6.04407640321149	6.43541439615642	5.60324692039319	6.05859857932524	5.47847264868611	5.87765026190829	3.87826436684645	3.86092683615183	2.4342007793262	3.12473353234864	4.11017723180808	4.08043257372443
ENSG00000116497	2.64414579632285	2.59411214217548	3.41561991721742	3.39563356660282	2.24581189189583	3.60081005654946	0.418832748209157	2.7234233124019	3.1711663734924	2.38776793818244	0.650745613170788	2.20596345580829
ENSG00000160097	-0.52577920511946	3.12462685887426	1.83065741649626	1.81067106588166	-0.0761162029915312	1.48533283912953	2.00379524893031	2.7234233124019	0.849238278605041	2.38776793818244	0.650745613170788	0.621000955087136
ENSG00000121905	1.0591832956017	2.23154206279077	1.83065741649626	2.54763666004787	-0.0761162029915312	1.48533283912953	2.00379524893031	0.401495217514537	2.4342007793262	0.802805437461281	0.650745613170788	0.621000955087136
ENSG00000121900	4.42841710526742	5.25707715489791	5.00058241793858	5.51111078402275	4.87808010739534	5.10982370403732	4.66676026165274	4.7938126402933	4.75612887421356	4.50324515560237	3.8206706146131	4.52789155069565
ENSG00000116514	3.72214830832413	2.88361875937046	3.41561991721742	3.6851401837978	3.38331541564577	3.80726093401689	2.00379524893031	0.401495217514537	2.4342007793262	3.61016035951889	0.650745613170788	0.621000955087136
ENSG00000278966	-0.52577920511946	-0.575812859266834	0.245694915775108	0.225708565160503	-0.0761162029915312	-0.0996296615916307	0.418832748209157	0.401495217514537	0.849238278605041	0.802805437461281	0.650745613170788	0.621000955087136
ENSG00000217644	-0.52577920511946	-0.575812859266834	0.245694915775108	0.225708565160503	1.50884629772963	-0.0996296615916307	0.418832748209157	0.401495217514537	0.849238278605041	0.802805437461281	0.650745613170788	0.621000955087136
ENSG00000239670	-0.52577920511946	-0.575812859266834	0.245694915775108	0.225708565160503	-0.0761162029915312	-0.0996296615916307	0.418832748209157	0.401495217514537	0.849238278605041	0.802805437461281	0.650745613170788	0.621000955087136
ENSG00000236065	1.0591832956017	-0.575812859266834	0.245694915775108	1.81067106588166	-0.0761162029915312	1.48533283912953	0.418832748209157	0.401495217514537	0.849238278605041	0.802805437461281	0.650745613170788	0.621000955087136
ENSG00000004455	5.20214124944374	4.9787759924108	4.88955110554983	4.74927052121752	5.41573689333814	4.14829785185195	2.74076084309652	1.98645771823569	4.01916328004735	4.26223705609858	2.97267370805815	4.32144067322823
ENSG00000276645	-0.52577920511946	-0.575812859266834	1.83065741649626	1.81067106588166	-0.0761162029915312	-0.0996296615916307	2.00379524893031	0.401495217514537	2.4342007793262	0.802805437461281	2.97267370805815	0.621000955087136
ENSG00000142920	5.35686384424238	5.61401169961318	5.60324692039319	5.43516193078945	5.05316681395344	5.57279568037986	8.13993193691634	8.09498217501386	7.94727036156557	7.69762320076923	7.81061694994918	8.00470524756119
ENSG00000278997	1.7961488897679	-0.575812859266834	0.245694915775108	0.225708565160503	1.50884629772963	-0.0996296615916307	0.418832748209157	0.401495217514537	0.849238278605041	0.802805437461281	2.23570811389194	0.621000955087136
ENSG00000116525	3.38111139048906	2.23154206279077	3.05304983783271	2.54763666004787	3.09380879845078	2.70772526046597	3.22618767026676	1.98645771823569	4.54967799674613	4.50324515560237	2.97267370805815	2.9429290499745
ENSG00000279179	1.7961488897679	-0.575812859266834	0.245694915775108	0.225708565160503	-0.0761162029915312	1.48533283912953	0.418832748209157	0.401495217514537	2.4342007793262	2.38776793818244	0.650745613170788	2.20596345580829
ENSG00000160094	4.11807698465527	3.12462685887426	4.15258551138363	3.39563356660282	3.09380879845078	4.54422652818309	3.58875774965147	3.57142021895685	4.01916328004735	3.97273043890359	2.97267370805815	3.79092595652945
ENSG00000270115	1.0591832956017	1.00914964145432	2.56762301066247	2.54763666004787	-0.0761162029915312	2.22229843329573	0.418832748209157	0.401495217514537	0.849238278605041	0.802805437461281	0.650745613170788	0.621000955087136
ENSG00000184389	-0.52577920511946	-0.575812859266834	1.83065741649626	3.03306348721811	-0.0761162029915312	1.48533283912953	0.418832748209157	0.401495217514537	0.849238278605041	0.802805437461281	0.650745613170788	0.621000955087136
ENSG00000225313	-0.52577920511946	1.00914964145432	0.245694915775108	0.225708565160503	-0.0761162029915312	-0.0996296615916307	2.00379524893031	0.401495217514537	0.849238278605041	0.802805437461281	0.650745613170788	0.621000955087136
ENSG00000134686	3.99778275093755	4.91604023706284	3.7051265344124	4.74927052121752	3.83077439261699	3.98783317965871	4.66676026165274	4.10193493565563	2.4342007793262	4.26223705609858	4.11017723180808	2.9429290499745
ENSG00000266239	-0.52577920511946	-0.575812859266834	0.245694915775108	0.225708565160503	-0.0761162029915312	-0.0996296615916307	0.418832748209157	0.401495217514537	0.849238278605041	0.802805437461281	0.650745613170788	0.621000955087136
ENSG00000222112	-0.52577920511946	1.74611523562053	2.56762301066247	0.225708565160503	-0.0761162029915312	-0.0996296615916307	0.418832748209157	0.401495217514537	0.849238278605041	0.802805437461281	0.650745613170788	0.621000955087136
ENSG00000233246	-0.52577920511946	-0.575812859266834	0.245694915775108	0.225708565160503	-0.0761162029915312	1.48533283912953	0.418832748209157	0.401495217514537	0.849238278605041	0.802805437461281	0.650745613170788	0.621000955087136
ENSG00000221225	-0.52577920511946	-0.575812859266834	0.245694915775108	0.225708565160503	-0.0761162029915312	-0.0996296615916307	0.418832748209157	0.401495217514537	0.849238278605041	0.802805437461281	0.650745613170788	0.621000955087136
ENSG00000234512	-0.52577920511946	-0.575812859266834	0.245694915775108	0.225708565160503	-0.0761162029915312	-0.0996296615916307	0.418832748209157	0.401495217514537	0.849238278605041	0.802805437461281	0.650745613170788	0.621000955087136
ENSG00000121903	2.64414579632285	1.00914964145432	1.83065741649626	1.81067106588166	-0.0761162029915312	2.70772526046597	0.418832748209157	3.20885013957214	0.849238278605041	3.97273043890359	2.97267370805815	0.621000955087136
ENSG00000235907	-0.52577920511946	1.00914964145432	0.245694915775108	0.225708565160503	-0.0761162029915312	1.48533283912953	0.418832748209157	0.401495217514537	0.849238278605041	0.802805437461281	0.650745613170788	0.621000955087136
ENSG00000121904	2.93365241351784	2.59411214217548	2.56762301066247	3.03306348721811	1.50884629772963	3.35980195704567	2.74076084309652	3.57142021895685	3.1711663734924	3.61016035951889	3.8206706146131	3.79092595652945
ENSG00000227000	-0.52577920511946	-0.575812859266834	0.245694915775108	0.225708565160503	-0.0761162029915312	-0.0996296615916307	0.418832748209157	0.401495217514537	0.849238278605041	0.802805437461281	0.650745613170788	0.621000955087136
ENSG00000176256	-0.52577920511946	-0.575812859266834	0.245694915775108	1.81067106588166	-0.0761162029915312	-0.0996296615916307	0.418832748209157	0.401495217514537	0.849238278605041	0.802805437461281	2.23570811389194	0.621000955087136
ENSG00000231163	1.0591832956017	-0.575812859266834	0.245694915775108	0.225708565160503	-0.0761162029915312	-0.0996296615916307	0.418832748209157	0.401495217514537	0.849238278605041	0.802805437461281	0.650745613170788	0.621000955087136
ENSG00000201148	2.64414579632285	3.12462685887426	2.56762301066247	2.54763666004787	2.73123871906607	2.22229843329573	2.00379524893031	1.98645771823569	2.4342007793262	3.97273043890359	2.97267370805815	2.20596345580829
ENSG00000142698	-0.52577920511946	-0.575812859266834	0.245694915775108	0.225708565160503	1.50884629772963	-0.0996296615916307	0.418832748209157	0.401495217514537	0.849238278605041	0.802805437461281	0.650745613170788	0.621000955087136
ENSG00000221053	-0.52577920511946	-0.575812859266834	0.245694915775108	0.225708565160503	-0.0761162029915312	-0.0996296615916307	0.418832748209157	0.401495217514537	0.849238278605041	0.802805437461281	0.650745613170788	0.621000955087136
ENSG00000270241	-0.52577920511946	-0.575812859266834	0.245694915775108	0.225708565160503	-0.0761162029915312	-0.0996296615916307	0.418832748209157	0.401495217514537	0.849238278605041	0.802805437461281	0.650745613170788	0.621000955087136
ENSG00000207941	-0.52577920511946	-0.575812859266834	0.245694915775108	0.225708565160503	-0.0761162029915312	-0.0996296615916307	0.418832748209157	0.401495217514537	0.849238278605041	0.802805437461281	0.650745613170788	0.621000955087136
ENSG00000163866	3.56168363613088	2.59411214217548	3.41561991721742	3.03306348721811	3.38331541564577	2.22229843329573	3.58875774965147	3.57142021895685	4.01916328004735	2.38776793818244	3.8206706146131	2.9429290499745
ENSG00000189280	1.0591832956017	-0.575812859266834	0.245694915775108	0.225708565160503	-0.0761162029915312	-0.0996296615916307	0.418832748209157	0.401495217514537	0.849238278605041	0.802805437461281	0.650745613170788	0.621000955087136
ENSG00000189433	-0.52577920511946	1.00914964145432	0.245694915775108	0.225708565160503	1.50884629772963	2.22229843329573	7.73171570349351	8.38448879220885	7.69472832954942	7.64829548840566	8.0170678274166	8.13670079337118
ENSG00000255811	-0.52577920511946	-0.575812859266834	0.245694915775108	0.225708565160503	-0.0761162029915312	-0.0996296615916307	0.418832748209157	0.401495217514537	0.849238278605041	0.802805437461281	0.650745613170788	0.621000955087136
ENSG00000216162	-0.52577920511946	-0.575812859266834	0.245694915775108	0.225708565160503	-0.0761162029915312	-0.0996296615916307	0.418832748209157	0.401495217514537	0.849238278605041	0.802805437461281	0.650745613170788	0.621000955087136
ENSG00000188910	-0.52577920511946	1.00914964145432	0.245694915775108	0.225708565160503	-0.0761162029915312	1.48533283912953	0.418832748209157	3.20885013957214	0.849238278605041	0.802805437461281	0.650745613170788	0.621000955087136
ENSG00000187513	1.7961488897679	1.00914964145432	1.83065741649626	0.225708565160503	1.50884629772963	-0.0996296615916307	2.00379524893031	1.98645771823569	0.849238278605041	0.802805437461281	0.650745613170788	0.621000955087136
ENSG00000230163	-0.52577920511946	1.00914964145432	0.245694915775108	0.225708565160503	2.24581189189583	-0.0996296615916307	2.00379524893031	0.401495217514537	0.849238278605041	0.802805437461281	0.650745613170788	0.621000955087136
ENSG00000116544	3.38111139048906	3.33107773634169	2.56762301066247	4.31317140641084	2.73123871906607	2.22229843329573	3.58875774965147	3.86092683615183	2.4342007793262	3.12473353234864	4.55763620877931	2.9429290499745
ENSG00000241014	2.28157571693814	1.74611523562053	2.56762301066247	1.81067106588166	1.50884629772963	2.70772526046597	2.00379524893031	0.401495217514537	0.849238278605041	0.802805437461281	0.650745613170788	0.621000955087136
ENSG00000271741	1.0591832956017	-0.575812859266834	0.245694915775108	0.225708565160503	-0.0761162029915312	-0.0996296615916307	0.418832748209157	0.401495217514537	2.4342007793262	0.802805437461281	0.650745613170788	0.621000955087136
ENSG00000243749	-0.52577920511946	1.00914964145432	0.245694915775108	0.225708565160503	-0.0761162029915312	1.48533283912953	0.418832748209157	0.401495217514537	2.4342007793262	3.12473353234864	0.650745613170788	0.621000955087136
ENSG00000163867	1.0591832956017	1.74611523562053	3.05304983783271	1.81067106588166	1.50884629772963	2.22229843329573	0.418832748209157	0.401495217514537	2.4342007793262	0.802805437461281	0.650745613170788	2.20596345580829
ENSG00000233940	-0.52577920511946	-0.575812859266834	0.245694915775108	0.225708565160503	-0.0761162029915312	-0.0996296615916307	0.418832748209157	0.401495217514537	0.849238278605041	0.802805437461281	0.650745613170788	0.621000955087136
ENSG00000197056	2.64414579632285	2.23154206279077	0.245694915775108	3.03306348721811	1.50884629772963	1.48533283912953	3.22618767026676	1.98645771823569	2.4342007793262	2.38776793818244	2.97267370805815	2.9429290499745
ENSG00000228348	-0.52577920511946	-0.575812859266834	1.83065741649626	1.81067106588166	-0.0761162029915312	1.48533283912953	0.418832748209157	0.401495217514537	0.849238278605041	0.802805437461281	0.650745613170788	0.621000955087136
ENSG00000116560	5.84926022622747	6.08239862348496	5.67195967047721	5.27010268451896	5.20928601587072	5.68173005193303	4.5062955894595	4.10193493565563	4.01916328004735	3.61016035951889	2.23570811389194	3.79092595652945
ENSG00000201868	-0.52577920511946	-0.575812859266834	0.245694915775108	0.225708565160503	-0.0761162029915312	-0.0996296615916307	0.418832748209157	0.401495217514537	0.849238278605041	0.802805437461281	0.650745613170788	0.621000955087136
ENSG00000146463	3.38111139048906	3.67211465417675	2.56762301066247	3.39563356660282	2.73123871906607	3.35980195704567	3.87826436684645	3.86092683615183	3.65659320066265	3.12473353234864	2.97267370805815	3.42835587714474
ENSG00000240374	1.0591832956017	-0.575812859266834	0.245694915775108	0.225708565160503	-0.0761162029915312	-0.0996296615916307	0.418832748209157	0.401495217514537	0.849238278605041	2.38776793818244	0.650745613170788	0.621000955087136
ENSG00000201542	-0.52577920511946	-0.575812859266834	0.245694915775108	1.81067106588166	-0.0761162029915312	1.48533283912953	0.418832748209157	0.401495217514537	0.849238278605041	0.802805437461281	0.650745613170788	0.621000955087136
ENSG00000229994	1.7961488897679	1.00914964145432	1.83065741649626	0.225708565160503	-0.0761162029915312	-0.0996296615916307	2.00379524893031	2.7234233124019	3.1711663734924	0.802805437461281	2.23570811389194	0.621000955087136
ENSG00000227409	-0.52577920511946	-0.575812859266834	0.245694915775108	0.225708565160503	-0.0761162029915312	-0.0996296615916307	0.418832748209157	0.401495217514537	0.849238278605041	0.802805437461281	0.650745613170788	0.621000955087136
ENSG00000278702	-0.52577920511946	-0.575812859266834	0.245694915775108	0.225708565160503	-0.0761162029915312	-0.0996296615916307	0.418832748209157	0.401495217514537	0.849238278605041	0.802805437461281	0.650745613170788	0.621000955087136
ENSG00000142687	3.8665382176593	4.46858126009162	3.05304983783271	4.13259916076902	3.09380879845078	4.14829785185195	4.11927246635025	3.20885013957214	4.01916328004735	3.61016035951889	2.97267370805815	3.79092595652945
ENSG00000236274	-0.52577920511946	-0.575812859266834	0.245694915775108	0.225708565160503	-0.0761162029915312	-0.0996296615916307	0.418832748209157	0.401495217514537	0.849238278605041	0.802805437461281	0.650745613170788	0.621000955087136
ENSG00000020129	4.96607389121022	4.55347015767813	4.15258551138363	4.74927052121752	4.31620121978723	4.65525784057184	4.66676026165274	4.64942273095812	4.30866989724234	3.61016035951889	3.8206706146131	4.52789155069565
ENSG00000239636	1.0591832956017	1.00914964145432	0.245694915775108	2.54763666004787	1.50884629772963	1.48533283912953	2.74076084309652	0.401495217514537	0.849238278605041	0.802805437461281	0.650745613170788	0.621000955087136
ENSG00000116819	1.7961488897679	3.33107773634169	1.83065741649626	3.03306348721811	1.50884629772963	2.22229843329573	0.418832748209157	1.98645771823569	0.849238278605041	0.802805437461281	0.650745613170788	0.621000955087136
ENSG00000126067	1.0591832956017	3.67211465417675	4.88955110554983	3.9261482833016	3.83077439261699	2.70772526046597	2.00379524893031	2.7234233124019	0.849238278605041	2.38776793818244	3.8206706146131	2.9429290499745
ENSG00000142686	2.64414579632285	2.59411214217548	1.83065741649626	1.81067106588166	2.73123871906607	1.48533283912953	2.00379524893031	2.7234233124019	2.4342007793262	2.38776793818244	0.650745613170788	3.79092595652945
ENSG00000092853	2.28157571693814	2.88361875937046	1.83065741649626	1.81067106588166	3.83077439261699	3.07029533985068	2.00379524893031	0.401495217514537	0.849238278605041	0.802805437461281	2.97267370805815	0.621000955087136
ENSG00000232335	-0.52577920511946	-0.575812859266834	0.245694915775108	0.225708565160503	-0.0761162029915312	-0.0996296615916307	0.418832748209157	0.401495217514537	0.849238278605041	0.802805437461281	0.650745613170788	0.621000955087136
ENSG00000134698	4.11807698465527	4.9787759924108	4.88955110554983	4.74927052121752	4.01134663825881	3.98783317965871	4.66676026165274	3.57142021895685	3.1711663734924	4.7096960330698	2.97267370805815	3.42835587714474
ENSG00000092847	4.60350381182551	4.17907464289663	4.15258551138363	4.74927052121752	4.56773998678319	4.14829785185195	5.17372025037263	5.35569152790141	4.75612887421356	3.61016035951889	4.73820845442113	5.14456291114415
ENSG00000271164	-0.52577920511946	-0.575812859266834	0.245694915775108	0.225708565160503	-0.0761162029915312	-0.0996296615916307	0.418832748209157	0.401495217514537	0.849238278605041	0.802805437461281	0.650745613170788	0.621000955087136
ENSG00000266671	-0.52577920511946	-0.575812859266834	0.245694915775108	0.225708565160503	-0.0761162029915312	-0.0996296615916307	0.418832748209157	0.401495217514537	0.849238278605041	0.802805437461281	0.650745613170788	0.621000955087136
ENSG00000280133	-0.52577920511946	-0.575812859266834	0.245694915775108	0.225708565160503	-0.0761162029915312	-0.0996296615916307	0.418832748209157	0.401495217514537	0.849238278605041	0.802805437461281	0.650745613170788	0.621000955087136
ENSG00000271914	-0.52577920511946	-0.575812859266834	0.245694915775108	0.225708565160503	-0.0761162029915312	-0.0996296615916307	0.418832748209157	0.401495217514537	0.849238278605041	0.802805437461281	0.650745613170788	0.621000955087136
ENSG00000126070	4.60350381182551	4.46858126009162	4.15258551138363	4.61802598793926	5.05316681395344	4.65525784057184	5.84509750291125	5.68689743637679	5.2415557013838	4.7096960330698	5.60494192355766	5.57519726547401
ENSG00000271554	-0.52577920511946	-0.575812859266834	0.245694915775108	0.225708565160503	-0.0761162029915312	-0.0996296615916307	0.418832748209157	0.401495217514537	0.849238278605041	0.802805437461281	0.650745613170788	0.621000955087136
ENSG00000232862	-0.52577920511946	-0.575812859266834	0.245694915775108	0.225708565160503	-0.0761162029915312	-0.0996296615916307	0.418832748209157	0.401495217514537	0.849238278605041	0.802805437461281	0.650745613170788	0.621000955087136
ENSG00000092850	2.28157571693814	-0.575812859266834	1.83065741649626	0.225708565160503	1.50884629772963	-0.0996296615916307	0.418832748209157	0.401495217514537	0.849238278605041	0.802805437461281	2.23570811389194	2.20596345580829
ENSG00000116863	2.64414579632285	2.59411214217548	1.83065741649626	3.39563356660282	-0.0761162029915312	2.70772526046597	3.22618767026676	3.86092683615183	4.01916328004735	3.12473353234864	3.45810053522839	2.9429290499745
ENSG00000171812	2.64414579632285	2.59411214217548	4.15258551138363	2.54763666004787	3.38331541564577	3.35980195704567	2.74076084309652	1.98645771823569	0.849238278605041	2.38776793818244	3.8206706146131	3.79092595652945
ENSG00000054116	3.8665382176593	3.51164998198351	3.05304983783271	2.54763666004787	3.83077439261699	3.80726093401689	2.00379524893031	4.30838581312306	2.4342007793262	2.38776793818244	2.23570811389194	0.621000955087136
ENSG00000116871	4.75962301374279	4.37838345112004	4.33315775702545	4.74927052121752	3.38331541564577	4.14829785185195	4.94239470426617	5.25947621264211	4.75612887421356	4.89026827871162	5.04306303594955	5.14456291114415
ENSG00000264592	-0.52577920511946	-0.575812859266834	0.245694915775108	0.225708565160503	-0.0761162029915312	-0.0996296615916307	0.418832748209157	0.401495217514537	0.849238278605041	0.802805437461281	0.650745613170788	0.621000955087136
ENSG00000054118	5.66404535376056	5.25707715489791	5.37497793272007	4.47363607860409	5.35014855171057	5.51508018252358	3.22618767026676	3.20885013957214	3.65659320066265	4.7096960330698	4.55763620877931	3.42835587714474
ENSG00000231849	-0.52577920511946	1.00914964145432	0.245694915775108	0.225708565160503	-0.0761162029915312	-0.0996296615916307	0.418832748209157	0.401495217514537	0.849238278605041	0.802805437461281	0.650745613170788	0.621000955087136
ENSG00000278491	-0.52577920511946	-0.575812859266834	0.245694915775108	0.225708565160503	-0.0761162029915312	-0.0996296615916307	0.418832748209157	0.401495217514537	0.849238278605041	0.802805437461281	0.650745613170788	0.621000955087136
ENSG00000214193	3.56168363613088	3.12462685887426	3.05304983783271	3.39563356660282	3.09380879845078	3.80726093401689	2.74076084309652	3.20885013957214	3.65659320066265	3.61016035951889	3.8206706146131	3.79092595652945
ENSG00000142694	3.56168363613088	3.12462685887426	3.41561991721742	3.39563356660282	2.73123871906607	3.35980195704567	4.11927246635025	3.57142021895685	0.849238278605041	3.12473353234864	0.650745613170788	2.9429290499745
ENSG00000116883	1.0591832956017	-0.575812859266834	1.83065741649626	0.225708565160503	-0.0761162029915312	1.48533283912953	3.58875774965147	3.20885013957214	3.1711663734924	2.38776793818244	3.45810053522839	3.79092595652945
ENSG00000196182	5.77800154305764	4.91604023706284	4.88955110554983	5.58326056977859	5.05316681395344	5.87765026190829	4.11927246635025	4.10193493565563	5.09716579204863	3.61016035951889	5.40563311533426	4.70846379633748
ENSG00000181817	2.28157571693814	1.74611523562053	3.05304983783271	0.225708565160503	3.38331541564577	2.22229843329573	2.00379524893031	1.98645771823569	2.4342007793262	0.802805437461281	0.650745613170788	2.9429290499745
ENSG00000222821	2.64414579632285	-0.575812859266834	0.245694915775108	0.225708565160503	2.73123871906607	-0.0996296615916307	0.418832748209157	0.401495217514537	0.849238278605041	0.802805437461281	0.650745613170788	0.621000955087136
ENSG00000116885	1.7961488897679	1.74611523562053	0.245694915775108	0.225708565160503	1.50884629772963	-0.0996296615916307	0.418832748209157	0.401495217514537	0.849238278605041	0.802805437461281	0.650745613170788	0.621000955087136
ENSG00000201448	3.56168363613088	3.67211465417675	3.9461346339162	3.03306348721811	4.96827791636692	4.42393229446538	0.418832748209157	0.401495217514537	0.849238278605041	0.802805437461281	0.650745613170788	0.621000955087136
ENSG00000116898	3.17466051302163	3.81650456351193	3.41561991721742	4.47363607860409	3.09380879845078	2.22229843329573	2.00379524893031	2.7234233124019	3.1711663734924	2.38776793818244	0.650745613170788	0.621000955087136
ENSG00000119535	1.7961488897679	1.00914964145432	0.245694915775108	0.225708565160503	1.50884629772963	2.22229843329573	0.418832748209157	0.401495217514537	0.849238278605041	0.802805437461281	0.650745613170788	0.621000955087136
ENSG00000230214	-0.52577920511946	-0.575812859266834	0.245694915775108	0.225708565160503	1.50884629772963	-0.0996296615916307	0.418832748209157	0.401495217514537	0.849238278605041	0.802805437461281	2.23570811389194	0.621000955087136
ENSG00000234481	-0.52577920511946	-0.575812859266834	0.245694915775108	0.225708565160503	-0.0761162029915312	-0.0996296615916307	0.418832748209157	0.401495217514537	0.849238278605041	0.802805437461281	0.650745613170788	0.621000955087136
ENSG00000163873	1.7961488897679	2.23154206279077	1.83065741649626	1.81067106588166	3.38331541564577	1.48533283912953	3.87826436684645	3.20885013957214	2.4342007793262	3.12473353234864	0.650745613170788	2.20596345580829
ENSG00000264698	-0.52577920511946	-0.575812859266834	0.245694915775108	0.225708565160503	-0.0761162029915312	-0.0996296615916307	0.418832748209157	0.401495217514537	0.849238278605041	0.802805437461281	0.650745613170788	0.621000955087136
ENSG00000207328	-0.52577920511946	-0.575812859266834	0.245694915775108	0.225708565160503	-0.0761162029915312	-0.0996296615916307	0.418832748209157	0.401495217514537	0.849238278605041	0.802805437461281	0.650745613170788	0.621000955087136
ENSG00000223944	-0.52577920511946	-0.575812859266834	0.245694915775108	0.225708565160503	-0.0761162029915312	-0.0996296615916307	0.418832748209157	0.401495217514537	0.849238278605041	0.802805437461281	0.650745613170788	0.621000955087136
ENSG00000252368	-0.52577920511946	-0.575812859266834	0.245694915775108	0.225708565160503	-0.0761162029915312	-0.0996296615916307	0.418832748209157	0.401495217514537	0.849238278605041	0.802805437461281	0.650745613170788	0.621000955087136
ENSG00000230451	-0.52577920511946	-0.575812859266834	0.245694915775108	0.225708565160503	-0.0761162029915312	-0.0996296615916307	0.418832748209157	0.401495217514537	0.849238278605041	0.802805437461281	0.650745613170788	0.621000955087136
ENSG00000233621	1.0591832956017	-0.575812859266834	2.56762301066247	0.225708565160503	-0.0761162029915312	1.48533283912953	3.58875774965147	2.7234233124019	4.01916328004735	0.802805437461281	3.8206706146131	2.20596345580829
ENSG00000163874	3.17466051302163	1.74611523562053	0.245694915775108	3.39563356660282	2.73123871906607	-0.0996296615916307	2.00379524893031	3.57142021895685	3.1711663734924	3.12473353234864	2.23570811389194	2.9429290499745
ENSG00000278228	-0.52577920511946	-0.575812859266834	0.245694915775108	0.225708565160503	-0.0761162029915312	-0.0996296615916307	0.418832748209157	0.401495217514537	0.849238278605041	0.802805437461281	0.650745613170788	0.621000955087136
ENSG00000163875	3.56168363613088	3.33107773634169	3.9461346339162	3.39563356660282	4.01134663825881	3.07029533985068	2.74076084309652	3.57142021895685	3.1711663734924	0.802805437461281	3.8206706146131	2.20596345580829
ENSG00000263675	-0.52577920511946	-0.575812859266834	0.245694915775108	0.225708565160503	-0.0761162029915312	-0.0996296615916307	0.418832748209157	0.401495217514537	0.849238278605041	0.802805437461281	0.650745613170788	0.621000955087136
ENSG00000163877	3.56168363613088	2.88361875937046	3.7051265344124	2.54763666004787	3.38331541564577	2.22229843329573	2.00379524893031	0.401495217514537	0.849238278605041	2.38776793818244	0.650745613170788	2.9429290499745
ENSG00000232273	1.0591832956017	1.00914964145432	0.245694915775108	0.225708565160503	-0.0761162029915312	-0.0996296615916307	0.418832748209157	0.401495217514537	0.849238278605041	0.802805437461281	0.650745613170788	0.621000955087136
ENSG00000237749	2.28157571693814	1.00914964145432	1.83065741649626	0.225708565160503	1.50884629772963	-0.0996296615916307	0.418832748209157	0.401495217514537	0.849238278605041	0.802805437461281	0.650745613170788	0.621000955087136
ENSG00000163879	-0.52577920511946	1.74611523562053	0.245694915775108	2.54763666004787	2.24581189189583	1.48533283912953	0.418832748209157	0.401495217514537	2.4342007793262	0.802805437461281	0.650745613170788	2.9429290499745
ENSG00000134697	3.17466051302163	4.17907464289663	5.10367591090268	4.74927052121752	4.17181131045205	4.29268776118713	3.87826436684645	3.20885013957214	3.65659320066265	3.12473353234864	3.45810053522839	0.621000955087136
ENSG00000169218	2.28157571693814	2.59411214217548	1.83065741649626	1.81067106588166	1.50884629772963	2.22229843329573	0.418832748209157	1.98645771823569	2.4342007793262	0.802805437461281	0.650745613170788	2.20596345580829
ENSG00000116922	3.8665382176593	3.67211465417675	3.05304983783271	3.39563356660282	1.50884629772963	3.07029533985068	2.00379524893031	4.10193493565563	3.65659320066265	2.38776793818244	3.45810053522839	3.79092595652945
ENSG00000134690	2.93365241351784	3.12462685887426	3.41561991721742	3.03306348721811	3.62432351514956	2.22229843329573	3.87826436684645	4.30838581312306	2.4342007793262	2.38776793818244	2.23570811389194	2.20596345580829
ENSG00000183317	3.38111139048906	3.51164998198351	3.05304983783271	3.39563356660282	3.38331541564577	2.70772526046597	3.22618767026676	4.7938126402933	3.1711663734924	3.61016035951889	0.650745613170788	2.20596345580829
ENSG00000200421	-0.52577920511946	1.00914964145432	0.245694915775108	0.225708565160503	-0.0761162029915312	1.48533283912953	0.418832748209157	0.401495217514537	0.849238278605041	0.802805437461281	0.650745613170788	0.621000955087136
ENSG00000214141	-0.52577920511946	1.00914964145432	0.245694915775108	1.81067106588166	-0.0761162029915312	2.70772526046597	0.418832748209157	0.401495217514537	0.849238278605041	0.802805437461281	2.23570811389194	0.621000955087136
ENSG00000227416	-0.52577920511946	-0.575812859266834	0.245694915775108	0.225708565160503	-0.0761162029915312	-0.0996296615916307	0.418832748209157	0.401495217514537	0.849238278605041	2.38776793818244	0.650745613170788	0.621000955087136
ENSG00000185090	4.33220179000811	4.28216813586074	3.9461346339162	3.6851401837978	3.09380879845078	3.98783317965871	2.74076084309652	4.30838581312306	3.1711663734924	3.12473353234864	0.650745613170788	3.42835587714474
ENSG00000233728	-0.52577920511946	-0.575812859266834	0.245694915775108	0.225708565160503	-0.0761162029915312	-0.0996296615916307	0.418832748209157	0.401495217514537	0.849238278605041	0.802805437461281	0.650745613170788	0.621000955087136
ENSG00000196449	2.28157571693814	1.74611523562053	3.41561991721742	3.6851401837978	3.83077439261699	3.07029533985068	0.418832748209157	0.401495217514537	3.1711663734924	2.38776793818244	2.23570811389194	0.621000955087136
ENSG00000197982	5.66404535376056	5.03889698484837	4.88955110554983	5.27010268451896	5.05316681395344	5.18577255727062	4.5062955894595	4.30838581312306	3.65659320066265	4.50324515560237	4.35118533131188	4.70846379633748
ENSG00000188786	4.11807698465527	3.81650456351193	3.05304983783271	3.39563356660282	3.83077439261699	2.70772526046597	4.11927246635025	0.401495217514537	3.65659320066265	3.12473353234864	3.45810053522839	2.9429290499745
ENSG00000235673	-0.52577920511946	-0.575812859266834	0.245694915775108	0.225708565160503	-0.0761162029915312	1.48533283912953	0.418832748209157	0.401495217514537	0.849238278605041	0.802805437461281	0.650745613170788	0.621000955087136
ENSG00000204084	3.8665382176593	2.88361875937046	3.7051265344124	0.225708565160503	3.38331541564577	3.80726093401689	3.58875774965147	3.20885013957214	3.1711663734924	2.38776793818244	2.23570811389194	2.9429290499745
ENSG00000230955	-0.52577920511946	-0.575812859266834	0.245694915775108	0.225708565160503	-0.0761162029915312	-0.0996296615916307	0.418832748209157	0.401495217514537	0.849238278605041	0.802805437461281	0.650745613170788	0.621000955087136
ENSG00000252448	-0.52577920511946	-0.575812859266834	0.245694915775108	0.225708565160503	-0.0761162029915312	-0.0996296615916307	0.418832748209157	0.401495217514537	0.849238278605041	0.802805437461281	0.650745613170788	0.621000955087136
ENSG00000222282	-0.52577920511946	-0.575812859266834	0.245694915775108	0.225708565160503	-0.0761162029915312	-0.0996296615916307	0.418832748209157	0.401495217514537	0.849238278605041	0.802805437461281	0.650745613170788	0.621000955087136
ENSG00000277168	-0.52577920511946	-0.575812859266834	1.83065741649626	0.225708565160503	-0.0761162029915312	-0.0996296615916307	0.418832748209157	0.401495217514537	0.849238278605041	0.802805437461281	0.650745613170788	0.621000955087136
ENSG00000183431	5.02880964655818	4.91604023706284	5.00058241793858	3.9261482833016	3.09380879845078	4.85456664879524	3.58875774965147	4.92505717357155	2.4342007793262	2.38776793818244	2.23570811389194	3.42835587714474
ENSG00000212541	-0.52577920511946	-0.575812859266834	0.245694915775108	1.81067106588166	-0.0761162029915312	-0.0996296615916307	0.418832748209157	1.98645771823569	0.849238278605041	0.802805437461281	0.650745613170788	0.621000955087136
ENSG00000183386	1.0591832956017	-0.575812859266834	1.83065741649626	0.225708565160503	-0.0761162029915312	1.48533283912953	2.74076084309652	3.20885013957214	0.849238278605041	0.802805437461281	2.97267370805815	2.20596345580829
ENSG00000183520	2.28157571693814	-0.575812859266834	0.245694915775108	2.54763666004787	-0.0761162029915312	-0.0996296615916307	3.87826436684645	3.57142021895685	3.1711663734924	3.12473353234864	3.8206706146131	2.9429290499745
ENSG00000185668	3.72214830832413	3.51164998198351	3.7051265344124	2.54763666004787	2.73123871906607	3.60081005654946	4.32572334381768	4.92505717357155	2.4342007793262	4.50324515560237	5.04306303594955	4.52789155069565
ENSG00000224592	-0.52577920511946	1.00914964145432	0.245694915775108	0.225708565160503	-0.0761162029915312	1.48533283912953	0.418832748209157	0.401495217514537	0.849238278605041	0.802805437461281	0.650745613170788	0.621000955087136
ENSG00000223589	-0.52577920511946	-0.575812859266834	1.83065741649626	0.225708565160503	-0.0761162029915312	-0.0996296615916307	4.11927246635025	4.64942273095812	4.54967799674613	3.61016035951889	0.650745613170788	4.32144067322823
ENSG00000265596	-0.52577920511946	-0.575812859266834	0.245694915775108	0.225708565160503	-0.0761162029915312	-0.0996296615916307	0.418832748209157	0.401495217514537	0.849238278605041	0.802805437461281	0.650745613170788	0.621000955087136
ENSG00000237290	-0.52577920511946	-0.575812859266834	0.245694915775108	0.225708565160503	-0.0761162029915312	-0.0996296615916307	2.00379524893031	2.7234233124019	2.4342007793262	3.61016035951889	2.97267370805815	3.42835587714474
ENSG00000275350	-0.52577920511946	-0.575812859266834	0.245694915775108	0.225708565160503	-0.0761162029915312	-0.0996296615916307	0.418832748209157	0.401495217514537	0.849238278605041	0.802805437461281	0.650745613170788	0.621000955087136
ENSG00000200796	-0.52577920511946	-0.575812859266834	0.245694915775108	0.225708565160503	-0.0761162029915312	-0.0996296615916307	0.418832748209157	0.401495217514537	0.849238278605041	0.802805437461281	0.650745613170788	0.621000955087136
ENSG00000238063	-0.52577920511946	-0.575812859266834	0.245694915775108	0.225708565160503	-0.0761162029915312	-0.0996296615916307	0.418832748209157	0.401495217514537	0.849238278605041	0.802805437461281	0.650745613170788	0.621000955087136
ENSG00000215895	5.54030998533831	6.43541439615642	6.12833796513695	6.00706827868516	5.80652684637031	5.92273815143682	0.418832748209157	0.401495217514537	0.849238278605041	0.802805437461281	0.650745613170788	2.20596345580829
ENSG00000116954	4.22910829704401	4.46858126009162	3.7051265344124	4.13259916076902	4.56773998678319	4.85456664879524	4.11927246635025	4.10193493565563	3.65659320066265	2.38776793818244	4.35118533131188	3.79092595652945
ENSG00000273637	-0.52577920511946	-0.575812859266834	0.245694915775108	0.225708565160503	-0.0761162029915312	-0.0996296615916307	0.418832748209157	0.401495217514537	0.849238278605041	0.802805437461281	0.650745613170788	0.621000955087136
ENSG00000228436	-0.52577920511946	-0.575812859266834	0.245694915775108	0.225708565160503	-0.0761162029915312	-0.0996296615916307	0.418832748209157	0.401495217514537	2.4342007793262	0.802805437461281	0.650745613170788	0.621000955087136
ENSG00000214114	2.93365241351784	2.23154206279077	0.245694915775108	2.54763666004787	1.50884629772963	-0.0996296615916307	0.418832748209157	1.98645771823569	0.849238278605041	2.38776793818244	2.97267370805815	2.20596345580829
ENSG00000274944	-0.52577920511946	-0.575812859266834	0.245694915775108	0.225708565160503	-0.0761162029915312	-0.0996296615916307	0.418832748209157	0.401495217514537	0.849238278605041	0.802805437461281	0.650745613170788	0.621000955087136
ENSG00000131233	-0.52577920511946	-0.575812859266834	0.245694915775108	0.225708565160503	-0.0761162029915312	-0.0996296615916307	0.418832748209157	0.401495217514537	0.849238278605041	0.802805437461281	0.650745613170788	0.621000955087136
ENSG00000158315	-0.52577920511946	1.00914964145432	1.83065741649626	1.81067106588166	1.50884629772963	2.22229843329573	2.00379524893031	1.98645771823569	0.849238278605041	0.802805437461281	2.97267370805815	2.20596345580829
ENSG00000199963	-0.52577920511946	-0.575812859266834	0.245694915775108	0.225708565160503	-0.0761162029915312	-0.0996296615916307	0.418832748209157	0.401495217514537	0.849238278605041	0.802805437461281	0.650745613170788	0.621000955087136
ENSG00000207466	-0.52577920511946	-0.575812859266834	0.245694915775108	0.225708565160503	-0.0761162029915312	-0.0996296615916307	0.418832748209157	0.401495217514537	0.849238278605041	0.802805437461281	0.650745613170788	0.621000955087136
ENSG00000235549	-0.52577920511946	1.74611523562053	0.245694915775108	1.81067106588166	-0.0761162029915312	-0.0996296615916307	0.418832748209157	0.401495217514537	0.849238278605041	0.802805437461281	0.650745613170788	0.621000955087136
ENSG00000174574	4.60350381182551	4.91604023706284	2.56762301066247	4.74927052121752	4.67877129917194	4.65525784057184	3.87826436684645	3.20885013957214	4.30866989724234	3.12473353234864	4.11017723180808	2.20596345580829
ENSG00000168653	4.22910829704401	4.37838345112004	2.56762301066247	3.6851401837978	3.83077439261699	4.42393229446538	2.00379524893031	1.98645771823569	2.4342007793262	2.38776793818244	3.8206706146131	0.621000955087136
ENSG00000127603	6.65412988489548	6.9710816006208	6.51248145647001	6.52948931333761	6.22766454518557	6.72054930082356	5.06268893798388	4.48895805876488	4.01916328004735	5.19512286024004	4.89867312661437	3.79092595652945
ENSG00000206654	-0.52577920511946	-0.575812859266834	0.245694915775108	0.225708565160503	-0.0761162029915312	-0.0996296615916307	0.418832748209157	0.401495217514537	0.849238278605041	0.802805437461281	0.650745613170788	0.621000955087136
ENSG00000222378	-0.52577920511946	1.74611523562053	0.245694915775108	0.225708565160503	1.50884629772963	1.48533283912953	0.418832748209157	0.401495217514537	0.849238278605041	0.802805437461281	0.650745613170788	2.20596345580829
ENSG00000270040	-0.52577920511946	-0.575812859266834	0.245694915775108	0.225708565160503	-0.0761162029915312	-0.0996296615916307	0.418832748209157	0.401495217514537	0.849238278605041	0.802805437461281	0.650745613170788	0.621000955087136
ENSG00000226438	-0.52577920511946	-0.575812859266834	0.245694915775108	0.225708565160503	-0.0761162029915312	-0.0996296615916307	0.418832748209157	0.401495217514537	0.849238278605041	0.802805437461281	0.650745613170788	0.621000955087136
ENSG00000217897	-0.52577920511946	-0.575812859266834	0.245694915775108	0.225708565160503	-0.0761162029915312	-0.0996296615916307	0.418832748209157	0.401495217514537	0.849238278605041	0.802805437461281	0.650745613170788	0.621000955087136
ENSG00000183682	2.93365241351784	3.33107773634169	4.15258551138363	3.6851401837978	2.24581189189583	2.70772526046597	4.5062955894595	1.98645771823569	3.1711663734924	3.61016035951889	4.11017723180808	2.20596345580829
ENSG00000237624	1.7961488897679	2.23154206279077	0.245694915775108	1.81067106588166	3.09380879845078	1.48533283912953	2.00379524893031	1.98645771823569	2.4342007793262	0.802805437461281	0.650745613170788	2.9429290499745
ENSG00000182109	1.7961488897679	1.00914964145432	0.245694915775108	3.03306348721811	-0.0761162029915312	3.07029533985068	2.74076084309652	1.98645771823569	2.4342007793262	2.38776793818244	0.650745613170788	0.621000955087136
ENSG00000243970	-0.52577920511946	-0.575812859266834	1.83065741649626	0.225708565160503	-0.0761162029915312	-0.0996296615916307	0.418832748209157	0.401495217514537	0.849238278605041	0.802805437461281	0.650745613170788	0.621000955087136
ENSG00000090621	6.52950323038173	6.38997142539525	6.02705462929977	6.41553312404052	6.5237966391956	6.20415108658547	4.81115017098792	5.04535140728926	4.01916328004735	4.50324515560237	5.29460180294551	4.70846379633748
ENSG00000228060	-0.52577920511946	-0.575812859266834	0.245694915775108	0.225708565160503	-0.0761162029915312	-0.0996296615916307	0.418832748209157	0.401495217514537	0.849238278605041	0.802805437461281	0.650745613170788	0.621000955087136
ENSG00000201457	8.02496758026378	8.07882316926113	8.03359747516654	7.80313739319625	7.72478369692877	7.90599488760225	0.418832748209157	0.401495217514537	0.849238278605041	0.802805437461281	0.650745613170788	2.9429290499745
ENSG00000163909	-0.52577920511946	1.74611523562053	2.56762301066247	1.81067106588166	2.73123871906607	2.22229843329573	0.418832748209157	0.401495217514537	0.849238278605041	0.802805437461281	0.650745613170788	0.621000955087136
ENSG00000225903	-0.52577920511946	-0.575812859266834	0.245694915775108	0.225708565160503	-0.0761162029915312	-0.0996296615916307	0.418832748209157	0.401495217514537	0.849238278605041	0.802805437461281	0.650745613170788	0.621000955087136
ENSG00000116981	-0.52577920511946	-0.575812859266834	1.83065741649626	0.225708565160503	1.50884629772963	-0.0996296615916307	0.418832748209157	0.401495217514537	0.849238278605041	0.802805437461281	0.650745613170788	0.621000955087136
ENSG00000116983	1.7961488897679	2.88361875937046	1.83065741649626	0.225708565160503	1.50884629772963	1.48533283912953	0.418832748209157	0.401495217514537	3.1711663734924	0.802805437461281	2.23570811389194	0.621000955087136
ENSG00000084072	3.38111139048906	2.59411214217548	3.05304983783271	3.03306348721811	3.09380879845078	3.35980195704567	3.22618767026676	3.20885013957214	3.65659320066265	2.38776793818244	0.650745613170788	2.20596345580829
ENSG00000225333	-0.52577920511946	1.00914964145432	0.245694915775108	0.225708565160503	-0.0761162029915312	-0.0996296615916307	0.418832748209157	0.401495217514537	0.849238278605041	0.802805437461281	2.23570811389194	0.621000955087136
ENSG00000252413	-0.52577920511946	-0.575812859266834	0.245694915775108	0.225708565160503	-0.0761162029915312	-0.0996296615916307	0.418832748209157	0.401495217514537	0.849238278605041	0.802805437461281	0.650745613170788	0.621000955087136
ENSG00000116985	3.56168363613088	3.51164998198351	1.83065741649626	2.54763666004787	3.38331541564577	3.98783317965871	3.58875774965147	0.401495217514537	0.849238278605041	0.802805437461281	0.650745613170788	2.20596345580829
ENSG00000198754	1.7961488897679	1.74611523562053	0.245694915775108	1.81067106588166	3.38331541564577	1.48533283912953	2.00379524893031	1.98645771823569	3.1711663734924	0.802805437461281	0.650745613170788	2.9429290499745
ENSG00000261798	1.7961488897679	1.00914964145432	1.83065741649626	0.225708565160503	-0.0761162029915312	3.07029533985068	2.74076084309652	3.57142021895685	3.1711663734924	2.38776793818244	3.45810053522839	2.20596345580829
ENSG00000229213	-0.52577920511946	-0.575812859266834	0.245694915775108	0.225708565160503	-0.0761162029915312	-0.0996296615916307	0.418832748209157	0.401495217514537	0.849238278605041	0.802805437461281	0.650745613170788	0.621000955087136
ENSG00000043514	2.64414579632285	2.23154206279077	3.05304983783271	3.03306348721811	2.24581189189583	2.22229843329573	0.418832748209157	2.7234233124019	0.849238278605041	3.12473353234864	0.650745613170788	2.20596345580829
ENSG00000202222	-0.52577920511946	-0.575812859266834	0.245694915775108	0.225708565160503	-0.0761162029915312	-0.0996296615916307	0.418832748209157	0.401495217514537	0.849238278605041	0.802805437461281	0.650745613170788	0.621000955087136
ENSG00000116990	2.93365241351784	2.23154206279077	1.83065741649626	3.39563356660282	2.24581189189583	3.07029533985068	2.74076084309652	1.98645771823569	2.4342007793262	0.802805437461281	3.8206706146131	4.08043257372443
ENSG00000236546	-0.52577920511946	-0.575812859266834	0.245694915775108	0.225708565160503	-0.0761162029915312	-0.0996296615916307	0.418832748209157	0.401495217514537	0.849238278605041	0.802805437461281	0.650745613170788	0.621000955087136
ENSG00000207356	-0.52577920511946	3.12462685887426	0.245694915775108	1.81067106588166	1.50884629772963	1.48533283912953	2.00379524893031	4.92505717357155	2.4342007793262	4.7096960330698	2.97267370805815	3.42835587714474
ENSG00000168389	2.64414579632285	2.59411214217548	2.56762301066247	1.81067106588166	1.50884629772963	-0.0996296615916307	2.74076084309652	0.401495217514537	0.849238278605041	0.802805437461281	0.650745613170788	0.621000955087136
ENSG00000228477	-0.52577920511946	-0.575812859266834	0.245694915775108	0.225708565160503	2.24581189189583	-0.0996296615916307	0.418832748209157	0.401495217514537	0.849238278605041	0.802805437461281	0.650745613170788	0.621000955087136
ENSG00000131236	4.51861491423899	4.63364050636212	4.76925687183212	5.08368956028808	4.67877129917194	4.29268776118713	2.74076084309652	3.86092683615183	0.849238278605041	2.38776793818244	3.45810053522839	4.08043257372443
ENSG00000131238	3.72214830832413	4.17907464289663	3.05304983783271	4.13259916076902	4.01134663825881	3.07029533985068	2.00379524893031	3.57142021895685	2.4342007793262	0.802805437461281	2.23570811389194	3.42835587714474
ENSG00000226745	2.93365241351784	2.23154206279077	2.56762301066247	2.54763666004787	-0.0761162029915312	2.70772526046597	0.418832748209157	0.401495217514537	0.849238278605041	0.802805437461281	0.650745613170788	0.621000955087136
ENSG00000117000	4.11807698465527	3.94774909679018	4.63801233855387	3.6851401837978	3.62432351514956	2.70772526046597	4.66676026165274	1.98645771823569	2.4342007793262	4.50324515560237	3.45810053522839	0.621000955087136
ENSG00000207508	-0.52577920511946	-0.575812859266834	0.245694915775108	0.225708565160503	-0.0761162029915312	-0.0996296615916307	0.418832748209157	0.401495217514537	0.849238278605041	0.802805437461281	0.650745613170788	0.621000955087136
ENSG00000188800	-0.52577920511946	-0.575812859266834	0.245694915775108	1.81067106588166	-0.0761162029915312	-0.0996296615916307	0.418832748209157	0.401495217514537	0.849238278605041	0.802805437461281	0.650745613170788	0.621000955087136
ENSG00000259943	2.28157571693814	1.74611523562053	0.245694915775108	1.81067106588166	-0.0761162029915312	1.48533283912953	0.418832748209157	0.401495217514537	0.849238278605041	0.802805437461281	2.97267370805815	0.621000955087136
ENSG00000084073	2.28157571693814	-0.575812859266834	3.41561991721742	1.81067106588166	2.73123871906607	2.22229843329573	0.418832748209157	1.98645771823569	2.4342007793262	2.38776793818244	3.8206706146131	2.20596345580829
ENSG00000231296	-0.52577920511946	-0.575812859266834	0.245694915775108	0.225708565160503	-0.0761162029915312	-0.0996296615916307	0.418832748209157	0.401495217514537	0.849238278605041	0.802805437461281	0.650745613170788	0.621000955087136
ENSG00000049089	2.64414579632285	1.74611523562053	3.05304983783271	1.81067106588166	2.73123871906607	2.22229843329573	2.74076084309652	0.401495217514537	2.4342007793262	3.12473353234864	2.23570811389194	2.9429290499745
ENSG00000227311	-0.52577920511946	-0.575812859266834	0.245694915775108	0.225708565160503	-0.0761162029915312	-0.0996296615916307	0.418832748209157	0.401495217514537	0.849238278605041	0.802805437461281	0.650745613170788	0.621000955087136
ENSG00000084070	3.72214830832413	3.94774909679018	4.63801233855387	4.31317140641084	4.01134663825881	4.29268776118713	3.87826436684645	3.57142021895685	3.1711663734924	3.61016035951889	3.45810053522839	4.08043257372443
ENSG00000213172	-0.52577920511946	-0.575812859266834	0.245694915775108	0.225708565160503	-0.0761162029915312	1.48533283912953	0.418832748209157	0.401495217514537	0.849238278605041	0.802805437461281	0.650745613170788	0.621000955087136
ENSG00000187801	1.0591832956017	1.00914964145432	0.245694915775108	1.81067106588166	1.50884629772963	-0.0996296615916307	2.74076084309652	1.98645771823569	2.4342007793262	2.38776793818244	0.650745613170788	4.08043257372443
ENSG00000260920	-0.52577920511946	-0.575812859266834	0.245694915775108	0.225708565160503	-0.0761162029915312	-0.0996296615916307	0.418832748209157	0.401495217514537	0.849238278605041	0.802805437461281	0.650745613170788	0.621000955087136
ENSG00000279667	-0.52577920511946	-0.575812859266834	0.245694915775108	0.225708565160503	-0.0761162029915312	1.48533283912953	0.418832748209157	0.401495217514537	0.849238278605041	0.802805437461281	0.650745613170788	0.621000955087136
ENSG00000187815	1.0591832956017	-0.575812859266834	0.245694915775108	1.81067106588166	-0.0761162029915312	2.22229843329573	0.418832748209157	2.7234233124019	0.849238278605041	2.38776793818244	0.650745613170788	2.9429290499745
ENSG00000238287	1.0591832956017	-0.575812859266834	0.245694915775108	0.225708565160503	-0.0761162029915312	-0.0996296615916307	0.418832748209157	0.401495217514537	0.849238278605041	0.802805437461281	0.650745613170788	0.621000955087136
ENSG00000164002	1.0591832956017	1.74611523562053	1.83065741649626	0.225708565160503	1.50884629772963	-0.0996296615916307	3.22618767026676	1.98645771823569	2.4342007793262	0.802805437461281	0.650745613170788	3.79092595652945
ENSG00000227278	-0.52577920511946	-0.575812859266834	0.245694915775108	0.225708565160503	-0.0761162029915312	-0.0996296615916307	0.418832748209157	0.401495217514537	0.849238278605041	0.802805437461281	0.650745613170788	0.621000955087136
ENSG00000238186	-0.52577920511946	-0.575812859266834	0.245694915775108	0.225708565160503	-0.0761162029915312	-0.0996296615916307	0.418832748209157	0.401495217514537	0.849238278605041	0.802805437461281	0.650745613170788	0.621000955087136
ENSG00000117010	1.7961488897679	-0.575812859266834	3.41561991721742	0.225708565160503	1.50884629772963	1.48533283912953	0.418832748209157	0.401495217514537	2.4342007793262	0.802805437461281	2.23570811389194	0.621000955087136
ENSG00000236505	-0.52577920511946	-0.575812859266834	0.245694915775108	0.225708565160503	-0.0761162029915312	-0.0996296615916307	0.418832748209157	0.401495217514537	0.849238278605041	0.802805437461281	0.650745613170788	0.621000955087136
ENSG00000233910	1.0591832956017	-0.575812859266834	0.245694915775108	0.225708565160503	-0.0761162029915312	-0.0996296615916307	0.418832748209157	0.401495217514537	0.849238278605041	0.802805437461281	0.650745613170788	0.621000955087136
ENSG00000117016	7.27512069480085	7.0752388319121	7.01387924055203	7.07119861610488	6.95730679854592	7.10004268324473	4.32572334381768	5.44588933687299	4.75612887421356	5.44666162723601	4.55763620877931	4.86892846853072
ENSG00000237899	-0.52577920511946	-0.575812859266834	0.245694915775108	0.225708565160503	-0.0761162029915312	-0.0996296615916307	0.418832748209157	0.401495217514537	0.849238278605041	0.802805437461281	0.650745613170788	0.621000955087136
ENSG00000272145	2.64414579632285	1.74611523562053	1.83065741649626	1.81067106588166	2.24581189189583	1.48533283912953	0.418832748209157	0.401495217514537	2.4342007793262	2.38776793818244	2.23570811389194	2.20596345580829
ENSG00000066136	3.17466051302163	2.88361875937046	1.83065741649626	1.81067106588166	3.83077439261699	3.07029533985068	5.06268893798388	5.35569152790141	4.75612887421356	5.44666162723601	5.86019897879974	5.0133183778659
ENSG00000198974	5.84926022622747	5.69097368142807	6.02705462929977	6.52948931333761	6.03240825378664	5.92273815143682	3.22618767026676	0.401495217514537	4.01916328004735	3.12473353234864	3.45810053522839	3.79092595652945
ENSG00000207962	4.90048554958264	5.25707715489791	5.37497793272007	5.6519733198626	4.56773998678319	5.18577255727062	4.11927246635025	3.57142021895685	4.01916328004735	0.802805437461281	4.11017723180808	3.79092595652945
ENSG00000117013	3.99778275093755	3.33107773634169	4.49362242921869	4.31317140641084	4.31620121978723	2.70772526046597	3.87826436684645	3.57142021895685	2.4342007793262	3.97273043890359	2.97267370805815	2.20596345580829
ENSG00000264582	-0.52577920511946	1.00914964145432	2.56762301066247	1.81067106588166	-0.0761162029915312	2.22229843329573	2.00379524893031	1.98645771823569	0.849238278605041	0.802805437461281	2.23570811389194	2.20596345580829
ENSG00000179862	1.0591832956017	2.23154206279077	2.56762301066247	2.54763666004787	3.38331541564577	2.22229843329573	3.87826436684645	4.30838581312306	3.65659320066265	3.61016035951889	3.8206706146131	2.9429290499745
ENSG00000229528	-0.52577920511946	-0.575812859266834	0.245694915775108	0.225708565160503	-0.0761162029915312	-0.0996296615916307	0.418832748209157	0.401495217514537	0.849238278605041	0.802805437461281	0.650745613170788	0.621000955087136
ENSG00000228940	-0.52577920511946	-0.575812859266834	0.245694915775108	0.225708565160503	-0.0761162029915312	-0.0996296615916307	0.418832748209157	0.401495217514537	0.849238278605041	0.802805437461281	0.650745613170788	0.621000955087136
ENSG00000273910	-0.52577920511946	-0.575812859266834	0.245694915775108	0.225708565160503	-0.0761162029915312	-0.0996296615916307	0.418832748209157	0.401495217514537	0.849238278605041	0.802805437461281	0.650745613170788	0.621000955087136
ENSG00000233118	-0.52577920511946	-0.575812859266834	0.245694915775108	0.225708565160503	-0.0761162029915312	-0.0996296615916307	0.418832748209157	0.401495217514537	0.849238278605041	0.802805437461281	0.650745613170788	0.621000955087136
ENSG00000171793	4.90048554958264	5.09661248270466	5.00058241793858	4.47363607860409	4.56773998678319	5.25792234302645	3.58875774965147	3.20885013957214	3.1711663734924	3.12473353234864	3.8206706146131	2.20596345580829
ENSG00000171790	2.28157571693814	2.59411214217548	1.83065741649626	3.03306348721811	3.09380879845078	2.22229843329573	0.418832748209157	1.98645771823569	0.849238278605041	0.802805437461281	0.650745613170788	0.621000955087136
ENSG00000010803	2.28157571693814	2.88361875937046	2.56762301066247	3.39563356660282	3.62432351514956	2.22229843329573	2.74076084309652	4.10193493565563	3.1711663734924	0.802805437461281	0.650745613170788	2.20596345580829
ENSG00000215893	-0.52577920511946	-0.575812859266834	1.83065741649626	0.225708565160503	-0.0761162029915312	-0.0996296615916307	0.418832748209157	0.401495217514537	0.849238278605041	0.802805437461281	0.650745613170788	0.621000955087136
ENSG00000235358	-0.52577920511946	-0.575812859266834	0.245694915775108	0.225708565160503	-0.0761162029915312	-0.0996296615916307	0.418832748209157	1.98645771823569	0.849238278605041	0.802805437461281	0.650745613170788	2.20596345580829
ENSG00000213987	-0.52577920511946	-0.575812859266834	0.245694915775108	0.225708565160503	-0.0761162029915312	-0.0996296615916307	0.418832748209157	0.401495217514537	0.849238278605041	0.802805437461281	0.650745613170788	0.621000955087136
ENSG00000204060	5.08893063899575	4.55347015767813	3.7051265344124	4.61802598793926	4.78186479213604	4.85456664879524	3.22618767026676	1.98645771823569	4.54967799674613	3.12473353234864	2.23570811389194	3.42835587714474
ENSG00000229901	-0.52577920511946	-0.575812859266834	0.245694915775108	0.225708565160503	1.50884629772963	-0.0996296615916307	0.418832748209157	0.401495217514537	0.849238278605041	0.802805437461281	0.650745613170788	0.621000955087136
ENSG00000252563	-0.52577920511946	1.00914964145432	1.83065741649626	1.81067106588166	-0.0761162029915312	-0.0996296615916307	2.00379524893031	3.20885013957214	2.4342007793262	2.38776793818244	2.23570811389194	2.9429290499745
ENSG00000127129	2.64414579632285	2.59411214217548	1.83065741649626	3.03306348721811	-0.0761162029915312	1.48533283912953	2.74076084309652	0.401495217514537	3.1711663734924	0.802805437461281	0.650745613170788	2.9429290499745
ENSG00000127124	5.62396791438522	5.89992057169956	5.60324692039319	5.71756166149018	5.80652684637031	5.18577255727062	2.00379524893031	4.48895805876488	3.1711663734924	3.61016035951889	0.650745613170788	2.9429290499745
ENSG00000230881	-0.52577920511946	-0.575812859266834	0.245694915775108	0.225708565160503	-0.0761162029915312	-0.0996296615916307	0.418832748209157	0.401495217514537	0.849238278605041	0.802805437461281	0.650745613170788	0.621000955087136
ENSG00000230638	-0.52577920511946	1.00914964145432	0.245694915775108	1.81067106588166	-0.0761162029915312	-0.0996296615916307	0.418832748209157	2.7234233124019	2.4342007793262	0.802805437461281	2.97267370805815	2.20596345580829
ENSG00000264896	-0.52577920511946	-0.575812859266834	0.245694915775108	0.225708565160503	-0.0761162029915312	-0.0996296615916307	0.418832748209157	0.401495217514537	0.849238278605041	0.802805437461281	0.650745613170788	0.621000955087136
ENSG00000227538	1.0591832956017	1.00914964145432	0.245694915775108	0.225708565160503	2.24581189189583	-0.0996296615916307	0.418832748209157	0.401495217514537	0.849238278605041	0.802805437461281	0.650745613170788	2.20596345580829
ENSG00000228776	-0.52577920511946	-0.575812859266834	0.245694915775108	0.225708565160503	-0.0761162029915312	-0.0996296615916307	0.418832748209157	0.401495217514537	0.849238278605041	0.802805437461281	0.650745613170788	0.621000955087136
ENSG00000044012	-0.52577920511946	-0.575812859266834	0.245694915775108	0.225708565160503	-0.0761162029915312	-0.0996296615916307	0.418832748209157	0.401495217514537	0.849238278605041	0.802805437461281	0.650745613170788	0.621000955087136
ENSG00000197273	-0.52577920511946	-0.575812859266834	0.245694915775108	0.225708565160503	-0.0761162029915312	-0.0996296615916307	0.418832748209157	0.401495217514537	0.849238278605041	0.802805437461281	0.650745613170788	0.621000955087136
ENSG00000198815	4.22910829704401	3.67211465417675	4.63801233855387	4.31317140641084	3.83077439261699	4.29268776118713	5.27681374333673	4.92505717357155	4.30866989724234	3.97273043890359	4.89867312661437	5.37588845725061
ENSG00000227527	-0.52577920511946	-0.575812859266834	0.245694915775108	1.81067106588166	-0.0761162029915312	-0.0996296615916307	0.418832748209157	0.401495217514537	0.849238278605041	0.802805437461281	2.23570811389194	2.20596345580829
ENSG00000177181	3.72214830832413	3.12462685887426	3.41561991721742	3.9261482833016	3.09380879845078	3.07029533985068	3.87826436684645	2.7234233124019	4.01916328004735	2.38776793818244	3.8206706146131	2.9429290499745
ENSG00000235002	-0.52577920511946	-0.575812859266834	0.245694915775108	0.225708565160503	-0.0761162029915312	-0.0996296615916307	0.418832748209157	0.401495217514537	0.849238278605041	0.802805437461281	0.650745613170788	0.621000955087136
ENSG00000066185	-0.52577920511946	1.00914964145432	1.83065741649626	0.225708565160503	-0.0761162029915312	-0.0996296615916307	0.418832748209157	1.98645771823569	0.849238278605041	0.802805437461281	0.650745613170788	0.621000955087136
ENSG00000127125	3.17466051302163	3.12462685887426	3.05304983783271	3.39563356660282	2.73123871906607	3.60081005654946	2.00379524893031	1.98645771823569	0.849238278605041	2.38776793818244	2.23570811389194	2.20596345580829
ENSG00000186409	1.0591832956017	1.74611523562053	2.56762301066247	2.54763666004787	1.50884629772963	-0.0996296615916307	2.74076084309652	1.98645771823569	0.849238278605041	0.802805437461281	0.650745613170788	2.20596345580829
ENSG00000230116	-0.52577920511946	-0.575812859266834	0.245694915775108	0.225708565160503	1.50884629772963	1.48533283912953	0.418832748209157	0.401495217514537	0.849238278605041	0.802805437461281	0.650745613170788	0.621000955087136
ENSG00000236876	-0.52577920511946	-0.575812859266834	0.245694915775108	0.225708565160503	-0.0761162029915312	-0.0996296615916307	0.418832748209157	0.401495217514537	0.849238278605041	0.802805437461281	0.650745613170788	0.621000955087136
ENSG00000200254	-0.52577920511946	-0.575812859266834	1.83065741649626	0.225708565160503	-0.0761162029915312	-0.0996296615916307	0.418832748209157	0.401495217514537	0.849238278605041	0.802805437461281	0.650745613170788	0.621000955087136
ENSG00000236180	-0.52577920511946	-0.575812859266834	0.245694915775108	0.225708565160503	-0.0761162029915312	-0.0996296615916307	0.418832748209157	0.401495217514537	0.849238278605041	0.802805437461281	0.650745613170788	0.621000955087136
ENSG00000171960	-0.52577920511946	1.74611523562053	2.56762301066247	3.03306348721811	3.09380879845078	1.48533283912953	3.22618767026676	0.401495217514537	0.849238278605041	2.38776793818244	0.650745613170788	0.621000955087136
ENSG00000234917	-0.52577920511946	-0.575812859266834	1.83065741649626	0.225708565160503	-0.0761162029915312	-0.0996296615916307	0.418832748209157	0.401495217514537	0.849238278605041	0.802805437461281	0.650745613170788	0.621000955087136
ENSG00000065978	5.58274525165871	5.09661248270466	5.37497793272007	5.27010268451896	4.78186479213604	5.32663509311047	4.94239470426617	3.86092683615183	4.30866989724234	3.61016035951889	2.97267370805815	4.86892846853072
ENSG00000164007	-0.52577920511946	1.00914964145432	0.245694915775108	0.225708565160503	-0.0761162029915312	1.48533283912953	2.00379524893031	0.401495217514537	2.4342007793262	0.802805437461281	0.650745613170788	0.621000955087136
ENSG00000117385	1.7961488897679	4.17907464289663	3.05304983783271	2.54763666004787	3.09380879845078	3.35980195704567	3.58875774965147	3.86092683615183	3.1711663734924	4.89026827871162	4.11017723180808	3.42835587714474
ENSG00000164008	2.93365241351784	4.37838345112004	3.7051265344124	3.6851401837978	4.01134663825881	3.60081005654946	2.74076084309652	3.20885013957214	2.4342007793262	0.802805437461281	2.23570811389194	2.20596345580829
ENSG00000228452	-0.52577920511946	1.00914964145432	0.245694915775108	0.225708565160503	-0.0761162029915312	-0.0996296615916307	0.418832748209157	0.401495217514537	0.849238278605041	0.802805437461281	0.650745613170788	0.621000955087136
ENSG00000274386	-0.52577920511946	-0.575812859266834	0.245694915775108	1.81067106588166	-0.0761162029915312	-0.0996296615916307	0.418832748209157	0.401495217514537	0.849238278605041	0.802805437461281	0.650745613170788	0.621000955087136
ENSG00000177868	1.0591832956017	1.00914964145432	1.83065741649626	0.225708565160503	1.50884629772963	-0.0996296615916307	0.418832748209157	0.401495217514537	2.4342007793262	0.802805437461281	2.97267370805815	2.20596345580829
ENSG00000164010	-0.52577920511946	-0.575812859266834	1.83065741649626	2.54763666004787	-0.0761162029915312	-0.0996296615916307	0.418832748209157	1.98645771823569	3.1711663734924	0.802805437461281	0.650745613170788	2.20596345580829
ENSG00000228192	-0.52577920511946	1.74611523562053	1.83065741649626	1.81067106588166	1.50884629772963	-0.0996296615916307	0.418832748209157	0.401495217514537	0.849238278605041	0.802805437461281	0.650745613170788	0.621000955087136
ENSG00000164011	2.28157571693814	1.00914964145432	0.245694915775108	0.225708565160503	-0.0761162029915312	2.22229843329573	2.00379524893031	1.98645771823569	2.4342007793262	0.802805437461281	2.23570811389194	2.20596345580829
ENSG00000233708	3.72214830832413	1.74611523562053	2.56762301066247	1.81067106588166	2.24581189189583	-0.0996296615916307	0.418832748209157	0.401495217514537	0.849238278605041	0.802805437461281	2.23570811389194	0.621000955087136
ENSG00000237090	1.0591832956017	2.59411214217548	0.245694915775108	0.225708565160503	1.50884629772963	1.48533283912953	0.418832748209157	1.98645771823569	0.849238278605041	0.802805437461281	2.23570811389194	0.621000955087136
ENSG00000225099	-0.52577920511946	-0.575812859266834	0.245694915775108	0.225708565160503	1.50884629772963	-0.0996296615916307	0.418832748209157	0.401495217514537	0.849238278605041	0.802805437461281	0.650745613170788	0.621000955087136
ENSG00000117394	1.7961488897679	3.81650456351193	2.56762301066247	1.81067106588166	1.50884629772963	1.48533283912953	0.418832748209157	0.401495217514537	0.849238278605041	0.802805437461281	0.650745613170788	0.621000955087136
ENSG00000227533	2.28157571693814	1.74611523562053	0.245694915775108	1.81067106588166	3.09380879845078	2.22229843329573	2.00379524893031	0.401495217514537	0.849238278605041	0.802805437461281	0.650745613170788	0.621000955087136
ENSG00000207256	-0.52577920511946	1.00914964145432	0.245694915775108	0.225708565160503	-0.0761162029915312	-0.0996296615916307	0.418832748209157	0.401495217514537	0.849238278605041	0.802805437461281	0.650745613170788	0.621000955087136
ENSG00000252803	-0.52577920511946	-0.575812859266834	0.245694915775108	0.225708565160503	-0.0761162029915312	-0.0996296615916307	0.418832748209157	0.401495217514537	0.849238278605041	0.802805437461281	0.650745613170788	0.621000955087136
ENSG00000277513	-0.52577920511946	-0.575812859266834	0.245694915775108	0.225708565160503	-0.0761162029915312	-0.0996296615916307	0.418832748209157	0.401495217514537	0.849238278605041	0.802805437461281	0.650745613170788	0.621000955087136
ENSG00000186973	1.0591832956017	-0.575812859266834	0.245694915775108	1.81067106588166	-0.0761162029915312	-0.0996296615916307	0.418832748209157	0.401495217514537	0.849238278605041	0.802805437461281	0.650745613170788	0.621000955087136
ENSG00000117395	2.28157571693814	3.81650456351193	2.56762301066247	3.39563356660282	-0.0761162029915312	1.48533283912953	3.58875774965147	0.401495217514537	3.1711663734924	2.38776793818244	0.650745613170788	0.621000955087136
ENSG00000243710	1.7961488897679	-0.575812859266834	0.245694915775108	0.225708565160503	2.24581189189583	-0.0996296615916307	0.418832748209157	0.401495217514537	0.849238278605041	2.38776793818244	0.650745613170788	0.621000955087136
ENSG00000199240	-0.52577920511946	-0.575812859266834	0.245694915775108	0.225708565160503	-0.0761162029915312	-0.0996296615916307	0.418832748209157	0.401495217514537	0.849238278605041	0.802805437461281	0.650745613170788	0.621000955087136
ENSG00000179178	3.8665382176593	3.51164998198351	3.41561991721742	3.39563356660282	2.24581189189583	3.60081005654946	3.58875774965147	3.57142021895685	4.01916328004735	2.38776793818244	2.97267370805815	4.08043257372443
ENSG00000253313	1.7961488897679	3.33107773634169	1.83065741649626	2.54763666004787	1.50884629772963	2.70772526046597	0.418832748209157	0.401495217514537	0.849238278605041	2.38776793818244	2.23570811389194	0.621000955087136
ENSG00000066056	1.0591832956017	2.59411214217548	1.83065741649626	0.225708565160503	2.24581189189583	1.48533283912953	4.66676026165274	5.75904722213262	5.2415557013838	5.44666162723601	4.73820845442113	5.47898195021471
ENSG00000117400	1.0591832956017	-0.575812859266834	0.245694915775108	0.225708565160503	-0.0761162029915312	-0.0996296615916307	4.11927246635025	2.7234233124019	3.1711663734924	0.802805437461281	2.23570811389194	2.20596345580829
ENSG00000234694	-0.52577920511946	1.00914964145432	0.245694915775108	1.81067106588166	-0.0761162029915312	-0.0996296615916307	0.418832748209157	0.401495217514537	0.849238278605041	0.802805437461281	2.23570811389194	2.20596345580829
ENSG00000117399	4.22910829704401	4.06804333050789	3.9461346339162	4.47363607860409	4.17181131045205	4.65525784057184	3.22618767026676	3.57142021895685	3.1711663734924	3.61016035951889	0.650745613170788	3.42835587714474
ENSG00000066322	4.42841710526742	4.17907464289663	4.33315775702545	3.39563356660282	4.17181131045205	4.54422652818309	3.22618767026676	4.10193493565563	3.1711663734924	4.50324515560237	3.8206706146131	4.32144067322823
ENSG00000277622	-0.52577920511946	-0.575812859266834	0.245694915775108	0.225708565160503	-0.0761162029915312	-0.0996296615916307	0.418832748209157	0.401495217514537	0.849238278605041	0.802805437461281	0.650745613170788	0.621000955087136
ENSG00000159479	3.38111139048906	3.81650456351193	2.56762301066247	3.6851401837978	3.09380879845078	2.22229843329573	0.418832748209157	1.98645771823569	0.849238278605041	0.802805437461281	0.650745613170788	0.621000955087136
ENSG00000229431	-0.52577920511946	-0.575812859266834	0.245694915775108	0.225708565160503	-0.0761162029915312	1.48533283912953	0.418832748209157	0.401495217514537	0.849238278605041	0.802805437461281	0.650745613170788	0.621000955087136
ENSG00000198198	4.42841710526742	3.51164998198351	3.7051265344124	4.61802598793926	4.87808010739534	4.29268776118713	3.87826436684645	4.30838581312306	3.1711663734924	3.12473353234864	3.8206706146131	3.42835587714474
ENSG00000229372	1.0591832956017	-0.575812859266834	0.245694915775108	0.225708565160503	-0.0761162029915312	-0.0996296615916307	0.418832748209157	0.401495217514537	0.849238278605041	0.802805437461281	0.650745613170788	0.621000955087136
ENSG00000274975	-0.52577920511946	-0.575812859266834	0.245694915775108	0.225708565160503	-0.0761162029915312	-0.0996296615916307	0.418832748209157	0.401495217514537	0.849238278605041	0.802805437461281	0.650745613170788	0.621000955087136
ENSG00000178922	1.0591832956017	2.59411214217548	1.83065741649626	1.81067106588166	2.24581189189583	2.70772526046597	2.00379524893031	0.401495217514537	0.849238278605041	0.802805437461281	2.23570811389194	3.79092595652945
ENSG00000229348	1.0591832956017	-0.575812859266834	0.245694915775108	0.225708565160503	-0.0761162029915312	-0.0996296615916307	0.418832748209157	1.98645771823569	0.849238278605041	3.12473353234864	0.650745613170788	0.621000955087136
ENSG00000142949	7.09627261433692	7.10366724023861	6.98716190217625	7.21439325193267	6.91256848378063	7.10004268324473	5.77638475282724	5.35569152790141	5.37280023466205	5.19512286024004	5.29460180294551	4.32144067322823
ENSG00000066135	4.42841710526742	4.17907464289663	4.88955110554983	4.13259916076902	4.01134663825881	4.54422652818309	2.74076084309652	4.30838581312306	4.30866989724234	3.12473353234864	3.45810053522839	3.42835587714474
ENSG00000236200	2.28157571693814	1.00914964145432	3.05304983783271	0.225708565160503	1.50884629772963	1.48533283912953	2.74076084309652	2.7234233124019	3.1711663734924	2.38776793818244	0.650745613170788	2.20596345580829
ENSG00000126091	1.0591832956017	3.12462685887426	3.41561991721742	3.6851401837978	1.50884629772963	2.70772526046597	3.22618767026676	3.86092683615183	2.4342007793262	0.802805437461281	2.97267370805815	2.20596345580829
ENSG00000229444	-0.52577920511946	-0.575812859266834	0.245694915775108	0.225708565160503	-0.0761162029915312	-0.0996296615916307	0.418832748209157	1.98645771823569	0.849238278605041	0.802805437461281	0.650745613170788	0.621000955087136
ENSG00000252201	-0.52577920511946	1.74611523562053	0.245694915775108	0.225708565160503	-0.0761162029915312	-0.0996296615916307	0.418832748209157	0.401495217514537	0.849238278605041	0.802805437461281	0.650745613170788	0.621000955087136
ENSG00000233674	-0.52577920511946	-0.575812859266834	0.245694915775108	0.225708565160503	1.50884629772963	-0.0996296615916307	0.418832748209157	0.401495217514537	0.849238278605041	0.802805437461281	0.650745613170788	0.621000955087136
ENSG00000224751	1.0591832956017	1.74611523562053	2.56762301066247	0.225708565160503	-0.0761162029915312	-0.0996296615916307	0.418832748209157	0.401495217514537	0.849238278605041	0.802805437461281	0.650745613170788	0.621000955087136
ENSG00000117407	2.28157571693814	2.59411214217548	3.05304983783271	1.81067106588166	2.24581189189583	1.48533283912953	4.32572334381768	3.57142021895685	3.1711663734924	3.12473353234864	3.8206706146131	4.32144067322823
ENSG00000237950	-0.52577920511946	1.00914964145432	0.245694915775108	1.81067106588166	-0.0761162029915312	-0.0996296615916307	0.418832748209157	1.98645771823569	0.849238278605041	2.38776793818244	0.650745613170788	0.621000955087136
ENSG00000117408	1.7961488897679	2.23154206279077	3.9461346339162	2.54763666004787	4.01134663825881	1.48533283912953	4.5062955894595	4.64942273095812	4.30866989724234	3.97273043890359	2.23570811389194	2.9429290499745
ENSG00000132768	3.38111139048906	3.33107773634169	4.33315775702545	3.39563356660282	2.73123871906607	3.35980195704567	3.22618767026676	0.401495217514537	4.01916328004735	2.38776793818244	2.23570811389194	2.9429290499745
ENSG00000117410	5.66404535376056	5.86713063658189	5.45514828140406	5.27010268451896	5.70524351053313	5.02965335535334	4.5062955894595	4.64942273095812	3.1711663734924	3.97273043890359	4.73820845442113	3.42835587714474
ENSG00000117411	4.51861491423899	5.15210759529637	4.33315775702545	4.98059606732397	4.78186479213604	4.42393229446538	6.48492193866693	5.61094858314349	4.93670111985538	5.44666162723601	5.40563311533426	6.34892140965034
ENSG00000159214	1.0591832956017	1.74611523562053	1.83065741649626	1.81067106588166	1.50884629772963	2.22229843329573	2.74076084309652	3.20885013957214	0.849238278605041	0.802805437461281	0.650745613170788	0.621000955087136
ENSG00000196517	3.8665382176593	3.81650456351193	4.15258551138363	3.6851401837978	2.24581189189583	2.70772526046597	5.27681374333673	3.86092683615183	3.65659320066265	3.97273043890359	4.11017723180808	2.9429290499745
ENSG00000230615	1.0591832956017	1.00914964145432	1.83065741649626	0.225708565160503	-0.0761162029915312	-0.0996296615916307	0.418832748209157	0.401495217514537	3.1711663734924	3.12473353234864	2.23570811389194	2.20596345580829
ENSG00000227163	-0.52577920511946	-0.575812859266834	0.245694915775108	0.225708565160503	-0.0761162029915312	-0.0996296615916307	0.418832748209157	0.401495217514537	0.849238278605041	0.802805437461281	0.650745613170788	0.621000955087136
ENSG00000271647	-0.52577920511946	-0.575812859266834	0.245694915775108	0.225708565160503	-0.0761162029915312	-0.0996296615916307	0.418832748209157	0.401495217514537	0.849238278605041	0.802805437461281	0.650745613170788	0.621000955087136
ENSG00000239560	-0.52577920511946	1.00914964145432	0.245694915775108	0.225708565160503	-0.0761162029915312	-0.0996296615916307	0.418832748209157	0.401495217514537	0.849238278605041	0.802805437461281	0.650745613170788	2.20596345580829
ENSG00000171872	1.0591832956017	-0.575812859266834	0.245694915775108	0.225708565160503	-0.0761162029915312	1.48533283912953	0.418832748209157	0.401495217514537	0.849238278605041	0.802805437461281	2.23570811389194	0.621000955087136
ENSG00000233514	-0.52577920511946	1.00914964145432	0.245694915775108	0.225708565160503	2.73123871906607	3.35980195704567	0.418832748209157	0.401495217514537	0.849238278605041	0.802805437461281	2.23570811389194	0.621000955087136
ENSG00000239275	-0.52577920511946	-0.575812859266834	0.245694915775108	0.225708565160503	-0.0761162029915312	-0.0996296615916307	0.418832748209157	0.401495217514537	0.849238278605041	0.802805437461281	0.650745613170788	0.621000955087136
ENSG00000226804	-0.52577920511946	-0.575812859266834	0.245694915775108	0.225708565160503	-0.0761162029915312	1.48533283912953	0.418832748209157	0.401495217514537	0.849238278605041	0.802805437461281	0.650745613170788	0.621000955087136
ENSG00000200171	-0.52577920511946	1.00914964145432	1.83065741649626	1.81067106588166	-0.0761162029915312	-0.0996296615916307	2.00379524893031	0.401495217514537	0.849238278605041	3.61016035951889	0.650745613170788	0.621000955087136
ENSG00000238037	-0.52577920511946	-0.575812859266834	0.245694915775108	0.225708565160503	-0.0761162029915312	-0.0996296615916307	0.418832748209157	0.401495217514537	0.849238278605041	0.802805437461281	0.650745613170788	0.621000955087136
ENSG00000227994	-0.52577920511946	-0.575812859266834	0.245694915775108	1.81067106588166	-0.0761162029915312	-0.0996296615916307	0.418832748209157	0.401495217514537	0.849238278605041	0.802805437461281	0.650745613170788	0.621000955087136
ENSG00000271329	-0.52577920511946	-0.575812859266834	0.245694915775108	0.225708565160503	-0.0761162029915312	-0.0996296615916307	0.418832748209157	0.401495217514537	0.849238278605041	0.802805437461281	2.23570811389194	0.621000955087136
ENSG00000178028	2.64414579632285	2.88361875937046	1.83065741649626	3.03306348721811	2.24581189189583	2.70772526046597	2.00379524893031	2.7234233124019	2.4342007793262	3.12473353234864	3.45810053522839	2.20596345580829
ENSG00000117419	3.99778275093755	3.94774909679018	3.05304983783271	1.81067106588166	4.44744575306548	3.35980195704567	3.87826436684645	1.98645771823569	3.1711663734924	2.38776793818244	4.11017723180808	2.9429290499745
ENSG00000233602	-0.52577920511946	-0.575812859266834	0.245694915775108	0.225708565160503	1.50884629772963	-0.0996296615916307	0.418832748209157	0.401495217514537	0.849238278605041	0.802805437461281	0.650745613170788	0.621000955087136
ENSG00000252146	-0.52577920511946	-0.575812859266834	0.245694915775108	0.225708565160503	-0.0761162029915312	-0.0996296615916307	0.418832748209157	0.401495217514537	0.849238278605041	0.802805437461281	0.650745613170788	0.621000955087136
ENSG00000199385	-0.52577920511946	-0.575812859266834	0.245694915775108	0.225708565160503	-0.0761162029915312	-0.0996296615916307	0.418832748209157	0.401495217514537	0.849238278605041	0.802805437461281	0.650745613170788	0.621000955087136
ENSG00000187147	7.28800198609758	7.36082507973574	7.23437960254727	7.38557990193889	7.47077825689611	7.60772947048925	4.81115017098792	4.92505717357155	5.37280023466205	5.19512286024004	4.89867312661437	4.86892846853072
ENSG00000263381	-0.52577920511946	-0.575812859266834	0.245694915775108	0.225708565160503	-0.0761162029915312	-0.0996296615916307	0.418832748209157	0.401495217514537	0.849238278605041	0.802805437461281	0.650745613170788	0.621000955087136
ENSG00000126106	3.17466051302163	2.23154206279077	3.41561991721742	3.03306348721811	1.50884629772963	2.22229843329573	2.00379524893031	3.86092683615183	2.4342007793262	2.38776793818244	3.45810053522839	0.621000955087136
ENSG00000198520	2.28157571693814	1.74611523562053	1.83065741649626	0.225708565160503	-0.0761162029915312	-0.0996296615916307	2.74076084309652	3.20885013957214	2.4342007793262	0.802805437461281	3.45810053522839	2.20596345580829
ENSG00000199377	7.73631564025072	7.31293038963143	8.09744395719117	8.07745760657656	7.72478369692877	7.77688728497337	7.10533327539238	7.08799574469776	6.73188132796688	6.47523077943278	6.6280255366707	6.92478170326424
ENSG00000200169	8.22576485396964	8.2790555239934	8.10988106042939	8.05225705245142	7.99534615956509	7.99312747932822	6.72261349638626	6.46758440797231	6.95776273538321	6.7800853609612	6.43210532669545	6.64336876811559
ENSG00000142945	3.99778275093755	3.51164998198351	3.9461346339162	1.81067106588166	3.38331541564577	3.98783317965871	0.418832748209157	2.7234233124019	3.1711663734924	3.12473353234864	2.97267370805815	2.9429290499745
ENSG00000225721	-0.52577920511946	-0.575812859266834	0.245694915775108	0.225708565160503	-0.0761162029915312	-0.0996296615916307	0.418832748209157	0.401495217514537	0.849238278605041	0.802805437461281	2.23570811389194	0.621000955087136
ENSG00000142937	6.31971084582492	6.21860300708327	5.45514828140406	6.33423302193867	6.4630426081165	5.92273815143682	5.91068584453883	5.44588933687299	4.54967799674613	5.19512286024004	5.40563311533426	4.70846379633748
ENSG00000264294	-0.52577920511946	-0.575812859266834	0.245694915775108	0.225708565160503	-0.0761162029915312	-0.0996296615916307	0.418832748209157	0.401495217514537	0.849238278605041	0.802805437461281	0.650745613170788	0.621000955087136
ENSG00000200913	6.98992063316458	7.26339092883011	7.14051267908305	6.85506518524011	6.91256848378063	6.95565277390956	2.00379524893031	1.98645771823569	2.4342007793262	0.802805437461281	0.650745613170788	0.621000955087136
ENSG00000202031	3.38111139048906	3.67211465417675	3.41561991721742	3.6851401837978	4.31620121978723	3.60081005654946	0.418832748209157	1.98645771823569	0.849238278605041	0.802805437461281	0.650745613170788	0.621000955087136
ENSG00000207421	-0.52577920511946	-0.575812859266834	0.245694915775108	0.225708565160503	-0.0761162029915312	-0.0996296615916307	0.418832748209157	0.401495217514537	0.849238278605041	0.802805437461281	0.650745613170788	0.621000955087136
ENSG00000234093	3.38111139048906	1.74611523562053	2.56762301066247	3.03306348721811	2.24581189189583	3.80726093401689	0.418832748209157	0.401495217514537	2.4342007793262	0.802805437461281	0.650745613170788	0.621000955087136
ENSG00000142959	-0.52577920511946	-0.575812859266834	0.245694915775108	0.225708565160503	-0.0761162029915312	1.48533283912953	2.00379524893031	0.401495217514537	0.849238278605041	0.802805437461281	0.650745613170788	0.621000955087136
ENSG00000173846	4.68367416050949	4.17907464289663	3.41561991721742	3.9261482833016	3.83077439261699	4.29268776118713	4.5062955894595	4.64942273095812	3.1711663734924	3.12473353234864	4.35118533131188	4.32144067322823
ENSG00000188396	-0.52577920511946	1.00914964145432	1.83065741649626	0.225708565160503	1.50884629772963	1.48533283912953	2.00379524893031	1.98645771823569	0.849238278605041	0.802805437461281	0.650745613170788	0.621000955087136
ENSG00000222009	1.0591832956017	3.12462685887426	4.15258551138363	1.81067106588166	2.73123871906607	3.80726093401689	4.11927246635025	3.20885013957214	4.75612887421356	4.89026827871162	4.89867312661437	4.52789155069565
ENSG00000117425	1.0591832956017	1.74611523562053	1.83065741649626	3.03306348721811	2.73123871906607	1.48533283912953	2.00379524893031	3.57142021895685	2.4342007793262	2.38776793818244	3.8206706146131	2.9429290499745
ENSG00000202444	-0.52577920511946	-0.575812859266834	0.245694915775108	0.225708565160503	-0.0761162029915312	-0.0996296615916307	0.418832748209157	0.401495217514537	0.849238278605041	0.802805437461281	0.650745613170788	0.621000955087136
ENSG00000226499	-0.52577920511946	-0.575812859266834	0.245694915775108	0.225708565160503	-0.0761162029915312	-0.0996296615916307	0.418832748209157	1.98645771823569	0.849238278605041	0.802805437461281	0.650745613170788	0.621000955087136
ENSG00000070785	2.28157571693814	2.88361875937046	2.56762301066247	0.225708565160503	3.38331541564577	2.22229843329573	3.87826436684645	2.7234233124019	3.1711663734924	3.12473353234864	2.23570811389194	2.20596345580829
ENSG00000266294	-0.52577920511946	-0.575812859266834	0.245694915775108	0.225708565160503	-0.0761162029915312	-0.0996296615916307	0.418832748209157	0.401495217514537	0.849238278605041	0.802805437461281	0.650745613170788	0.621000955087136
ENSG00000253039	-0.52577920511946	-0.575812859266834	0.245694915775108	0.225708565160503	-0.0761162029915312	-0.0996296615916307	0.418832748209157	0.401495217514537	0.849238278605041	0.802805437461281	0.650745613170788	0.621000955087136
ENSG00000229815	-0.52577920511946	1.00914964145432	0.245694915775108	0.225708565160503	-0.0761162029915312	2.70772526046597	0.418832748209157	0.401495217514537	0.849238278605041	0.802805437461281	0.650745613170788	0.621000955087136
ENSG00000232369	-0.52577920511946	-0.575812859266834	0.245694915775108	1.81067106588166	-0.0761162029915312	-0.0996296615916307	0.418832748209157	0.401495217514537	0.849238278605041	0.802805437461281	0.650745613170788	0.621000955087136
ENSG00000268949	1.0591832956017	-0.575812859266834	0.245694915775108	0.225708565160503	-0.0761162029915312	-0.0996296615916307	0.418832748209157	0.401495217514537	0.849238278605041	0.802805437461281	0.650745613170788	0.621000955087136
ENSG00000126107	3.72214830832413	4.28216813586074	3.7051265344124	3.03306348721811	4.56773998678319	3.80726093401689	3.58875774965147	1.98645771823569	0.849238278605041	3.12473353234864	2.23570811389194	3.42835587714474
ENSG00000126088	1.7961488897679	3.12462685887426	2.56762301066247	2.54763666004787	3.62432351514956	3.07029533985068	5.46322686756761	4.92505717357155	5.70721927373261	4.7096960330698	5.29460180294551	5.26485714486186
ENSG00000162415	3.17466051302163	3.33107773634169	3.41561991721742	4.31317140641084	2.73123871906607	3.60081005654946	4.11927246635025	3.57142021895685	4.54967799674613	3.97273043890359	4.11017723180808	2.9429290499745
ENSG00000234315	-0.52577920511946	-0.575812859266834	1.83065741649626	0.225708565160503	1.50884629772963	-0.0996296615916307	0.418832748209157	0.401495217514537	0.849238278605041	0.802805437461281	0.650745613170788	0.621000955087136
ENSG00000221707	-0.52577920511946	-0.575812859266834	0.245694915775108	0.225708565160503	-0.0761162029915312	-0.0996296615916307	0.418832748209157	0.401495217514537	0.849238278605041	0.802805437461281	0.650745613170788	0.621000955087136
ENSG00000186603	1.0591832956017	-0.575812859266834	0.245694915775108	0.225708565160503	2.24581189189583	2.22229843329573	7.98107517243023	8.13620483774038	7.71960299818845	8.06019328015393	7.7696866858943	7.91562170397876
ENSG00000132781	2.28157571693814	3.12462685887426	0.245694915775108	2.54763666004787	3.09380879845078	2.22229843329573	2.00379524893031	0.401495217514537	0.849238278605041	0.802805437461281	0.650745613170788	2.20596345580829
ENSG00000132773	1.7961488897679	-0.575812859266834	3.05304983783271	2.54763666004787	-0.0761162029915312	-0.0996296615916307	0.418832748209157	3.57142021895685	0.849238278605041	0.802805437461281	2.23570811389194	0.621000955087136
ENSG00000070759	-0.52577920511946	2.59411214217548	1.83065741649626	3.6851401837978	3.09380879845078	1.48533283912953	3.58875774965147	2.7234233124019	3.1711663734924	0.802805437461281	2.97267370805815	2.9429290499745
ENSG00000236872	-0.52577920511946	-0.575812859266834	0.245694915775108	0.225708565160503	-0.0761162029915312	-0.0996296615916307	0.418832748209157	0.401495217514537	0.849238278605041	0.802805437461281	0.650745613170788	0.621000955087136
ENSG00000132763	2.64414579632285	3.12462685887426	1.83065741649626	1.81067106588166	2.73123871906607	1.48533283912953	2.74076084309652	2.7234233124019	3.1711663734924	0.802805437461281	0.650745613170788	2.20596345580829
ENSG00000117450	5.70303948537642	4.9787759924108	5.19989122616198	4.74927052121752	5.05316681395344	5.32663509311047	3.22618767026676	3.86092683615183	4.54967799674613	2.38776793818244	3.45810053522839	4.08043257372443
ENSG00000234379	-0.52577920511946	-0.575812859266834	0.245694915775108	0.225708565160503	-0.0761162029915312	-0.0996296615916307	0.418832748209157	0.401495217514537	0.849238278605041	0.802805437461281	0.650745613170788	0.621000955087136
ENSG00000117448	4.33220179000811	4.70958935959541	4.63801233855387	3.9261482833016	3.83077439261699	5.25792234302645	3.22618767026676	4.10193493565563	3.1711663734924	0.802805437461281	4.11017723180808	2.9429290499745
ENSG00000132780	5.14664613685204	5.25707715489791	4.49362242921869	4.31317140641084	4.56773998678319	4.75835133353594	2.74076084309652	4.30838581312306	0.849238278605041	3.61016035951889	3.45810053522839	2.20596345580829
ENSG00000159588	1.0591832956017	1.74611523562053	0.245694915775108	0.225708565160503	-0.0761162029915312	-0.0996296615916307	0.418832748209157	0.401495217514537	0.849238278605041	0.802805437461281	2.23570811389194	0.621000955087136
ENSG00000159592	4.60350381182551	5.25707715489791	4.49362242921869	4.98059606732397	4.87808010739534	3.98783317965871	4.94239470426617	4.10193493565563	3.65659320066265	3.61016035951889	4.35118533131188	3.42835587714474
ENSG00000225447	-0.52577920511946	-0.575812859266834	1.83065741649626	0.225708565160503	-0.0761162029915312	-0.0996296615916307	0.418832748209157	0.401495217514537	0.849238278605041	0.802805437461281	0.650745613170788	0.621000955087136
ENSG00000234329	1.7961488897679	1.00914964145432	1.83065741649626	2.54763666004787	-0.0761162029915312	-0.0996296615916307	0.418832748209157	0.401495217514537	0.849238278605041	0.802805437461281	0.650745613170788	0.621000955087136
ENSG00000159596	2.64414579632285	2.23154206279077	1.83065741649626	2.54763666004787	2.24581189189583	2.22229843329573	2.00379524893031	1.98645771823569	0.849238278605041	2.38776793818244	0.650745613170788	0.621000955087136
ENSG00000197429	1.0591832956017	2.88361875937046	2.56762301066247	1.81067106588166	2.73123871906607	2.22229843329573	4.32572334381768	3.86092683615183	2.4342007793262	3.61016035951889	2.97267370805815	2.9429290499745
ENSG00000230896	-0.52577920511946	2.23154206279077	0.245694915775108	0.225708565160503	-0.0761162029915312	-0.0996296615916307	0.418832748209157	0.401495217514537	0.849238278605041	0.802805437461281	0.650745613170788	0.621000955087136
ENSG00000236111	1.0591832956017	-0.575812859266834	0.245694915775108	0.225708565160503	-0.0761162029915312	-0.0996296615916307	0.418832748209157	0.401495217514537	0.849238278605041	0.802805437461281	2.23570811389194	2.20596345580829
ENSG00000086015	4.60350381182551	5.44655495376162	4.49362242921869	4.13259916076902	5.70524351053313	4.75835133353594	4.11927246635025	3.86092683615183	5.09716579204863	3.97273043890359	2.97267370805815	4.08043257372443
ENSG00000232467	-0.52577920511946	-0.575812859266834	0.245694915775108	0.225708565160503	1.50884629772963	-0.0996296615916307	0.418832748209157	0.401495217514537	0.849238278605041	0.802805437461281	0.650745613170788	0.621000955087136
ENSG00000117461	3.38111139048906	3.33107773634169	3.05304983783271	3.39563356660282	2.73123871906607	2.70772526046597	2.74076084309652	4.64942273095812	3.1711663734924	4.50324515560237	3.8206706146131	4.70846379633748
ENSG00000278139	-0.52577920511946	-0.575812859266834	0.245694915775108	0.225708565160503	-0.0761162029915312	-0.0996296615916307	0.418832748209157	0.401495217514537	0.849238278605041	0.802805437461281	0.650745613170788	0.621000955087136
ENSG00000226957	-0.52577920511946	-0.575812859266834	0.245694915775108	0.225708565160503	-0.0761162029915312	-0.0996296615916307	0.418832748209157	0.401495217514537	0.849238278605041	0.802805437461281	0.650745613170788	0.621000955087136
ENSG00000233114	-0.52577920511946	-0.575812859266834	0.245694915775108	0.225708565160503	-0.0761162029915312	-0.0996296615916307	0.418832748209157	0.401495217514537	0.849238278605041	0.802805437461281	0.650745613170788	0.621000955087136
ENSG00000227857	-0.52577920511946	-0.575812859266834	0.245694915775108	0.225708565160503	-0.0761162029915312	-0.0996296615916307	0.418832748209157	0.401495217514537	0.849238278605041	0.802805437461281	0.650745613170788	0.621000955087136
ENSG00000117472	3.99778275093755	4.37838345112004	3.7051265344124	2.54763666004787	3.09380879845078	3.80726093401689	0.418832748209157	2.7234233124019	3.1711663734924	2.38776793818244	0.650745613170788	2.9429290499745
ENSG00000250719	-0.52577920511946	-0.575812859266834	0.245694915775108	0.225708565160503	-0.0761162029915312	-0.0996296615916307	0.418832748209157	0.401495217514537	0.849238278605041	0.802805437461281	0.650745613170788	0.621000955087136
ENSG00000085998	4.83177279949862	5.40146706423308	5.60324692039319	5.43516193078945	4.78186479213604	4.75835133353594	3.87826436684645	3.20885013957214	3.65659320066265	3.12473353234864	0.650745613170788	2.20596345580829
ENSG00000171357	2.28157571693814	1.74611523562053	1.83065741649626	1.81067106588166	2.24581189189583	-0.0996296615916307	0.418832748209157	2.7234233124019	0.849238278605041	2.38776793818244	0.650745613170788	2.20596345580829
ENSG00000085999	3.72214830832413	2.88361875937046	3.05304983783271	2.54763666004787	3.38331541564577	3.07029533985068	2.74076084309652	0.401495217514537	0.849238278605041	2.38776793818244	2.23570811389194	2.20596345580829
ENSG00000132128	4.11807698465527	4.46858126009162	4.49362242921869	4.13259916076902	3.62432351514956	5.18577255727062	2.74076084309652	3.57142021895685	3.1711663734924	3.12473353234864	2.23570811389194	2.9429290499745
ENSG00000173660	6.01337960598857	5.57393426023785	5.86040475989032	5.71756166149018	5.28143580162655	5.45495919008601	4.66676026165274	3.86092683615183	4.01916328004735	4.7096960330698	2.97267370805815	2.9429290499745
ENSG00000117481	3.8665382176593	2.59411214217548	3.41561991721742	3.39563356660282	3.62432351514956	2.70772526046597	4.11927246635025	2.7234233124019	3.1711663734924	3.97273043890359	0.650745613170788	3.79092595652945
ENSG00000225779	-0.52577920511946	-0.575812859266834	2.56762301066247	0.225708565160503	-0.0761162029915312	-0.0996296615916307	0.418832748209157	0.401495217514537	0.849238278605041	0.802805437461281	0.650745613170788	0.621000955087136
ENSG00000117480	3.38111139048906	3.51164998198351	2.56762301066247	3.03306348721811	3.09380879845078	2.70772526046597	3.58875774965147	3.20885013957214	3.1711663734924	3.12473353234864	2.23570811389194	3.42835587714474
ENSG00000232022	-0.52577920511946	1.00914964145432	0.245694915775108	0.225708565160503	-0.0761162029915312	-0.0996296615916307	0.418832748209157	0.401495217514537	0.849238278605041	0.802805437461281	0.650745613170788	0.621000955087136
ENSG00000273854	-0.52577920511946	-0.575812859266834	0.245694915775108	0.225708565160503	-0.0761162029915312	-0.0996296615916307	0.418832748209157	0.401495217514537	0.849238278605041	0.802805437461281	0.650745613170788	0.621000955087136
ENSG00000224863	-0.52577920511946	-0.575812859266834	0.245694915775108	0.225708565160503	-0.0761162029915312	1.48533283912953	0.418832748209157	0.401495217514537	0.849238278605041	0.802805437461281	0.650745613170788	0.621000955087136
ENSG00000225667	-0.52577920511946	-0.575812859266834	0.245694915775108	0.225708565160503	-0.0761162029915312	-0.0996296615916307	0.418832748209157	0.401495217514537	0.849238278605041	0.802805437461281	0.650745613170788	0.621000955087136
ENSG00000197587	1.7961488897679	2.23154206279077	0.245694915775108	0.225708565160503	1.50884629772963	1.48533283912953	0.418832748209157	1.98645771823569	0.849238278605041	0.802805437461281	2.23570811389194	0.621000955087136
ENSG00000269956	1.0591832956017	1.00914964145432	0.245694915775108	0.225708565160503	1.50884629772963	-0.0996296615916307	2.00379524893031	0.401495217514537	0.849238278605041	0.802805437461281	0.650745613170788	0.621000955087136
ENSG00000162456	2.64414579632285	3.12462685887426	2.56762301066247	3.6851401837978	2.73123871906607	3.60081005654946	0.418832748209157	0.401495217514537	0.849238278605041	2.38776793818244	0.650745613170788	3.42835587714474
ENSG00000079277	2.93365241351784	1.74611523562053	1.83065741649626	0.225708565160503	2.24581189189583	3.60081005654946	0.418832748209157	3.20885013957214	3.1711663734924	0.802805437461281	2.23570811389194	2.9429290499745
ENSG00000142961	2.64414579632285	3.33107773634169	1.83065741649626	3.6851401837978	2.73123871906607	1.48533283912953	2.74076084309652	1.98645771823569	0.849238278605041	0.802805437461281	2.23570811389194	0.621000955087136
ENSG00000123472	5.77800154305764	5.79922657208009	5.29008903513356	6.00706827868516	5.94625161003692	5.87765026190829	4.32572334381768	4.92505717357155	4.54967799674613	3.61016035951889	3.8206706146131	3.42835587714474
ENSG00000233647	-0.52577920511946	-0.575812859266834	0.245694915775108	0.225708565160503	-0.0761162029915312	-0.0996296615916307	0.418832748209157	0.401495217514537	0.849238278605041	0.802805437461281	0.650745613170788	0.621000955087136
ENSG00000186118	1.0591832956017	-0.575812859266834	0.245694915775108	0.225708565160503	-0.0761162029915312	-0.0996296615916307	2.00379524893031	1.98645771823569	0.849238278605041	0.802805437461281	0.650745613170788	0.621000955087136
ENSG00000228237	-0.52577920511946	-0.575812859266834	0.245694915775108	0.225708565160503	-0.0761162029915312	-0.0996296615916307	0.418832748209157	0.401495217514537	0.849238278605041	0.802805437461281	0.650745613170788	0.621000955087136
ENSG00000159658	4.51861491423899	4.63364050636212	4.15258551138363	4.74927052121752	4.44744575306548	4.29268776118713	2.74076084309652	3.86092683615183	0.849238278605041	2.38776793818244	2.23570811389194	0.621000955087136
ENSG00000236476	-0.52577920511946	-0.575812859266834	0.245694915775108	0.225708565160503	-0.0761162029915312	-0.0996296615916307	0.418832748209157	0.401495217514537	0.849238278605041	0.802805437461281	0.650745613170788	0.621000955087136
ENSG00000142973	1.0591832956017	1.74611523562053	0.245694915775108	0.225708565160503	1.50884629772963	1.48533283912953	0.418832748209157	1.98645771823569	0.849238278605041	0.802805437461281	0.650745613170788	0.621000955087136
ENSG00000154198	-0.52577920511946	-0.575812859266834	0.245694915775108	0.225708565160503	-0.0761162029915312	-0.0996296615916307	0.418832748209157	0.401495217514537	0.849238278605041	0.802805437461281	0.650745613170788	0.621000955087136
ENSG00000238145	-0.52577920511946	-0.575812859266834	0.245694915775108	0.225708565160503	-0.0761162029915312	-0.0996296615916307	0.418832748209157	0.401495217514537	0.849238278605041	0.802805437461281	0.650745613170788	0.621000955087136
ENSG00000187048	-0.52577920511946	-0.575812859266834	0.245694915775108	0.225708565160503	-0.0761162029915312	-0.0996296615916307	0.418832748209157	0.401495217514537	0.849238278605041	0.802805437461281	0.650745613170788	0.621000955087136
ENSG00000259832	-0.52577920511946	1.00914964145432	0.245694915775108	0.225708565160503	-0.0761162029915312	1.48533283912953	0.418832748209157	0.401495217514537	0.849238278605041	0.802805437461281	0.650745613170788	0.621000955087136
ENSG00000261196	-0.52577920511946	-0.575812859266834	0.245694915775108	0.225708565160503	-0.0761162029915312	-0.0996296615916307	0.418832748209157	0.401495217514537	0.849238278605041	0.802805437461281	0.650745613170788	0.621000955087136
ENSG00000261593	2.28157571693814	2.59411214217548	3.7051265344124	2.54763666004787	3.38331541564577	2.22229843329573	0.418832748209157	0.401495217514537	2.4342007793262	0.802805437461281	0.650745613170788	0.621000955087136
ENSG00000261290	-0.52577920511946	-0.575812859266834	0.245694915775108	0.225708565160503	-0.0761162029915312	-0.0996296615916307	0.418832748209157	0.401495217514537	0.849238278605041	0.802805437461281	0.650745613170788	0.621000955087136
ENSG00000186377	1.7961488897679	1.74611523562053	0.245694915775108	0.225708565160503	-0.0761162029915312	-0.0996296615916307	0.418832748209157	0.401495217514537	3.65659320066265	0.802805437461281	0.650745613170788	0.621000955087136
ENSG00000186160	-0.52577920511946	-0.575812859266834	0.245694915775108	0.225708565160503	-0.0761162029915312	-0.0996296615916307	0.418832748209157	0.401495217514537	0.849238278605041	0.802805437461281	0.650745613170788	0.621000955087136
ENSG00000225154	-0.52577920511946	-0.575812859266834	0.245694915775108	0.225708565160503	-0.0761162029915312	-0.0996296615916307	0.418832748209157	0.401495217514537	0.849238278605041	0.802805437461281	0.650745613170788	0.621000955087136
ENSG00000225506	-0.52577920511946	-0.575812859266834	0.245694915775108	0.225708565160503	-0.0761162029915312	-0.0996296615916307	2.00379524893031	0.401495217514537	0.849238278605041	3.12473353234864	0.650745613170788	0.621000955087136
ENSG00000162365	-0.52577920511946	-0.575812859266834	0.245694915775108	0.225708565160503	-0.0761162029915312	-0.0996296615916307	0.418832748209157	2.7234233124019	0.849238278605041	2.38776793818244	0.650745613170788	0.621000955087136
ENSG00000225514	-0.52577920511946	-0.575812859266834	0.245694915775108	0.225708565160503	-0.0761162029915312	-0.0996296615916307	0.418832748209157	0.401495217514537	0.849238278605041	0.802805437461281	0.650745613170788	0.621000955087136
ENSG00000224805	-0.52577920511946	-0.575812859266834	0.245694915775108	0.225708565160503	-0.0761162029915312	-0.0996296615916307	0.418832748209157	0.401495217514537	0.849238278605041	0.802805437461281	0.650745613170788	0.621000955087136
ENSG00000162366	-0.52577920511946	1.74611523562053	0.245694915775108	0.225708565160503	2.24581189189583	-0.0996296615916307	2.00379524893031	1.98645771823569	0.849238278605041	0.802805437461281	0.650745613170788	0.621000955087136
ENSG00000162367	-0.52577920511946	-0.575812859266834	0.245694915775108	0.225708565160503	1.50884629772963	1.48533283912953	0.418832748209157	3.20885013957214	0.849238278605041	2.38776793818244	0.650745613170788	2.20596345580829
ENSG00000226252	-0.52577920511946	-0.575812859266834	1.83065741649626	0.225708565160503	-0.0761162029915312	-0.0996296615916307	0.418832748209157	1.98645771823569	0.849238278605041	0.802805437461281	2.97267370805815	0.621000955087136
ENSG00000123473	2.93365241351784	3.33107773634169	3.05304983783271	3.6851401837978	2.24581189189583	3.80726093401689	3.22618767026676	2.7234233124019	4.30866989724234	3.97273043890359	3.8206706146131	3.42835587714474
ENSG00000162368	4.83177279949862	3.94774909679018	3.9461346339162	4.47363607860409	4.78186479213604	4.94476445776682	4.11927246635025	4.10193493565563	3.1711663734924	3.97273043890359	2.23570811389194	3.42835587714474
ENSG00000225762	-0.52577920511946	-0.575812859266834	0.245694915775108	0.225708565160503	-0.0761162029915312	-0.0996296615916307	0.418832748209157	1.98645771823569	0.849238278605041	0.802805437461281	0.650745613170788	0.621000955087136
ENSG00000186790	4.22910829704401	3.94774909679018	4.49362242921869	4.31317140641084	3.83077439261699	4.65525784057184	2.74076084309652	3.20885013957214	2.4342007793262	3.61016035951889	2.97267370805815	2.9429290499745
ENSG00000237424	3.17466051302163	1.74611523562053	2.56762301066247	1.81067106588166	2.24581189189583	1.48533283912953	0.418832748209157	1.98645771823569	0.849238278605041	3.12473353234864	3.45810053522839	2.20596345580829
ENSG00000186564	3.99778275093755	3.67211465417675	3.05304983783271	3.03306348721811	4.17181131045205	3.07029533985068	5.97342159988679	5.95608406919217	5.37280023466205	6.16035744207937	6.00829761778887	6.04726570978923
ENSG00000271355	-0.52577920511946	1.00914964145432	0.245694915775108	0.225708565160503	-0.0761162029915312	-0.0996296615916307	0.418832748209157	0.401495217514537	0.849238278605041	0.802805437461281	0.650745613170788	0.621000955087136
ENSG00000229554	-0.52577920511946	-0.575812859266834	0.245694915775108	0.225708565160503	-0.0761162029915312	-0.0996296615916307	0.418832748209157	0.401495217514537	0.849238278605041	0.802805437461281	0.650745613170788	0.621000955087136
ENSG00000221346	-0.52577920511946	-0.575812859266834	0.245694915775108	0.225708565160503	-0.0761162029915312	-0.0996296615916307	0.418832748209157	0.401495217514537	0.849238278605041	0.802805437461281	0.650745613170788	0.621000955087136
ENSG00000227883	-0.52577920511946	1.00914964145432	0.245694915775108	1.81067106588166	-0.0761162029915312	-0.0996296615916307	0.418832748209157	0.401495217514537	0.849238278605041	0.802805437461281	0.650745613170788	0.621000955087136
ENSG00000221447	-0.52577920511946	-0.575812859266834	0.245694915775108	0.225708565160503	-0.0761162029915312	-0.0996296615916307	0.418832748209157	0.401495217514537	0.849238278605041	0.802805437461281	0.650745613170788	0.621000955087136
ENSG00000227947	-0.52577920511946	-0.575812859266834	0.245694915775108	0.225708565160503	-0.0761162029915312	-0.0996296615916307	0.418832748209157	0.401495217514537	0.849238278605041	0.802805437461281	0.650745613170788	0.621000955087136
ENSG00000269113	1.0591832956017	1.00914964145432	1.83065741649626	1.81067106588166	1.50884629772963	1.48533283912953	2.00379524893031	3.20885013957214	2.4342007793262	2.38776793818244	0.650745613170788	0.621000955087136
ENSG00000223814	-0.52577920511946	-0.575812859266834	0.245694915775108	0.225708565160503	-0.0761162029915312	-0.0996296615916307	0.418832748209157	0.401495217514537	0.849238278605041	0.802805437461281	0.650745613170788	0.621000955087136
ENSG00000225028	2.64414579632285	2.59411214217548	0.245694915775108	1.81067106588166	3.09380879845078	2.22229843329573	0.418832748209157	1.98645771823569	0.849238278605041	0.802805437461281	0.650745613170788	0.621000955087136
ENSG00000226133	-0.52577920511946	-0.575812859266834	0.245694915775108	0.225708565160503	-0.0761162029915312	-0.0996296615916307	0.418832748209157	0.401495217514537	2.4342007793262	0.802805437461281	0.650745613170788	0.621000955087136
ENSG00000231413	-0.52577920511946	-0.575812859266834	0.245694915775108	0.225708565160503	-0.0761162029915312	-0.0996296615916307	0.418832748209157	0.401495217514537	0.849238278605041	0.802805437461281	0.650745613170788	0.621000955087136
ENSG00000237180	-0.52577920511946	-0.575812859266834	0.245694915775108	0.225708565160503	-0.0761162029915312	-0.0996296615916307	0.418832748209157	0.401495217514537	0.849238278605041	0.802805437461281	0.650745613170788	0.621000955087136
ENSG00000242267	1.0591832956017	-0.575812859266834	1.83065741649626	0.225708565160503	-0.0761162029915312	-0.0996296615916307	0.418832748209157	0.401495217514537	2.4342007793262	0.802805437461281	0.650745613170788	0.621000955087136
ENSG00000279096	-0.52577920511946	1.00914964145432	0.245694915775108	0.225708565160503	1.50884629772963	-0.0996296615916307	0.418832748209157	0.401495217514537	0.849238278605041	0.802805437461281	0.650745613170788	0.621000955087136
ENSG00000223720	-0.52577920511946	-0.575812859266834	0.245694915775108	0.225708565160503	-0.0761162029915312	-0.0996296615916307	0.418832748209157	0.401495217514537	0.849238278605041	0.802805437461281	0.650745613170788	0.621000955087136
ENSG00000117834	-0.52577920511946	-0.575812859266834	0.245694915775108	0.225708565160503	-0.0761162029915312	-0.0996296615916307	2.00379524893031	1.98645771823569	0.849238278605041	0.802805437461281	0.650745613170788	0.621000955087136
ENSG00000272491	-0.52577920511946	-0.575812859266834	0.245694915775108	0.225708565160503	-0.0761162029915312	-0.0996296615916307	2.00379524893031	0.401495217514537	0.849238278605041	0.802805437461281	0.650745613170788	2.20596345580829
ENSG00000279214	-0.52577920511946	-0.575812859266834	0.245694915775108	0.225708565160503	-0.0761162029915312	-0.0996296615916307	0.418832748209157	0.401495217514537	0.849238278605041	0.802805437461281	0.650745613170788	0.621000955087136
ENSG00000132122	1.0591832956017	2.59411214217548	2.56762301066247	0.225708565160503	2.73123871906607	3.07029533985068	0.418832748209157	0.401495217514537	0.849238278605041	2.38776793818244	3.45810053522839	0.621000955087136
ENSG00000224986	-0.52577920511946	-0.575812859266834	0.245694915775108	0.225708565160503	1.50884629772963	1.48533283912953	0.418832748209157	0.401495217514537	0.849238278605041	0.802805437461281	0.650745613170788	2.20596345580829
ENSG00000206700	-0.52577920511946	-0.575812859266834	0.245694915775108	0.225708565160503	-0.0761162029915312	-0.0996296615916307	0.418832748209157	0.401495217514537	0.849238278605041	0.802805437461281	0.650745613170788	0.621000955087136
ENSG00000235105	-0.52577920511946	-0.575812859266834	1.83065741649626	1.81067106588166	1.50884629772963	-0.0996296615916307	0.418832748209157	0.401495217514537	0.849238278605041	0.802805437461281	0.650745613170788	0.621000955087136
ENSG00000223175	-0.52577920511946	-0.575812859266834	0.245694915775108	0.225708565160503	-0.0761162029915312	-0.0996296615916307	0.418832748209157	0.401495217514537	0.849238278605041	0.802805437461281	0.650745613170788	0.621000955087136
ENSG00000232514	-0.52577920511946	-0.575812859266834	0.245694915775108	0.225708565160503	-0.0761162029915312	-0.0996296615916307	0.418832748209157	0.401495217514537	0.849238278605041	0.802805437461281	0.650745613170788	0.621000955087136
ENSG00000186094	-0.52577920511946	-0.575812859266834	0.245694915775108	0.225708565160503	1.50884629772963	-0.0996296615916307	2.00379524893031	1.98645771823569	2.4342007793262	2.38776793818244	0.650745613170788	0.621000955087136
ENSG00000162373	-0.52577920511946	1.00914964145432	2.56762301066247	0.225708565160503	-0.0761162029915312	-0.0996296615916307	2.00379524893031	0.401495217514537	2.4342007793262	0.802805437461281	0.650745613170788	0.621000955087136
ENSG00000229846	-0.52577920511946	-0.575812859266834	0.245694915775108	0.225708565160503	1.50884629772963	1.48533283912953	0.418832748209157	0.401495217514537	0.849238278605041	0.802805437461281	0.650745613170788	0.621000955087136
ENSG00000230114	-0.52577920511946	-0.575812859266834	0.245694915775108	0.225708565160503	-0.0761162029915312	-0.0996296615916307	0.418832748209157	0.401495217514537	0.849238278605041	0.802805437461281	0.650745613170788	0.621000955087136
ENSG00000225623	-0.52577920511946	-0.575812859266834	0.245694915775108	0.225708565160503	-0.0761162029915312	-0.0996296615916307	0.418832748209157	0.401495217514537	0.849238278605041	0.802805437461281	0.650745613170788	0.621000955087136
ENSG00000237478	-0.52577920511946	-0.575812859266834	0.245694915775108	0.225708565160503	-0.0761162029915312	-0.0996296615916307	0.418832748209157	0.401495217514537	0.849238278605041	0.802805437461281	0.650745613170788	0.621000955087136
ENSG00000215887	-0.52577920511946	-0.575812859266834	1.83065741649626	0.225708565160503	-0.0761162029915312	-0.0996296615916307	0.418832748209157	0.401495217514537	0.849238278605041	0.802805437461281	0.650745613170788	0.621000955087136
ENSG00000221746	-0.52577920511946	-0.575812859266834	0.245694915775108	0.225708565160503	-0.0761162029915312	-0.0996296615916307	0.418832748209157	0.401495217514537	0.849238278605041	0.802805437461281	0.650745613170788	0.621000955087136
ENSG00000279324	-0.52577920511946	-0.575812859266834	0.245694915775108	0.225708565160503	-0.0761162029915312	-0.0996296615916307	0.418832748209157	0.401495217514537	0.849238278605041	0.802805437461281	0.650745613170788	2.20596345580829
ENSG00000233595	-0.52577920511946	-0.575812859266834	0.245694915775108	0.225708565160503	-0.0761162029915312	-0.0996296615916307	0.418832748209157	0.401495217514537	0.849238278605041	0.802805437461281	0.650745613170788	0.621000955087136
ENSG00000162374	2.64414579632285	2.59411214217548	1.83065741649626	2.54763666004787	2.73123871906607	2.70772526046597	0.418832748209157	0.401495217514537	3.1711663734924	3.12473353234864	2.23570811389194	2.9429290499745
ENSG00000230828	-0.52577920511946	-0.575812859266834	0.245694915775108	0.225708565160503	-0.0761162029915312	-0.0996296615916307	0.418832748209157	0.401495217514537	0.849238278605041	0.802805437461281	0.650745613170788	0.621000955087136
ENSG00000237337	-0.52577920511946	-0.575812859266834	0.245694915775108	0.225708565160503	-0.0761162029915312	1.48533283912953	0.418832748209157	0.401495217514537	0.849238278605041	0.802805437461281	0.650745613170788	0.621000955087136
ENSG00000233407	-0.52577920511946	-0.575812859266834	0.245694915775108	0.225708565160503	-0.0761162029915312	-0.0996296615916307	0.418832748209157	0.401495217514537	0.849238278605041	0.802805437461281	0.650745613170788	0.621000955087136
ENSG00000234080	1.0591832956017	1.74611523562053	1.83065741649626	1.81067106588166	-0.0761162029915312	-0.0996296615916307	2.00379524893031	0.401495217514537	0.849238278605041	0.802805437461281	0.650745613170788	0.621000955087136
ENSG00000229316	1.0591832956017	-0.575812859266834	0.245694915775108	0.225708565160503	1.50884629772963	-0.0996296615916307	0.418832748209157	0.401495217514537	0.849238278605041	0.802805437461281	3.45810053522839	0.621000955087136
ENSG00000225671	-0.52577920511946	-0.575812859266834	0.245694915775108	0.225708565160503	2.24581189189583	-0.0996296615916307	0.418832748209157	0.401495217514537	0.849238278605041	0.802805437461281	0.650745613170788	0.621000955087136
ENSG00000142700	2.64414579632285	3.12462685887426	2.56762301066247	0.225708565160503	2.73123871906607	2.22229843329573	3.22618767026676	1.98645771823569	3.65659320066265	3.12473353234864	2.97267370805815	0.621000955087136
ENSG00000271782	-0.52577920511946	-0.575812859266834	0.245694915775108	0.225708565160503	-0.0761162029915312	-0.0996296615916307	0.418832748209157	0.401495217514537	0.849238278605041	0.802805437461281	0.650745613170788	0.621000955087136
ENSG00000185104	7.76423964181316	7.69565016863754	7.85302522952472	7.53859152044486	7.60336389651391	7.86037227047645	3.87826436684645	4.64942273095812	4.54967799674613	4.50324515560237	3.8206706146131	4.70846379633748
ENSG00000225767	1.0591832956017	-0.575812859266834	0.245694915775108	0.225708565160503	-0.0761162029915312	-0.0996296615916307	0.418832748209157	0.401495217514537	0.849238278605041	0.802805437461281	0.650745613170788	0.621000955087136
ENSG00000207194	-0.52577920511946	-0.575812859266834	0.245694915775108	0.225708565160503	-0.0761162029915312	-0.0996296615916307	0.418832748209157	0.401495217514537	0.849238278605041	0.802805437461281	0.650745613170788	0.621000955087136
ENSG00000230585	1.0591832956017	-0.575812859266834	2.56762301066247	1.81067106588166	-0.0761162029915312	-0.0996296615916307	0.418832748209157	0.401495217514537	0.849238278605041	0.802805437461281	0.650745613170788	0.621000955087136
ENSG00000237130	1.7961488897679	1.74611523562053	0.245694915775108	0.225708565160503	-0.0761162029915312	-0.0996296615916307	0.418832748209157	2.7234233124019	0.849238278605041	0.802805437461281	2.23570811389194	0.621000955087136
ENSG00000123080	3.56168363613088	3.12462685887426	1.83065741649626	3.39563356660282	3.83077439261699	3.80726093401689	5.46322686756761	4.92505717357155	3.1711663734924	4.26223705609858	4.11017723180808	4.86892846853072
ENSG00000265538	-0.52577920511946	-0.575812859266834	0.245694915775108	0.225708565160503	-0.0761162029915312	-0.0996296615916307	0.418832748209157	1.98645771823569	0.849238278605041	0.802805437461281	0.650745613170788	0.621000955087136
ENSG00000275816	-0.52577920511946	-0.575812859266834	0.245694915775108	0.225708565160503	-0.0761162029915312	-0.0996296615916307	2.00379524893031	0.401495217514537	0.849238278605041	0.802805437461281	0.650745613170788	0.621000955087136
ENSG00000204006	-0.52577920511946	-0.575812859266834	0.245694915775108	0.225708565160503	-0.0761162029915312	1.48533283912953	0.418832748209157	0.401495217514537	0.849238278605041	0.802805437461281	0.650745613170788	0.621000955087136
ENSG00000200262	-0.52577920511946	-0.575812859266834	0.245694915775108	0.225708565160503	-0.0761162029915312	-0.0996296615916307	2.74076084309652	1.98645771823569	0.849238278605041	0.802805437461281	2.23570811389194	0.621000955087136
ENSG00000213478	3.8665382176593	2.88361875937046	3.41561991721742	4.13259916076902	3.83077439261699	2.70772526046597	2.74076084309652	0.401495217514537	0.849238278605041	2.38776793818244	2.23570811389194	0.621000955087136
ENSG00000239101	-0.52577920511946	-0.575812859266834	0.245694915775108	0.225708565160503	-0.0761162029915312	-0.0996296615916307	0.418832748209157	0.401495217514537	0.849238278605041	0.802805437461281	0.650745613170788	0.621000955087136
ENSG00000203356	1.0591832956017	1.00914964145432	0.245694915775108	0.225708565160503	1.50884629772963	-0.0996296615916307	0.418832748209157	0.401495217514537	2.4342007793262	0.802805437461281	0.650745613170788	0.621000955087136
ENSG00000123091	5.14664613685204	4.46858126009162	5.45514828140406	4.86956475493523	5.05316681395344	3.98783317965871	4.5062955894595	4.48895805876488	4.30866989724234	3.12473353234864	3.8206706146131	4.70846379633748
ENSG00000233406	-0.52577920511946	1.00914964145432	1.83065741649626	1.81067106588166	-0.0761162029915312	-0.0996296615916307	0.418832748209157	0.401495217514537	0.849238278605041	0.802805437461281	0.650745613170788	0.621000955087136
ENSG00000236434	1.0591832956017	-0.575812859266834	0.245694915775108	0.225708565160503	-0.0761162029915312	-0.0996296615916307	0.418832748209157	0.401495217514537	0.849238278605041	0.802805437461281	0.650745613170788	0.621000955087136
ENSG00000085831	2.28157571693814	3.12462685887426	2.56762301066247	3.39563356660282	3.38331541564577	2.70772526046597	4.66676026165274	3.86092683615183	3.1711663734924	4.26223705609858	3.8206706146131	3.79092595652945
ENSG00000261664	1.0591832956017	-0.575812859266834	0.245694915775108	0.225708565160503	-0.0761162029915312	1.48533283912953	2.00379524893031	0.401495217514537	0.849238278605041	0.802805437461281	0.650745613170788	0.621000955087136
ENSG00000085832	3.72214830832413	4.37838345112004	4.33315775702545	3.39563356660282	4.17181131045205	4.29268776118713	4.11927246635025	2.7234233124019	3.65659320066265	3.12473353234864	2.23570811389194	2.20596345580829
ENSG00000232027	-0.52577920511946	1.00914964145432	1.83065741649626	0.225708565160503	-0.0761162029915312	1.48533283912953	0.418832748209157	0.401495217514537	0.849238278605041	0.802805437461281	0.650745613170788	2.20596345580829
ENSG00000206595	-0.52577920511946	-0.575812859266834	0.245694915775108	0.225708565160503	-0.0761162029915312	-0.0996296615916307	0.418832748209157	0.401495217514537	0.849238278605041	0.802805437461281	0.650745613170788	0.621000955087136
ENSG00000238140	-0.52577920511946	-0.575812859266834	0.245694915775108	0.225708565160503	-0.0761162029915312	-0.0996296615916307	0.418832748209157	0.401495217514537	0.849238278605041	0.802805437461281	0.650745613170788	0.621000955087136
ENSG00000227070	1.0591832956017	-0.575812859266834	1.83065741649626	1.81067106588166	1.50884629772963	1.48533283912953	2.00379524893031	0.401495217514537	0.849238278605041	0.802805437461281	0.650745613170788	0.621000955087136
ENSG00000252032	-0.52577920511946	-0.575812859266834	0.245694915775108	0.225708565160503	-0.0761162029915312	-0.0996296615916307	0.418832748209157	0.401495217514537	0.849238278605041	0.802805437461281	0.650745613170788	0.621000955087136
ENSG00000227742	1.0591832956017	-0.575812859266834	0.245694915775108	0.225708565160503	-0.0761162029915312	-0.0996296615916307	0.418832748209157	0.401495217514537	0.849238278605041	0.802805437461281	0.650745613170788	0.621000955087136
ENSG00000117859	3.17466051302163	4.46858126009162	3.05304983783271	3.6851401837978	4.17181131045205	4.42393229446538	0.418832748209157	0.401495217514537	0.849238278605041	0.802805437461281	0.650745613170788	2.9429290499745
ENSG00000236973	1.0591832956017	1.00914964145432	0.245694915775108	1.81067106588166	-0.0761162029915312	-0.0996296615916307	0.418832748209157	0.401495217514537	0.849238278605041	0.802805437461281	0.650745613170788	0.621000955087136
ENSG00000232846	-0.52577920511946	-0.575812859266834	0.245694915775108	0.225708565160503	-0.0761162029915312	-0.0996296615916307	0.418832748209157	0.401495217514537	0.849238278605041	0.802805437461281	0.650745613170788	0.621000955087136
ENSG00000212624	-0.52577920511946	1.74611523562053	1.83065741649626	1.81067106588166	1.50884629772963	3.35980195704567	0.418832748209157	0.401495217514537	0.849238278605041	2.38776793818244	0.650745613170788	0.621000955087136
ENSG00000078618	4.33220179000811	4.55347015767813	4.76925687183212	4.61802598793926	4.78186479213604	4.65525784057184	3.87826436684645	3.57142021895685	0.849238278605041	4.50324515560237	4.55763620877931	4.08043257372443
ENSG00000266993	1.0591832956017	-0.575812859266834	0.245694915775108	0.225708565160503	-0.0761162029915312	-0.0996296615916307	0.418832748209157	0.401495217514537	0.849238278605041	0.802805437461281	0.650745613170788	0.621000955087136
ENSG00000272175	-0.52577920511946	-0.575812859266834	0.245694915775108	0.225708565160503	-0.0761162029915312	-0.0996296615916307	0.418832748209157	0.401495217514537	0.849238278605041	0.802805437461281	0.650745613170788	0.621000955087136
ENSG00000212076	-0.52577920511946	-0.575812859266834	0.245694915775108	0.225708565160503	-0.0761162029915312	-0.0996296615916307	0.418832748209157	0.401495217514537	0.849238278605041	0.802805437461281	0.650745613170788	0.621000955087136
ENSG00000230604	-0.52577920511946	-0.575812859266834	0.245694915775108	0.225708565160503	-0.0761162029915312	1.48533283912953	0.418832748209157	0.401495217514537	0.849238278605041	0.802805437461281	0.650745613170788	0.621000955087136
ENSG00000169213	3.38111139048906	3.81650456351193	3.7051265344124	3.9261482833016	4.17181131045205	3.60081005654946	3.58875774965147	3.86092683615183	0.849238278605041	0.802805437461281	2.23570811389194	0.621000955087136
ENSG00000200839	8.19189721794694	8.02037689687758	7.80793733999618	7.72555445224371	7.87225102859315	7.99312747932822	3.87826436684645	3.20885013957214	4.01916328004735	3.61016035951889	2.23570811389194	2.20596345580829
ENSG00000229032	-0.52577920511946	1.00914964145432	0.245694915775108	0.225708565160503	-0.0761162029915312	-0.0996296615916307	0.418832748209157	0.401495217514537	0.849238278605041	0.802805437461281	0.650745613170788	0.621000955087136
ENSG00000264613	-0.52577920511946	-0.575812859266834	0.245694915775108	0.225708565160503	-0.0761162029915312	-0.0996296615916307	0.418832748209157	0.401495217514537	0.849238278605041	0.802805437461281	0.650745613170788	0.621000955087136
ENSG00000117862	2.28157571693814	2.88361875937046	2.56762301066247	2.54763666004787	3.38331541564577	3.35980195704567	2.74076084309652	4.10193493565563	3.65659320066265	0.802805437461281	0.650745613170788	3.42835587714474
ENSG00000198841	1.0591832956017	-0.575812859266834	1.83065741649626	0.225708565160503	1.50884629772963	-0.0996296615916307	0.418832748209157	0.401495217514537	0.849238278605041	0.802805437461281	0.650745613170788	0.621000955087136
ENSG00000223390	-0.52577920511946	-0.575812859266834	0.245694915775108	0.225708565160503	1.50884629772963	-0.0996296615916307	0.418832748209157	0.401495217514537	0.849238278605041	0.802805437461281	0.650745613170788	0.621000955087136
ENSG00000228369	1.0591832956017	-0.575812859266834	0.245694915775108	0.225708565160503	-0.0761162029915312	-0.0996296615916307	0.418832748209157	0.401495217514537	0.849238278605041	0.802805437461281	0.650745613170788	0.621000955087136
ENSG00000134717	3.72214830832413	3.33107773634169	3.41561991721742	3.6851401837978	3.09380879845078	2.22229843329573	0.418832748209157	3.20885013957214	0.849238278605041	0.802805437461281	0.650745613170788	0.621000955087136
ENSG00000157077	2.28157571693814	3.51164998198351	3.05304983783271	2.54763666004787	2.24581189189583	2.70772526046597	3.58875774965147	3.57142021895685	2.4342007793262	0.802805437461281	3.45810053522839	0.621000955087136
ENSG00000241745	1.0591832956017	-0.575812859266834	0.245694915775108	0.225708565160503	-0.0761162029915312	-0.0996296615916307	0.418832748209157	0.401495217514537	0.849238278605041	0.802805437461281	2.23570811389194	0.621000955087136
ENSG00000228407	1.0591832956017	1.74611523562053	0.245694915775108	1.81067106588166	2.24581189189583	1.48533283912953	0.418832748209157	0.401495217514537	0.849238278605041	0.802805437461281	0.650745613170788	0.621000955087136
ENSG00000223429	-0.52577920511946	-0.575812859266834	0.245694915775108	1.81067106588166	-0.0761162029915312	-0.0996296615916307	0.418832748209157	0.401495217514537	0.849238278605041	0.802805437461281	0.650745613170788	2.20596345580829
ENSG00000224255	-0.52577920511946	-0.575812859266834	0.245694915775108	1.81067106588166	-0.0761162029915312	-0.0996296615916307	0.418832748209157	0.401495217514537	0.849238278605041	0.802805437461281	0.650745613170788	0.621000955087136
ENSG00000236004	-0.52577920511946	-0.575812859266834	0.245694915775108	0.225708565160503	-0.0761162029915312	-0.0996296615916307	0.418832748209157	0.401495217514537	0.849238278605041	0.802805437461281	0.650745613170788	0.621000955087136
ENSG00000237663	-0.52577920511946	-0.575812859266834	0.245694915775108	0.225708565160503	-0.0761162029915312	1.48533283912953	0.418832748209157	0.401495217514537	0.849238278605041	0.802805437461281	0.650745613170788	0.621000955087136
ENSG00000213735	-0.52577920511946	1.00914964145432	1.83065741649626	0.225708565160503	-0.0761162029915312	1.48533283912953	0.418832748209157	0.401495217514537	0.849238278605041	0.802805437461281	0.650745613170788	0.621000955087136
ENSG00000154222	3.17466051302163	3.51164998198351	1.83065741649626	1.81067106588166	2.73123871906607	2.22229843329573	5.27681374333673	4.10193493565563	4.93670111985538	4.7096960330698	2.23570811389194	4.86892846853072
ENSG00000272100	-0.52577920511946	-0.575812859266834	0.245694915775108	0.225708565160503	-0.0761162029915312	-0.0996296615916307	0.418832748209157	0.401495217514537	0.849238278605041	0.802805437461281	0.650745613170788	0.621000955087136
ENSG00000224680	1.7961488897679	-0.575812859266834	1.83065741649626	2.54763666004787	2.24581189189583	3.35980195704567	2.00379524893031	0.401495217514537	0.849238278605041	0.802805437461281	0.650745613170788	0.621000955087136
ENSG00000085840	1.7961488897679	2.23154206279077	0.245694915775108	0.225708565160503	-0.0761162029915312	2.22229843329573	3.58875774965147	3.20885013957214	3.1711663734924	2.38776793818244	2.97267370805815	2.20596345580829
ENSG00000134748	3.72214830832413	3.12462685887426	3.41561991721742	3.03306348721811	1.50884629772963	2.70772526046597	2.00379524893031	1.98645771823569	0.849238278605041	3.12473353234864	4.55763620877931	2.20596345580829
ENSG00000134744	4.60350381182551	4.28216813586074	4.33315775702545	3.03306348721811	4.31620121978723	3.80726093401689	2.00379524893031	3.57142021895685	3.1711663734924	3.97273043890359	3.45810053522839	2.9429290499745
ENSG00000272371	-0.52577920511946	-0.575812859266834	0.245694915775108	0.225708565160503	-0.0761162029915312	-0.0996296615916307	0.418832748209157	0.401495217514537	0.849238278605041	0.802805437461281	0.650745613170788	0.621000955087136
ENSG00000236290	-0.52577920511946	-0.575812859266834	0.245694915775108	0.225708565160503	-0.0761162029915312	-0.0996296615916307	0.418832748209157	0.401495217514537	0.849238278605041	0.802805437461281	0.650745613170788	0.621000955087136
ENSG00000116157	-0.52577920511946	1.00914964145432	0.245694915775108	0.225708565160503	1.50884629772963	-0.0996296615916307	0.418832748209157	1.98645771823569	0.849238278605041	2.38776793818244	0.650745613170788	2.20596345580829
ENSG00000182183	2.28157571693814	-0.575812859266834	0.245694915775108	0.225708565160503	1.50884629772963	-0.0996296615916307	3.22618767026676	1.98645771823569	3.1711663734924	2.38776793818244	3.45810053522839	2.9429290499745
ENSG00000162377	1.7961488897679	-0.575812859266834	2.56762301066247	0.225708565160503	2.24581189189583	2.70772526046597	3.58875774965147	3.20885013957214	0.849238278605041	0.802805437461281	2.97267370805815	2.20596345580829
ENSG00000233664	-0.52577920511946	-0.575812859266834	0.245694915775108	0.225708565160503	-0.0761162029915312	1.48533283912953	0.418832748209157	0.401495217514537	0.849238278605041	0.802805437461281	0.650745613170788	0.621000955087136
ENSG00000239640	-0.52577920511946	-0.575812859266834	0.245694915775108	0.225708565160503	-0.0761162029915312	-0.0996296615916307	0.418832748209157	0.401495217514537	0.849238278605041	0.802805437461281	0.650745613170788	0.621000955087136
ENSG00000162378	3.72214830832413	4.63364050636212	4.33315775702545	3.9261482833016	4.31620121978723	2.70772526046597	3.87826436684645	3.20885013957214	4.75612887421356	3.61016035951889	4.11017723180808	2.9429290499745
ENSG00000252018	-0.52577920511946	1.00914964145432	0.245694915775108	0.225708565160503	-0.0761162029915312	-0.0996296615916307	0.418832748209157	0.401495217514537	0.849238278605041	0.802805437461281	0.650745613170788	0.621000955087136
ENSG00000228929	5.81407079776517	6.11068766791638	5.53109713463736	5.35499158210547	5.80652684637031	6.00889479518654	3.58875774965147	3.20885013957214	4.93670111985538	3.12473353234864	2.23570811389194	4.08043257372443
ENSG00000206627	-0.52577920511946	-0.575812859266834	0.245694915775108	1.81067106588166	-0.0761162029915312	-0.0996296615916307	0.418832748209157	0.401495217514537	0.849238278605041	0.802805437461281	0.650745613170788	0.621000955087136
ENSG00000203995	1.0591832956017	1.74611523562053	1.83065741649626	0.225708565160503	-0.0761162029915312	2.22229843329573	4.5062955894595	5.15638271967801	4.75612887421356	4.7096960330698	5.04306303594955	4.86892846853072
ENSG00000242391	-0.52577920511946	-0.575812859266834	0.245694915775108	0.225708565160503	-0.0761162029915312	-0.0996296615916307	0.418832748209157	0.401495217514537	0.849238278605041	0.802805437461281	0.650745613170788	0.621000955087136
ENSG00000121310	4.11807698465527	4.70958935959541	5.00058241793858	4.47363607860409	4.44744575306548	5.02965335535334	2.00379524893031	1.98645771823569	2.4342007793262	2.38776793818244	2.23570811389194	2.20596345580829
ENSG00000230953	1.7961488897679	1.00914964145432	2.56762301066247	0.225708565160503	-0.0761162029915312	1.48533283912953	0.418832748209157	1.98645771823569	0.849238278605041	0.802805437461281	0.650745613170788	0.621000955087136
ENSG00000231866	-0.52577920511946	-0.575812859266834	0.245694915775108	0.225708565160503	-0.0761162029915312	-0.0996296615916307	0.418832748209157	0.401495217514537	0.849238278605041	0.802805437461281	0.650745613170788	0.621000955087136
ENSG00000116171	5.14664613685204	4.55347015767813	3.41561991721742	4.86956475493523	4.67877129917194	3.80726093401689	3.58875774965147	2.7234233124019	3.65659320066265	3.61016035951889	3.45810053522839	3.42835587714474
ENSG00000264834	-0.52577920511946	-0.575812859266834	0.245694915775108	0.225708565160503	-0.0761162029915312	-0.0996296615916307	0.418832748209157	0.401495217514537	0.849238278605041	0.802805437461281	0.650745613170788	0.621000955087136
ENSG00000266188	-0.52577920511946	-0.575812859266834	0.245694915775108	0.225708565160503	-0.0761162029915312	-0.0996296615916307	0.418832748209157	0.401495217514537	0.849238278605041	0.802805437461281	0.650745613170788	0.621000955087136
ENSG00000265815	-0.52577920511946	-0.575812859266834	0.245694915775108	0.225708565160503	-0.0761162029915312	-0.0996296615916307	0.418832748209157	0.401495217514537	0.849238278605041	0.802805437461281	0.650745613170788	0.621000955087136
ENSG00000237279	-0.52577920511946	-0.575812859266834	0.245694915775108	0.225708565160503	-0.0761162029915312	-0.0996296615916307	0.418832748209157	0.401495217514537	0.849238278605041	0.802805437461281	0.650745613170788	0.621000955087136
ENSG00000236360	-0.52577920511946	-0.575812859266834	0.245694915775108	0.225708565160503	1.50884629772963	-0.0996296615916307	0.418832748209157	0.401495217514537	0.849238278605041	0.802805437461281	0.650745613170788	0.621000955087136
ENSG00000226147	-0.52577920511946	-0.575812859266834	0.245694915775108	0.225708565160503	-0.0761162029915312	-0.0996296615916307	0.418832748209157	0.401495217514537	0.849238278605041	0.802805437461281	0.650745613170788	0.621000955087136
ENSG00000279054	-0.52577920511946	-0.575812859266834	0.245694915775108	0.225708565160503	-0.0761162029915312	-0.0996296615916307	0.418832748209157	0.401495217514537	0.849238278605041	0.802805437461281	0.650745613170788	0.621000955087136
ENSG00000174348	3.38111139048906	1.74611523562053	3.41561991721742	3.39563356660282	3.38331541564577	3.60081005654946	2.00379524893031	0.401495217514537	0.849238278605041	0.802805437461281	0.650745613170788	0.621000955087136
ENSG00000232993	-0.52577920511946	-0.575812859266834	0.245694915775108	0.225708565160503	-0.0761162029915312	-0.0996296615916307	0.418832748209157	0.401495217514537	0.849238278605041	0.802805437461281	0.650745613170788	0.621000955087136
ENSG00000227644	-0.52577920511946	-0.575812859266834	0.245694915775108	0.225708565160503	-0.0761162029915312	-0.0996296615916307	0.418832748209157	0.401495217514537	0.849238278605041	0.802805437461281	0.650745613170788	0.621000955087136
ENSG00000162383	1.7961488897679	1.74611523562053	1.83065741649626	0.225708565160503	1.50884629772963	-0.0996296615916307	2.74076084309652	0.401495217514537	0.849238278605041	2.38776793818244	2.23570811389194	2.9429290499745
ENSG00000235563	-0.52577920511946	-0.575812859266834	1.83065741649626	1.81067106588166	-0.0761162029915312	-0.0996296615916307	0.418832748209157	2.7234233124019	0.849238278605041	0.802805437461281	0.650745613170788	2.20596345580829
ENSG00000277397	-0.52577920511946	-0.575812859266834	0.245694915775108	0.225708565160503	-0.0761162029915312	-0.0996296615916307	0.418832748209157	0.401495217514537	0.849238278605041	0.802805437461281	0.650745613170788	0.621000955087136
ENSG00000157184	2.28157571693814	2.59411214217548	3.41561991721742	3.39563356660282	2.73123871906607	3.07029533985068	2.00379524893031	2.7234233124019	2.4342007793262	3.12473353234864	0.650745613170788	2.9429290499745
ENSG00000236723	-0.52577920511946	-0.575812859266834	0.245694915775108	0.225708565160503	-0.0761162029915312	-0.0996296615916307	0.418832748209157	0.401495217514537	0.849238278605041	0.802805437461281	0.650745613170788	0.621000955087136
ENSG00000162384	2.28157571693814	2.88361875937046	1.83065741649626	0.225708565160503	3.09380879845078	1.48533283912953	2.00379524893031	3.86092683615183	2.4342007793262	2.38776793818244	0.650745613170788	0.621000955087136
ENSG00000259818	-0.52577920511946	-0.575812859266834	0.245694915775108	0.225708565160503	-0.0761162029915312	1.48533283912953	2.00379524893031	1.98645771823569	2.4342007793262	2.38776793818244	2.23570811389194	0.621000955087136
ENSG00000162385	1.7961488897679	1.74611523562053	2.56762301066247	2.54763666004787	1.50884629772963	-0.0996296615916307	0.418832748209157	1.98645771823569	0.849238278605041	0.802805437461281	2.97267370805815	0.621000955087136
ENSG00000226754	1.0591832956017	1.00914964145432	0.245694915775108	0.225708565160503	-0.0761162029915312	-0.0996296615916307	2.00379524893031	1.98645771823569	0.849238278605041	3.12473353234864	0.650745613170788	2.20596345580829
ENSG00000270172	-0.52577920511946	-0.575812859266834	0.245694915775108	0.225708565160503	-0.0761162029915312	-0.0996296615916307	0.418832748209157	0.401495217514537	0.849238278605041	0.802805437461281	0.650745613170788	0.621000955087136
ENSG00000157193	3.56168363613088	4.28216813586074	3.41561991721742	3.39563356660282	4.67877129917194	3.07029533985068	4.11927246635025	2.7234233124019	4.01916328004735	5.05073295090487	2.97267370805815	3.79092595652945
ENSG00000234578	-0.52577920511946	-0.575812859266834	0.245694915775108	0.225708565160503	-0.0761162029915312	-0.0996296615916307	0.418832748209157	0.401495217514537	0.849238278605041	0.802805437461281	0.650745613170788	0.621000955087136
ENSG00000228838	-0.52577920511946	-0.575812859266834	0.245694915775108	0.225708565160503	-0.0761162029915312	-0.0996296615916307	0.418832748209157	0.401495217514537	0.849238278605041	0.802805437461281	0.650745613170788	0.621000955087136
ENSG00000225030	-0.52577920511946	-0.575812859266834	0.245694915775108	0.225708565160503	-0.0761162029915312	-0.0996296615916307	0.418832748209157	0.401495217514537	0.849238278605041	0.802805437461281	0.650745613170788	0.621000955087136
ENSG00000232762	-0.52577920511946	-0.575812859266834	0.245694915775108	0.225708565160503	-0.0761162029915312	-0.0996296615916307	0.418832748209157	0.401495217514537	0.849238278605041	0.802805437461281	0.650745613170788	0.621000955087136
ENSG00000225675	-0.52577920511946	-0.575812859266834	0.245694915775108	0.225708565160503	-0.0761162029915312	-0.0996296615916307	0.418832748209157	0.401495217514537	0.849238278605041	0.802805437461281	0.650745613170788	0.621000955087136
ENSG00000226938	-0.52577920511946	-0.575812859266834	0.245694915775108	0.225708565160503	-0.0761162029915312	-0.0996296615916307	0.418832748209157	0.401495217514537	0.849238278605041	0.802805437461281	0.650745613170788	0.621000955087136
ENSG00000230138	-0.52577920511946	-0.575812859266834	0.245694915775108	0.225708565160503	-0.0761162029915312	-0.0996296615916307	0.418832748209157	0.401495217514537	0.849238278605041	0.802805437461281	0.650745613170788	0.621000955087136
ENSG00000236253	-0.52577920511946	-0.575812859266834	0.245694915775108	2.54763666004787	-0.0761162029915312	1.48533283912953	0.418832748209157	0.401495217514537	2.4342007793262	2.38776793818244	0.650745613170788	0.621000955087136
ENSG00000143006	1.0591832956017	1.00914964145432	0.245694915775108	0.225708565160503	-0.0761162029915312	2.22229843329573	2.00379524893031	0.401495217514537	2.4342007793262	2.38776793818244	2.23570811389194	0.621000955087136
ENSG00000174332	-0.52577920511946	1.00914964145432	0.245694915775108	0.225708565160503	-0.0761162029915312	1.48533283912953	0.418832748209157	0.401495217514537	3.65659320066265	0.802805437461281	2.23570811389194	0.621000955087136
ENSG00000239007	-0.52577920511946	-0.575812859266834	0.245694915775108	0.225708565160503	-0.0761162029915312	-0.0996296615916307	0.418832748209157	0.401495217514537	0.849238278605041	0.802805437461281	0.650745613170788	0.621000955087136
ENSG00000058804	4.22910829704401	2.23154206279077	3.41561991721742	2.54763666004787	3.09380879845078	2.22229843329573	2.74076084309652	1.98645771823569	3.1711663734924	0.802805437461281	3.45810053522839	2.9429290499745
ENSG00000201003	-0.52577920511946	1.00914964145432	0.245694915775108	1.81067106588166	-0.0761162029915312	1.48533283912953	0.418832748209157	0.401495217514537	0.849238278605041	0.802805437461281	0.650745613170788	0.621000955087136
ENSG00000229687	-0.52577920511946	-0.575812859266834	0.245694915775108	0.225708565160503	-0.0761162029915312	-0.0996296615916307	0.418832748209157	0.401495217514537	0.849238278605041	0.802805437461281	0.650745613170788	0.621000955087136
ENSG00000058799	-0.52577920511946	-0.575812859266834	0.245694915775108	0.225708565160503	1.50884629772963	1.48533283912953	2.00379524893031	1.98645771823569	3.1711663734924	2.38776793818244	2.23570811389194	0.621000955087136
ENSG00000211452	-0.52577920511946	1.00914964145432	0.245694915775108	1.81067106588166	-0.0761162029915312	-0.0996296615916307	0.418832748209157	0.401495217514537	0.849238278605041	0.802805437461281	0.650745613170788	0.621000955087136
ENSG00000081870	2.64414579632285	2.59411214217548	2.56762301066247	1.81067106588166	2.24581189189583	3.07029533985068	2.00379524893031	4.30838581312306	3.1711663734924	3.61016035951889	2.97267370805815	2.9429290499745
ENSG00000116212	2.93365241351784	3.51164998198351	2.56762301066247	3.03306348721811	2.24581189189583	3.35980195704567	2.00379524893031	2.7234233124019	2.4342007793262	0.802805437461281	0.650745613170788	2.20596345580829
ENSG00000219102	1.0591832956017	1.00914964145432	0.245694915775108	1.81067106588166	-0.0761162029915312	1.48533283912953	0.418832748209157	0.401495217514537	0.849238278605041	0.802805437461281	0.650745613170788	2.20596345580829
ENSG00000203985	1.0591832956017	-0.575812859266834	0.245694915775108	0.225708565160503	-0.0761162029915312	1.48533283912953	0.418832748209157	0.401495217514537	0.849238278605041	2.38776793818244	0.650745613170788	0.621000955087136
ENSG00000272091	-0.52577920511946	-0.575812859266834	1.83065741649626	0.225708565160503	-0.0761162029915312	1.48533283912953	0.418832748209157	0.401495217514537	0.849238278605041	0.802805437461281	0.650745613170788	0.621000955087136
ENSG00000116209	3.99778275093755	3.12462685887426	4.63801233855387	3.9261482833016	3.38331541564577	3.80726093401689	2.74076084309652	2.7234233124019	3.65659320066265	3.61016035951889	2.23570811389194	2.9429290499745
ENSG00000280378	-0.52577920511946	-0.575812859266834	0.245694915775108	0.225708565160503	-0.0761162029915312	1.48533283912953	0.418832748209157	0.401495217514537	0.849238278605041	0.802805437461281	0.650745613170788	0.621000955087136
ENSG00000116205	2.28157571693814	1.00914964145432	0.245694915775108	1.81067106588166	2.24581189189583	2.22229843329573	3.58875774965147	0.401495217514537	2.4342007793262	3.97273043890359	0.650745613170788	2.20596345580829
ENSG00000264208	-0.52577920511946	-0.575812859266834	0.245694915775108	0.225708565160503	-0.0761162029915312	-0.0996296615916307	0.418832748209157	0.401495217514537	0.849238278605041	0.802805437461281	0.650745613170788	0.621000955087136
ENSG00000225183	-0.52577920511946	-0.575812859266834	0.245694915775108	0.225708565160503	-0.0761162029915312	-0.0996296615916307	0.418832748209157	0.401495217514537	0.849238278605041	0.802805437461281	0.650745613170788	0.621000955087136
ENSG00000279049	-0.52577920511946	-0.575812859266834	0.245694915775108	0.225708565160503	-0.0761162029915312	-0.0996296615916307	0.418832748209157	0.401495217514537	0.849238278605041	0.802805437461281	0.650745613170788	0.621000955087136
ENSG00000212670	-0.52577920511946	1.00914964145432	0.245694915775108	0.225708565160503	-0.0761162029915312	-0.0996296615916307	0.418832748209157	0.401495217514537	0.849238278605041	0.802805437461281	0.650745613170788	0.621000955087136
ENSG00000157211	-0.52577920511946	-0.575812859266834	0.245694915775108	0.225708565160503	-0.0761162029915312	1.48533283912953	0.418832748209157	0.401495217514537	0.849238278605041	0.802805437461281	2.23570811389194	2.20596345580829
ENSG00000280425	1.7961488897679	1.00914964145432	0.245694915775108	0.225708565160503	1.50884629772963	1.48533283912953	0.418832748209157	0.401495217514537	0.849238278605041	0.802805437461281	2.23570811389194	0.621000955087136
ENSG00000256407	1.0591832956017	-0.575812859266834	0.245694915775108	0.225708565160503	-0.0761162029915312	-0.0996296615916307	0.418832748209157	0.401495217514537	2.4342007793262	0.802805437461281	0.650745613170788	0.621000955087136
ENSG00000215883	2.28157571693814	1.00914964145432	3.41561991721742	3.03306348721811	3.38331541564577	1.48533283912953	0.418832748209157	0.401495217514537	3.1711663734924	3.61016035951889	2.23570811389194	0.621000955087136
ENSG00000116221	3.72214830832413	2.59411214217548	2.56762301066247	3.39563356660282	2.73123871906607	3.07029533985068	2.74076084309652	2.7234233124019	2.4342007793262	3.12473353234864	3.8206706146131	3.42835587714474
ENSG00000157216	4.68367416050949	4.28216813586074	3.41561991721742	4.13259916076902	4.17181131045205	3.80726093401689	5.06268893798388	4.10193493565563	5.2415557013838	4.50324515560237	4.73820845442113	5.47898195021471
ENSG00000198711	1.7961488897679	-0.575812859266834	1.83065741649626	0.225708565160503	1.50884629772963	1.48533283912953	0.418832748209157	0.401495217514537	0.849238278605041	0.802805437461281	0.650745613170788	0.621000955087136
ENSG00000225632	-0.52577920511946	-0.575812859266834	1.83065741649626	0.225708565160503	-0.0761162029915312	-0.0996296615916307	0.418832748209157	1.98645771823569	0.849238278605041	0.802805437461281	0.650745613170788	0.621000955087136
ENSG00000232245	-0.52577920511946	-0.575812859266834	0.245694915775108	0.225708565160503	-0.0761162029915312	-0.0996296615916307	0.418832748209157	0.401495217514537	0.849238278605041	0.802805437461281	0.650745613170788	0.621000955087136
ENSG00000265404	-0.52577920511946	-0.575812859266834	0.245694915775108	0.225708565160503	-0.0761162029915312	-0.0996296615916307	0.418832748209157	0.401495217514537	0.849238278605041	0.802805437461281	0.650745613170788	0.621000955087136
ENSG00000235741	-0.52577920511946	-0.575812859266834	0.245694915775108	0.225708565160503	-0.0761162029915312	-0.0996296615916307	0.418832748209157	0.401495217514537	0.849238278605041	0.802805437461281	0.650745613170788	0.621000955087136
ENSG00000237173	-0.52577920511946	-0.575812859266834	0.245694915775108	0.225708565160503	-0.0761162029915312	-0.0996296615916307	0.418832748209157	0.401495217514537	0.849238278605041	0.802805437461281	0.650745613170788	0.621000955087136
ENSG00000227453	-0.52577920511946	-0.575812859266834	0.245694915775108	0.225708565160503	-0.0761162029915312	-0.0996296615916307	0.418832748209157	0.401495217514537	0.849238278605041	0.802805437461281	0.650745613170788	2.20596345580829
ENSG00000162390	4.60350381182551	3.33107773634169	3.41561991721742	3.03306348721811	3.09380879845078	4.29268776118713	0.418832748209157	0.401495217514537	2.4342007793262	0.802805437461281	2.97267370805815	0.621000955087136
ENSG00000162391	1.7961488897679	-0.575812859266834	0.245694915775108	0.225708565160503	1.50884629772963	-0.0996296615916307	0.418832748209157	0.401495217514537	0.849238278605041	0.802805437461281	0.650745613170788	0.621000955087136
ENSG00000230728	-0.52577920511946	-0.575812859266834	0.245694915775108	0.225708565160503	-0.0761162029915312	-0.0996296615916307	0.418832748209157	0.401495217514537	0.849238278605041	0.802805437461281	0.650745613170788	0.621000955087136
ENSG00000184313	-0.52577920511946	1.00914964145432	0.245694915775108	1.81067106588166	2.24581189189583	-0.0996296615916307	2.74076084309652	1.98645771823569	2.4342007793262	2.38776793818244	0.650745613170788	0.621000955087136
ENSG00000271723	-0.52577920511946	-0.575812859266834	0.245694915775108	0.225708565160503	-0.0761162029915312	-0.0996296615916307	0.418832748209157	0.401495217514537	0.849238278605041	0.802805437461281	0.650745613170788	0.621000955087136
ENSG00000243725	-0.52577920511946	-0.575812859266834	0.245694915775108	1.81067106588166	1.50884629772963	-0.0996296615916307	2.74076084309652	3.20885013957214	3.1711663734924	2.38776793818244	3.45810053522839	2.9429290499745
ENSG00000162396	2.28157571693814	-0.575812859266834	0.245694915775108	0.225708565160503	2.24581189189583	2.70772526046597	4.11927246635025	3.20885013957214	0.849238278605041	0.802805437461281	2.23570811389194	0.621000955087136
ENSG00000006555	-0.52577920511946	1.74611523562053	1.83065741649626	0.225708565160503	2.24581189189583	1.48533283912953	5.06268893798388	5.25947621264211	4.01916328004735	5.05073295090487	4.73820845442113	4.70846379633748
ENSG00000237453	-0.52577920511946	-0.575812859266834	0.245694915775108	0.225708565160503	-0.0761162029915312	-0.0996296615916307	0.418832748209157	0.401495217514537	0.849238278605041	0.802805437461281	0.650745613170788	0.621000955087136
ENSG00000162398	-0.52577920511946	1.00914964145432	0.245694915775108	0.225708565160503	1.50884629772963	1.48533283912953	0.418832748209157	0.401495217514537	2.4342007793262	2.38776793818244	0.650745613170788	2.20596345580829
ENSG00000116133	5.2555805084052	4.9787759924108	5.00058241793858	4.98059606732397	5.28143580162655	5.39222343473804	5.06268893798388	4.92505717357155	3.65659320066265	3.12473353234864	5.40563311533426	5.14456291114415
ENSG00000242396	-0.52577920511946	-0.575812859266834	0.245694915775108	0.225708565160503	-0.0761162029915312	-0.0996296615916307	0.418832748209157	0.401495217514537	0.849238278605041	0.802805437461281	0.650745613170788	0.621000955087136
ENSG00000233203	-0.52577920511946	-0.575812859266834	0.245694915775108	0.225708565160503	-0.0761162029915312	-0.0996296615916307	0.418832748209157	1.98645771823569	0.849238278605041	0.802805437461281	0.650745613170788	0.621000955087136
ENSG00000143001	-0.52577920511946	1.00914964145432	1.83065741649626	0.225708565160503	1.50884629772963	-0.0996296615916307	0.418832748209157	0.401495217514537	0.849238278605041	0.802805437461281	0.650745613170788	0.621000955087136
ENSG00000233271	-0.52577920511946	-0.575812859266834	0.245694915775108	0.225708565160503	-0.0761162029915312	-0.0996296615916307	0.418832748209157	0.401495217514537	0.849238278605041	0.802805437461281	0.650745613170788	0.621000955087136
ENSG00000162399	1.0591832956017	-0.575812859266834	1.83065741649626	2.54763666004787	-0.0761162029915312	1.48533283912953	2.00379524893031	2.7234233124019	0.849238278605041	0.802805437461281	0.650745613170788	0.621000955087136
ENSG00000169174	1.0591832956017	1.00914964145432	0.245694915775108	3.03306348721811	1.50884629772963	2.22229843329573	0.418832748209157	1.98645771823569	0.849238278605041	3.61016035951889	3.8206706146131	2.20596345580829
ENSG00000162402	3.56168363613088	3.94774909679018	4.15258551138363	4.13259916076902	4.56773998678319	4.42393229446538	2.74076084309652	0.401495217514537	3.1711663734924	0.802805437461281	2.23570811389194	2.9429290499745
ENSG00000231090	-0.52577920511946	-0.575812859266834	0.245694915775108	0.225708565160503	-0.0761162029915312	-0.0996296615916307	0.418832748209157	0.401495217514537	0.849238278605041	0.802805437461281	0.650745613170788	0.621000955087136
ENSG00000231095	-0.52577920511946	-0.575812859266834	0.245694915775108	2.54763666004787	-0.0761162029915312	-0.0996296615916307	0.418832748209157	0.401495217514537	0.849238278605041	0.802805437461281	0.650745613170788	0.621000955087136
ENSG00000265822	-0.52577920511946	-0.575812859266834	0.245694915775108	0.225708565160503	-0.0761162029915312	-0.0996296615916307	0.418832748209157	0.401495217514537	0.849238278605041	0.802805437461281	0.650745613170788	0.621000955087136
ENSG00000231900	-0.52577920511946	1.00914964145432	1.83065741649626	0.225708565160503	-0.0761162029915312	2.70772526046597	0.418832748209157	0.401495217514537	0.849238278605041	2.38776793818244	0.650745613170788	0.621000955087136
ENSG00000232198	-0.52577920511946	-0.575812859266834	0.245694915775108	0.225708565160503	-0.0761162029915312	-0.0996296615916307	0.418832748209157	0.401495217514537	0.849238278605041	0.802805437461281	0.650745613170788	0.621000955087136
ENSG00000199831	1.0591832956017	-0.575812859266834	0.245694915775108	0.225708565160503	1.50884629772963	2.70772526046597	0.418832748209157	0.401495217514537	0.849238278605041	0.802805437461281	0.650745613170788	0.621000955087136
ENSG00000252162	1.0591832956017	-0.575812859266834	0.245694915775108	0.225708565160503	-0.0761162029915312	-0.0996296615916307	0.418832748209157	0.401495217514537	0.849238278605041	0.802805437461281	0.650745613170788	0.621000955087136
ENSG00000272051	-0.52577920511946	-0.575812859266834	0.245694915775108	0.225708565160503	-0.0761162029915312	-0.0996296615916307	0.418832748209157	1.98645771823569	0.849238278605041	0.802805437461281	2.23570811389194	2.20596345580829
ENSG00000234810	-0.52577920511946	-0.575812859266834	0.245694915775108	0.225708565160503	-0.0761162029915312	-0.0996296615916307	0.418832748209157	0.401495217514537	0.849238278605041	2.38776793818244	0.650745613170788	0.621000955087136
ENSG00000233147	-0.52577920511946	-0.575812859266834	0.245694915775108	0.225708565160503	-0.0761162029915312	-0.0996296615916307	0.418832748209157	0.401495217514537	0.849238278605041	0.802805437461281	0.650745613170788	0.621000955087136
ENSG00000230250	-0.52577920511946	-0.575812859266834	0.245694915775108	0.225708565160503	-0.0761162029915312	-0.0996296615916307	0.418832748209157	0.401495217514537	0.849238278605041	0.802805437461281	0.650745613170788	0.621000955087136
ENSG00000227104	-0.52577920511946	-0.575812859266834	0.245694915775108	0.225708565160503	-0.0761162029915312	-0.0996296615916307	0.418832748209157	0.401495217514537	0.849238278605041	0.802805437461281	0.650745613170788	0.621000955087136
ENSG00000233079	-0.52577920511946	-0.575812859266834	0.245694915775108	0.225708565160503	-0.0761162029915312	-0.0996296615916307	0.418832748209157	0.401495217514537	0.849238278605041	0.802805437461281	0.650745613170788	0.621000955087136
ENSG00000235612	-0.52577920511946	-0.575812859266834	0.245694915775108	0.225708565160503	-0.0761162029915312	-0.0996296615916307	2.74076084309652	0.401495217514537	0.849238278605041	2.38776793818244	2.23570811389194	0.621000955087136
ENSG00000229871	-0.52577920511946	-0.575812859266834	0.245694915775108	0.225708565160503	-0.0761162029915312	-0.0996296615916307	0.418832748209157	0.401495217514537	0.849238278605041	0.802805437461281	0.650745613170788	0.621000955087136
ENSG00000260971	-0.52577920511946	-0.575812859266834	0.245694915775108	0.225708565160503	-0.0761162029915312	1.48533283912953	0.418832748209157	0.401495217514537	0.849238278605041	0.802805437461281	0.650745613170788	0.621000955087136
ENSG00000223307	-0.52577920511946	-0.575812859266834	0.245694915775108	0.225708565160503	-0.0761162029915312	-0.0996296615916307	0.418832748209157	0.401495217514537	0.849238278605041	0.802805437461281	0.650745613170788	0.621000955087136
ENSG00000223956	-0.52577920511946	-0.575812859266834	0.245694915775108	0.225708565160503	-0.0761162029915312	-0.0996296615916307	0.418832748209157	0.401495217514537	0.849238278605041	0.802805437461281	0.650745613170788	0.621000955087136
ENSG00000162407	2.28157571693814	3.67211465417675	3.41561991721742	3.6851401837978	3.83077439261699	2.70772526046597	3.58875774965147	3.20885013957214	4.01916328004735	0.802805437461281	3.8206706146131	4.08043257372443
ENSG00000236776	-0.52577920511946	-0.575812859266834	0.245694915775108	0.225708565160503	-0.0761162029915312	-0.0996296615916307	0.418832748209157	0.401495217514537	0.849238278605041	0.802805437461281	0.650745613170788	0.621000955087136
ENSG00000224980	-0.52577920511946	-0.575812859266834	0.245694915775108	0.225708565160503	-0.0761162029915312	-0.0996296615916307	0.418832748209157	0.401495217514537	0.849238278605041	0.802805437461281	0.650745613170788	2.20596345580829
ENSG00000225475	-0.52577920511946	-0.575812859266834	0.245694915775108	0.225708565160503	-0.0761162029915312	-0.0996296615916307	0.418832748209157	0.401495217514537	0.849238278605041	0.802805437461281	0.650745613170788	0.621000955087136
ENSG00000162409	3.38111139048906	3.94774909679018	3.05304983783271	3.39563356660282	3.83077439261699	3.60081005654946	3.22618767026676	2.7234233124019	3.1711663734924	2.38776793818244	0.650745613170788	2.9429290499745
ENSG00000187889	-0.52577920511946	1.00914964145432	0.245694915775108	1.81067106588166	-0.0761162029915312	-0.0996296615916307	2.00379524893031	0.401495217514537	0.849238278605041	0.802805437461281	0.650745613170788	0.621000955087136
[truncated: 58,430 more rows]
