# Supplementary material for: Extracellular vesicles carry distinct proteo-transcriptomic signatures that are different from their cancer cell of origin
Source: iScience. 2022 May 18;25(6):104414. doi: 10.1016/j.isci.2022.104414 (PMC9157216; doi:10.1016/j.isci.2022.104414)
Supplement: Table S7. Raw Mass Spec data for cells, related to Figure 3 [file mmc4.csv]

	X22RV1_1_Rep1	X22RV1_1_Rep2	X22RV1_1_Rep3	X22RV1_1_Rep4	X22RV1_1_Rep5	X22RV1_1_Rep6	X22RV1_2_Rep1	X22RV1_2_Rep2	X22RV1_2_Rep3	X22RV1DR_1_Rep1	X22RV1DR_1_Rep2	X22RV1DR_1_Rep3	X22RV1DR_2_Rep1	X22RV1DR_2_Rep2	X22RV1DR_2_Rep3
Q9C0C9	0.947	0.938	0.822	0.943	0.935	0.934	1.076	1.194	1.006	0.878	0.945	0.915	1.161	1.133	1.102
O14874	1.084	0	0.987	1.069	0	0.915	1.06	0	0.908	1.034	0	0.641	0.91	0	0.506
A0A0U1RQK4	0	0.848	0	0	0.91	0	0	0.939	0	0	1.532	0	0	1.059	0
Q15118	0	0	0.403	0	0	1.114	0	0	0.851	0	0	1.57	0	0	1.271
Q15120	0	0.812	0	0	0.707	0	0	0.87	0	0	1.125	0	0	0.652	0
Q16654	0	0	0.72	0	0	0.716	0	0	0.845	0	0	1.035	0	0	1.721
Q9P0J1	0	0	0.737	0	0	0.918	0	0	0.921	0	0	1.198	0	0	1.14
Q99943	1.084	1.485	1.033	0.964	1.601	1.099	1.067	1.32	1.163	0.74	1.166	0.786	0.729	0.797	0.775
O15120	0	0.845	0.83	0	0.899	0.839	0	0.915	1.125	0	1.154	1.32	0	1.016	1.086
Q9NUQ2	1.053	0.909	0.907	1.044	0.854	0.926	1.113	0.917	1.062	1.142	1.108	1.128	1.121	0.983	1.008
Q9NRZ7	0.989	0.995	0.964	0.982	0.884	1.046	1.084	1.028	1.079	1.055	0.979	1.092	1.124	0.974	1.053
Q9Y2I7	0.939	0	0	1.035	0	0	1.124	0	0	0.823	0	0	0.758	0	0
Q01970	1.134	1.002	0.993	1.209	1.08	0.975	1.138	1.084	1.066	0.786	0.809	0.919	0.784	0.783	0.78
Q9P212	0	0.888	0	0	0.878	0	0	1.081	0	0	0.896	0	0	0.924	0
Q4KWH8	0.945	0	0	0.951	0	0	1.038	0	0	1.073	0	0	0.953	0	0
P19174	0.84	0.964	0.971	0.848	0.974	1.082	0.986	0.982	0.985	0.739	0.975	0.952	0.893	0.939	0.982
P16885	0	0.981	0	0	0.958	0	0	1.026	0	0	1.039	0	0	1.095	0
Q9BV57	0.825	0.847	0.805	0.778	0.753	0.752	1.536	1.437	1.414	0.582	0.696	0.637	1.277	1.183	1.239
Q04446	0.831	0.874	0.876	0.867	0.861	0.899	0.796	0.897	0.887	1.129	1.085	1.092	1.14	1.223	1.271
P61604	0.982	1.018	0.971	0.903	0.941	0.937	0.996	0.957	0.97	1.165	1.234	1.194	0.981	0.933	0.935
Q15029	0.981	0.974	0.988	0.985	0.968	0.988	1.054	1.028	1.028	0.975	0.958	0.961	0.98	0.998	0.987
Q9NRX4	1.236	1.138	1.132	1.201	1.128	1.105	0.999	0.962	0.937	0.937	0.909	0.903	0.78	0.738	0.761
P31946	1.105	1.032	1.053	1.024	1.018	0.993	0.982	0.972	0.977	1.036	1.019	1.018	0.935	0.976	0.931
P62258	1.008	1.058	1.009	0.969	1.019	0.983	1.102	0.977	0.982	1.005	1.05	1.034	0.973	0.99	0.95
Q04917	0.985	0.984	0.998	0.937	0.922	0.96	0.956	0.964	0.977	1.036	1.018	1.052	1.099	1.083	1.077
P61981	0.994	1.049	1.027	0.983	0.976	0.982	0.975	0.944	0.979	0.965	0.992	1.006	1.078	1.019	1.042
P31947	1.209	1.221	1.21	1.196	1.206	1.188	1.263	1.332	1.301	0.588	0.577	0.564	0.615	0.619	0.581
P27348	1.283	1.265	1.185	1.21	1.184	1.151	0.969	1.049	1.052	0.88	0.923	0.873	0.676	0.823	0.81
E7ESK7	0.372	0.686	0	0.471	0.799	0	0.639	0.919	0	1.14	1.045	0	0.997	1.027	0
P63104	1.062	1.078	1.1	1	1.01	1.04	1.06	0.974	1.03	0.989	0.981	0.981	0.984	0.917	0.883
P15428	1.397	1.146	1.048	1.484	1.102	1.085	1.459	1.134	0.972	0.447	0.783	0.84	0.383	0.648	0.713
Q9C0C2	0.906	0.86	0.894	0.915	0.873	0.916	1.067	1.106	1.107	0.956	0.885	0.898	1.099	1.017	1.043
Q05823	0.976	0	0	1.058	0	0	1.013	0	0	0.718	0	0	0.928	0	0
O75600	0	1.007	0.996	0	1.054	0.976	0	0.993	0.952	0	0.896	0.928	0	1.011	0.951
Q9UJ83	0.898	0.989	0	0.846	0.938	0	0.916	0.954	0	1.02	1.097	0	1.038	1.142	0
Q16880	0.932	0.928	0.958	0.957	0.918	0.987	1.119	1.037	1.237	0.896	0.84	0.689	1.138	1.066	1.182
Q5HYK3	1.015	0.881	0.992	1.016	0.987	0.993	0.963	0.949	0.941	1.112	1.111	1.066	0.892	0.886	0.88
E9PCR7	1.109	1.123	1.109	1.099	1.088	1.116	1.114	1.098	1.105	0.81	0.795	0.806	0.762	0.792	0.739
Q16698	0.828	0.84	0.828	0.838	0.822	0.822	0.686	0.678	0.666	1.54	1.547	1.516	1.048	1.101	1.064
Q9Y6K5	0	0	0.798	0	0	1.174	0	0	0.587	0	0	1.363	0	0	1.187
O43598	1.354	1.282	1.367	1.299	1.252	1.346	1.146	1.047	1.143	0.776	0.775	0.773	0.673	0.694	0.729
P09543	1.026	1.017	1.027	1.019	1.011	1.038	0.976	0.939	0.966	1.012	0.995	0.978	0.949	0.906	0.903
Q6L8Q7	0.885	0.855	0.957	0.899	0.869	0.903	1.018	1.073	1.051	1.134	1.049	1.064	1.116	1.129	1.137
A0A087X2I1	1.046	1.002	0.969	1.015	1.009	0.933	1.01	1.021	1.058	0.966	0.969	0.971	1.011	1.027	1.064
P62191	0.897	0.97	0.959	0.891	0.958	0.938	1.014	1.121	1.087	0.918	0.947	0.944	1.063	1.124	1.125
P17980	0.967	0.943	0.973	0.953	0.953	0.942	1.069	1.032	1.058	0.935	0.93	0.947	1.131	1.068	1.084
P43686	1.014	1.027	0.98	0.995	1.008	0.958	1.158	1.154	1.102	0.895	0.907	0.864	1.037	1.04	1.055
P35998	0.981	0.921	0.953	0.939	0.92	0.912	1.127	1.127	1.113	0.908	0.899	0.886	1.109	1.108	1.095
P62195	0.994	1.021	0.992	0.932	0.957	0.934	1.125	1.128	1.16	0.87	0.888	0.894	1.034	1.011	1.041
A0A087WW66	0.944	0.954	0.911	0.895	0.908	0.875	0.971	0.968	0.989	0.99	0.997	0.999	1.019	1.05	1.054
O75832	0.964	1.115	1.628	1.073	1.145	1.515	0.872	0.949	0.669	0.863	0.894	0.735	0.931	0.972	0.672
O00231	1	0.977	0.968	1.01	0.996	0.985	1.007	1.054	1.006	0.977	0.936	0.957	1.007	1.039	1.042
O00232	0.925	0.967	0.957	0.946	0.952	0.958	1.009	1.042	1.028	1.005	1.01	0.981	1.066	1.079	1.076
Q9UNM6	0.933	0.972	1.022	0.966	0.953	0.966	1.064	1.069	1.057	0.969	0.965	0.951	1.012	1.005	0.893
O00487	0.948	0.951	0.971	0.95	0.98	0.96	0.959	0.949	0.955	1.045	1.01	0.995	1.059	1.103	1.035
Q13200	0.923	0.969	0.946	0.921	0.926	0.925	1.054	1.082	1.068	0.911	0.921	0.909	1.106	1.094	1.086
O43242	0.947	0.921	0.909	0.96	0.918	0.912	0.988	1.03	1.05	0.983	1.01	1.008	1.078	1.099	1.118
P55036	1.012	0.984	1.047	0.991	0.926	1.006	1.038	1.006	1.111	0.934	0.907	0.95	0.964	0.968	0.955
Q16401	1.052	1.036	1.004	1.052	1.009	1.027	0.901	0.865	0.909	1.022	1.007	1.101	0.83	0.803	0.893
Q15008	0.979	0.951	0.903	0.917	0.909	0.909	1.008	1.015	0.998	0.948	0.976	1.012	1.094	1.105	1.093
P51665	0.964	0.918	0.925	0.908	0.916	0.946	0.984	0.996	0.987	0.985	0.979	0.968	1.076	1.051	1.029
P48556	0.952	0.992	0.928	0.925	0.933	0.921	1.022	1.034	1.001	0.981	0.938	0.927	1.052	1.036	1.042
O00233	0.872	0.868	0.828	0.875	0.921	0.901	0.884	0.801	0.785	1.227	1.231	1.283	1.071	1.087	1.167
Q13442	1.108	1.137	1.087	1.079	1.057	1.038	1.145	1.159	1.152	0.839	0.836	0.819	0.917	0.895	0.912
P82664	0.84	0.898	0	0.932	0.877	0	0.963	0.946	0	1.06	1.121	0	1.185	1.018	0
P82912	0.91	0.898	0.815	0.947	0.95	0.861	0.931	0.866	0.792	1.125	1.156	1.098	1.023	0.956	0.995
O60783	0.941	0	0	0.91	0	0	0.872	0	0	1.245	0	0	0.984	0	0
P82914	0.966	0.949	1.073	1.003	0.925	0.986	0.896	0.885	0.874	1.092	1.125	1.209	0.977	1.056	0.989
Q9Y3D3	0.952	0.964	0.828	0.932	0.928	0.927	1.055	1.057	0.938	1.043	1.107	1.065	1.039	1.041	0.942
Q5QPA5	0.929	1.041	0.984	1.015	1.051	1.016	0.76	0.808	0.842	1.003	1.027	1.073	0.776	0.86	0.809
Q9Y676	1.133	0.875	0.991	1.045	0.869	0.965	0.9	0.96	0.94	1.013	1.004	1.121	0.884	0.935	0.919
Q9Y399	0.889	0.899	0.886	0.905	0.872	0.829	1.047	0.971	0.98	1.063	1.02	0.964	1.081	0.952	1.002
A0A075B746	0.624	0.964	0.95	0.769	0.94	0.934	0.907	0.843	0.972	1.325	1.366	1.606	0.819	0.931	0.913
P82650	0.799	0.929	0.935	0.833	0.903	0.908	0.957	0.936	0.992	1.066	1.093	1.127	1.013	1.016	1.021
Q9Y3D9	0.908	0.88	0.941	0.88	0.903	0.929	1.043	1.012	1.018	0.998	1.025	1.08	1.026	1.019	1.044
Q96EL2	0.837	0.841	0	0.936	0.912	0	0.914	0.925	0	1.122	1.159	0	0.891	1.027	0
P82663	0.944	0.925	0.927	0.911	0.901	1.008	0.988	1.028	1.055	1.118	1.107	1.08	0.956	0.99	1.071
Q9BYN8	0.937	0.916	0.95	0.913	0.937	1.016	0.959	0.952	1.05	1.065	1.075	1.036	0.975	1.012	1.061
Q92552	0.939	0.978	0.948	0.944	0.921	0.951	1.067	1.025	1.02	1.055	1.015	1.031	1.016	1.041	1.045
Q9Y2Q9	0.974	0.995	0.936	0.946	0.957	0.935	1.042	1.074	0.933	1.046	1.139	1.059	1.021	1.075	0.935
P51398	0.893	0.885	0.916	0.868	0.886	0.935	0.945	0.902	0.984	1.087	1.091	1.074	1.026	1.028	1.013
Q9NP92	1.055	1.051	0.986	1.064	1.113	1.093	0.824	0.898	0.88	1.06	1.079	1.129	0.817	0.913	0.893
Q92665	0.866	0.957	0.93	0.915	0.956	0.951	0.851	0.876	0.895	1.097	1.153	1.131	0.933	0.983	0.942
Q9Y291	0.959	0.96	0.862	1.006	0.964	1.012	0.863	0.869	0.801	1.3	1.222	1.271	1.093	1.021	1.017
C9JJ19	0.857	0.902	0.937	0.863	0.964	0.885	0.969	1.046	1.056	1.098	1.035	1.007	1.089	0.975	1.065
P82673	0.898	0.873	0.887	0.899	0.897	0.914	0.891	0.774	0.848	1.181	1.109	1.154	0.965	0.912	0.992
P82909	1.008	0.984	0.907	0.992	0.941	0.867	1.068	1.089	0.921	1.086	1.076	1.034	1.06	1.059	0.914
P82675	0.926	1.042	1.067	0.932	0.997	1.078	0.849	0.911	1.018	1.121	1.18	1.254	0.94	1.095	0.992
P82932	0.889	1.255	0.812	0.86	1.213	0.939	0.903	0.902	0.985	0.983	1.08	0.969	0.898	0.767	0.995
J3QLS3	0.866	0.884	0.851	0.895	0.915	0.889	0.919	0.914	1.022	1.069	1.114	1.046	0.971	1.062	1.052
P82933	0.921	0.926	0.927	0.898	0.922	0.903	0.939	1.576	0.978	1.038	1.04	1.061	1.013	1.063	1.056
Q15125	0.77	0.826	0	0.794	0.825	0	0.777	0.766	0	1.033	0.972	0	1.075	0.803	0
P04035	0.658	0.37	0.501	0.572	0.405	0.519	0.924	0.933	0.919	0.899	0.836	0.845	1.852	2.469	1.995
Q99714	1.009	0.964	1.054	1.023	0.958	1.084	0.889	0.917	0.883	1.179	1.213	1.161	0.956	1.026	0.983
Q9BUT1	0.928	0.932	0.875	0.875	0.881	0.882	0.711	0.697	0.713	1.389	1.379	1.4	1.183	1.123	1.197
P31937	0.935	0.952	0.975	0.955	0.971	0.956	0.782	0.784	0.81	1.284	1.269	1.279	0.854	0.859	0.84
Q6NVY1	0.999	0.99	1.033	1.033	1.019	0.974	0.925	0.922	0.963	0.995	1.031	1.04	0.822	0.861	0.891
P56937	0.874	0.851	0.943	0.836	0.84	0.883	0.762	0.76	0.707	1.268	1.224	1.332	1.315	1.278	1.323
P09110	1.09	1.077	1.11	1.076	1.087	1.104	1.147	1.127	1.364	0.846	0.784	0.84	0.833	0.777	0.912
Q06136	0.963	0.891	0.964	1.044	0.974	0.932	0.88	0.809	0.929	1.169	1.034	1.199	0.695	1.026	1.127
P25325	1.093	1.052	1.071	1.122	1.103	1.066	0.985	0.986	1.027	0.963	0.926	0.918	0.762	0.777	0.738
Q9NWU1	0.86	0.732	0.82	0.884	0.916	0.779	0.752	0.7	0.725	1.54	1.467	1.338	1.128	1.263	1.019
O15530	0	0	0.803	0	0	0.915	0	0	1.024	0	0	0.878	0	0	0.896
Q8IV48	1.272	0	0	1.129	0	0	0.896	0	0	1.067	0	0	0.988	0	0
O95861	0.93	0.926	0.992	0.889	0.884	0.98	0.775	0.782	0.736	1.246	1.323	1.264	1.149	1.202	1.105
Q9BYD6	0.994	0.971	0.844	0.968	0.948	0.917	1.017	0.993	0.916	1.092	1.131	1.129	1.035	1.029	1.037
Q7Z7H8	1.089	0.974	0.99	0.943	0.945	0.978	0.962	0.902	0.955	1.229	1.108	1.233	0.979	0.867	0.949
Q9Y3B7	1.05	0.993	0.963	1.068	1.058	0.982	0.904	0.982	0.934	1.075	1.076	1.064	0.914	0.949	1.014
P52815	1.139	1.101	1.154	0.938	0.929	0.97	1.052	1.022	1.078	1.135	1.116	1.137	0.944	0.915	1
Q9BYD1	0.94	0.982	1.001	0.944	0.979	1.117	0.877	0.887	1.025	1.055	1.097	1.142	0.881	0.906	1.012
Q6P1L8	0.978	0.983	1.005	1.029	1.001	0.984	0.875	0.867	0.899	1.096	1.075	1.16	0.948	0.948	0.956
Q9P015	1.016	1.062	0.999	0.99	1.014	1.02	0.962	0.909	0.935	1.051	1.122	1.147	0.966	0.906	0.963
Q9NX20	0.956	1.054	0.977	1.012	1.05	1.003	0.798	0.807	0.838	1.136	1.094	1.148	0.896	0.903	0.902
Q9NRX2	1.018	0.955	1.051	0.98	0.97	1.025	0.963	0.949	0.873	1.233	1.032	1.158	1.031	0.918	0.985
Q9H0U6	0.907	0.885	0.992	1.015	1.013	0.962	1.002	0.988	0.888	0.975	1.029	1.066	0.881	0.895	0.963
P49406	1.003	1.079	1.042	0.952	1.128	0.967	0.925	0.964	0.976	1.158	1.155	1.111	0.991	1.149	0.958
Q5T653	1.044	0.984	1.06	1.008	0.99	1.068	0.873	0.892	0.911	1.189	1.108	1.193	0.937	0.952	0.98
Q9BYC9	0.897	0.979	0.941	0.938	0.982	0.911	0.98	0.988	0.944	1.061	1.04	1.052	0.94	0.948	0.887
Q7Z2W9	0.924	1.037	1.038	0.901	0.997	1.024	0.896	0.964	0.969	1.031	1.041	1.07	0.967	0.961	0.983
J3KQY1	1.018	1.057	0.982	0.973	1.064	1.026	0.89	0.917	0.904	1.115	1.119	1.089	0.872	0.899	0.822
A8MYK1	0.965	0.919	0.955	0.898	0.853	0.892	0.958	0.896	0.969	1.185	1.063	1.129	1.003	0.909	0.955
Q96A35	0.951	0.949	0.921	0.953	0.956	0.878	0.933	0.985	0.979	1.093	1.107	1.117	0.969	0.931	1.134
Q9P0M9	0.989	1.138	0.918	1.026	1.023	0.865	0.908	0.936	1.123	1.102	1.202	1.08	0.916	0.993	0.951
Q13084	0.968	0.899	0.917	0.897	0.893	0.953	0.992	0.994	0.944	0.994	1.064	1.007	1.135	1.087	0.963
E7ETU7	0.988	0.931	0.978	1.012	0.921	1.023	0.952	0.875	0.868	1.151	1.079	1.116	1.023	0.896	0.94
Q8TCC3	0.949	0.926	1.098	1	0.929	1.008	0.964	0.879	1.027	1.02	1.104	1.322	0.979	0.85	0.884
Q9BYC8	1.014	1.02	1.217	1.046	0.986	1.143	0.835	0.789	0.673	1.073	1.12	1.036	0.809	0.917	0.709
M0R226	1.001	0.997	1.036	1.13	0.915	0.924	1.027	0.864	0.936	1.148	1.048	1.048	1.095	1.023	0.984
Q9NZE8	0.989	0	0.978	0.922	0	0.875	0.926	0	0.779	1.091	0	1.155	1.025	0	0.881
Q9BZE1	0.99	0.987	0.952	1.069	0.993	0.972	0.939	0.853	0.917	1.156	1.149	1.094	0.995	0.908	0.951
Q96DV4	1.031	1.037	1.025	1.12	1.023	1.002	0.953	0.943	0.965	1.05	1.029	1.108	1.11	0.952	0.987
Q9NYK5	0.992	1.046	0.994	0.99	0.99	1.03	0.939	0.94	0.961	1.068	1.118	1.069	0.929	0.957	0.897
Q9BYD3	1.018	0.994	1.029	1.038	0.999	1.037	0.946	0.933	0.97	1.133	1.031	1.028	0.962	0.873	0.824
Q9NQ50	1.398	0.95	0.984	1.249	0.961	1.017	1.133	0.948	1.011	0.859	1.031	1.094	0.69	0.941	0.982
Q8IXM3	0.993	0.983	1.096	1.01	0.936	1.014	0.976	0.961	1.113	1.005	1.072	1.085	0.982	0.922	1.017
S4R2Z7	0.9	0.884	0.864	1.019	0.9	0.904	1.241	1.06	0.942	1.074	1.099	0.981	1.442	1.219	1.304
Q8N983	0.998	1.105	1.027	0.993	1.113	1.022	0.948	0.978	0.979	1.054	0.942	1.132	0.978	0.839	1.006
Q9H9J2	1.027	1.012	1.023	1.009	0.967	0.967	0.931	0.992	0.967	1.085	1.092	1.066	0.972	0.97	0.969
A0A087X2D5	1.049	1.047	1.06	1.051	1.014	1.047	0.988	0.941	0.985	1.049	1.049	1.045	0.959	0.952	1.008
Q9H2W6	0.921	0.976	0.919	0.95	0.98	0.932	0.909	0.904	0.89	1.123	1.125	1.091	0.889	0.867	0.874
Q9HD33	0.978	1.065	1.058	0.942	1.05	0.97	0.937	0.961	1.104	1.204	1.014	1.144	0.958	0.806	1.042
Q96GC5	0.942	0.956	0.968	0.962	0.925	0.971	1.016	1.029	0.969	1.07	1.006	1.114	0.997	1.002	0.941
Q13405	1.053	1.133	1.113	1.025	1.047	1.055	0.877	0.877	0.966	1.114	1.111	1.179	0.879	0.86	0.883
Q8N5N7	0.957	1.002	1.015	0.996	0.963	1.017	0.945	0.927	0.921	1.104	1.034	1.092	0.871	0.864	0.861
Q4U2R6	1.048	0.908	0	1.065	1.03	0	0.79	0.705	0	1.121	1.166	0	0.934	0.77	0
Q86TS9	0.971	1.065	0.96	1.013	1.173	0.914	0.886	1.058	1.069	0.962	1.106	0.964	0.767	0.92	1.035
Q96EL3	0.762	0.974	1.065	0.878	0.909	1.085	0.828	0.968	0.909	1.043	1.063	1.055	0.953	0.88	0.956
Q7Z7F7	0	0.894	1.008	0	0.933	0.993	0	0.991	0.973	0	0.903	1.03	0	1.146	0.914
Q9BYD2	1.057	1.019	0.988	1.041	0.98	0.986	0.936	0.969	0.898	1.255	1.062	1.147	0.994	1.055	0.993
P49189	1.158	1.058	1.119	1.089	1.117	1.074	0.964	0.981	0.947	1.095	1.065	1.096	0.95	0.928	0.956
P46783	0.987	0.992	0.974	0.972	0.949	0.976	1.1	1.091	1.07	0.933	0.955	0.957	1.069	1.067	1.064
P62280	0.987	1.033	1.165	0.973	0.956	1.098	1.063	1.125	1.077	1.002	0.973	0.91	1.104	1.1	0.947
P25398	1.365	1.172	1.07	1.371	1.176	1.009	0.922	0.988	1.06	0.855	0.876	0.956	0.74	0.845	1.028
P62277	0.967	0.911	0.862	0.956	0.958	0.918	1.068	1.022	0.993	0.99	0.977	0.974	1.115	1.044	1.023
P62263	0.928	0.935	0.973	0.934	0.934	0.919	1.04	1.084	1.091	0.924	0.909	0.914	1.046	1.121	1.108
K7ELC2	0.933	0.893	1.023	0.928	0.904	0.979	1.023	0.976	1.049	0.962	0.937	0.993	1.003	0.911	0.976
P62244	0	0	0.926	0	0	0.925	0	0	0.986	0	0	0.936	0	0	1.037
P62249	1.089	1.034	1.064	1.02	1.001	0.999	1.08	1.059	1.026	0.929	0.937	0.915	1.006	1.068	0.978
A0A075B716	0.925	0.966	0.994	0.919	0.907	1.005	1.025	1.093	0.995	0.948	0.989	0.938	1.015	1.093	0.97
P62269	1.049	0.971	0.948	1	0.966	0.94	1.199	1.156	1.121	0.995	0.991	0.936	1.169	1.129	1.093
P39019	1.03	0.946	0.961	0.967	0.94	0.929	1.136	1.052	1.11	0.966	0.972	0.962	1.119	0.998	1.057
P15880	1.043	1.035	0.974	0.985	0.991	0.934	1.082	1.125	1.106	0.938	0.977	0.975	1.041	1.08	1.075
P60866	0.999	0.956	1.02	0.995	0.959	1.033	1.127	1.105	1.102	1.01	1.007	1.008	1.156	1.092	1.052
P63220	1.054	0.999	0.991	1.027	0.968	0.959	1.169	1.097	1.105	0.962	0.916	0.898	1.03	0.984	1.002
P62266	0.942	0.99	1.017	0.927	0.953	0.997	1.088	1.175	1.158	0.941	0.966	0.965	1.08	1.079	1.084
A0A087WUS0	0.937	0.917	0.933	0.902	0.879	0.899	1.113	1.12	1.089	0.958	0.909	0.911	1.174	1.149	1.059
P62851	0.984	0.953	0.972	0.982	0.933	0.96	1.176	1.125	1.124	0.962	0.932	0.935	1.152	1.085	1.071
P62854	0.974	0.959	0.991	0.895	0.896	0.933	1.088	1.052	1.065	0.95	0.917	0.961	1.087	1.046	1.097
P42677	0.942	0.999	0.922	0.93	0.927	0.899	1.16	1.112	1.255	0.848	0.916	0.847	0.983	1.086	1.27
H0YMV8	1.025	1.085	1.144	1.265	1.312	1.254	0.992	1.074	1.008	0.937	0.848	0.912	0.717	0.667	0.805
P62857	1.034	1.028	0.941	1.069	1.065	1.049	1.105	1.087	1.125	0.917	0.988	0.941	0.902	1.005	1.117
P62273	1.018	1.108	1.077	0.997	1.022	0.997	1.134	0.997	1.012	0.997	0.953	0.96	1.084	0.949	0.953
P23396	1.095	1.018	1.051	1.025	0.979	1.101	1.135	1.141	1.137	0.969	0.934	0.955	1.064	1.083	1.044
P61247	0.98	1.017	0.974	0.986	0.997	0.962	1.105	1.13	1.134	0.982	0.939	0.909	1.034	1.045	1.017
P62701	0.944	0.971	1.012	0.901	0.927	0.963	1.075	1.163	1.132	0.957	0.928	0.962	1.07	1.128	1.087
P46782	0.973	1.023	1.021	0.989	1.057	0.991	1.048	1.07	1.093	0.96	0.967	0.922	0.96	0.972	0.979
P62753	0.967	0.946	0.977	0.93	0.934	0.927	1.024	1.079	1.076	0.948	0.978	0.97	1.05	1.154	1.105
P62081	1.033	0.92	0.987	0.968	0.902	0.935	1.14	1.161	1.1	0.984	0.944	0.976	1.083	1.107	1.063
P62241	0.976	0.833	0.973	0.936	0.899	0.933	1.078	1.009	1.084	0.987	0.97	0.974	1.105	1.023	1.111
A0A024R4M0	0.979	0.949	0.997	0.918	0.946	0.957	1.184	1.205	1.105	1.041	1.036	0.977	1.141	1.137	1.084
A0A0C4DG17	0.937	1.028	0.962	0.934	1.017	0.966	1.055	1.066	1.083	0.945	0.939	1.007	0.998	0.992	1.041
Q9BRK5	0.81	0.79	0.722	0.837	0.766	0.758	1.171	1.009	0.999	1.048	1.036	0.997	1.265	1.154	1.078
J3KPF3	0.75	0.752	0.791	0.744	0.752	0.794	0.998	1.016	0.983	1.08	1.165	1.084	1.138	1.208	1.139
Q99807	1.039	0.869	0.827	0.972	0.841	0.776	1.049	1.027	0.973	1.117	1.039	0.986	0.936	0.765	0.851
P49914	0	1.215	0.923	0	1.051	0.961	0	0.958	0.834	0	1.114	1.046	0	1.088	0.851
Q96CB9	0.889	0	0	0.894	0	0	0.957	0	0	1.02	0	0	1.045	0	0
O14841	1.192	1.279	1.222	1.185	1.184	1.211	1.104	1.188	1.09	0.855	0.779	0.775	0.784	0.729	0.657
Q8IZH2	1.02	1.046	1.166	1.085	1.045	1.387	1.415	0.956	1.069	0.904	0.735	0.738	0.918	0.561	0.626
Q9H0D6	1.013	0.934	0.935	1.004	0.965	0.933	0.939	0.9	0.94	1.047	1.032	1.034	0.965	0.974	0.966
Q13131	0.962	0.862	0.867	0.97	0.851	0.874	0.883	0.842	0.855	1.062	1.139	1.182	1.013	1.061	1.129
P54619	0.869	0.805	0.792	0.855	0.819	0.799	0.794	0.834	0.799	1.161	1.245	1.212	1.018	1.171	1.079
Q5TFE4	1.013	1.028	0.986	0.971	0.984	0.959	1.103	1.11	1.156	0.965	0.997	0.974	0.945	0.978	1.025
Q9H857	1.017	1.061	0.965	1.014	1.03	1.03	0.952	0.936	0.997	0.985	0.982	0.987	0.849	0.851	0.873
Q86UY8	0.881	0.928	0.838	0.882	0.887	0.84	0.985	0.998	0.995	1.16	1.156	1.086	1.068	1.052	1.001
P21589	0	0.649	0	0	0.601	0	0	0.659	0	0	1.908	0	0	1.532	0
Q8TCD5	1.055	0	1.575	0.987	0	0.979	0.886	0	1.071	1.193	0	1.096	0.982	0	1.144
O60825	1.036	1.007	0.904	1.024	0.978	0.965	1.14	1.191	1.08	0.745	0.755	0.76	1.006	0.929	0.938
Q5VX20	0	1.158	0	0	0.869	0	0	0.869	0	0	0.826	0	0	0.905	0
P52209	1.009	0.989	1.013	0.987	0.982	0.946	0.91	0.863	0.883	1.075	1.059	1.097	1.16	1.105	1.122
O95336	1.091	1.046	0.946	1.145	1.047	0.978	0.932	0.99	0.863	1.024	1.038	1.036	0.796	0.831	0.741
Q03393	0.687	0.418	0.31	0.594	0.481	0.434	0.784	0.661	0.669	1.296	1.063	0.791	1.462	1.17	1.005
P56378	0	0.873	1.075	0	0.99	1.088	0	1.066	0.735	0	0.971	1.333	0	1.02	0.814
P10809	0.987	0.975	0.957	0.963	0.944	0.936	0.915	0.943	0.958	1.197	1.166	1.185	0.967	0.981	1.012
P10155	1.078	1.067	1.066	1.023	1.058	1.021	1.062	1.017	1.024	0.985	0.991	0.993	0.917	0.903	0.931
P05388	1.018	1.037	1.061	0.993	0.984	0.99	1.039	1.005	1.072	1.017	1.015	1.021	1.024	0.971	1.022
P05386	0.759	1.078	0	0.87	1.35	0	0.966	0.859	0	0.896	0.88	0	0.881	0.772	0
H0YDD8	1.152	0.832	0	1.121	0.841	0	1.137	0.917	0	0.903	0.952	0	1.291	1.022	0
P05387	0.881	0.924	0.956	0.847	0.883	0.878	1.088	1.077	1.12	1.161	1.081	0.963	1.051	1.075	1.103
C9JA08	0.789	0.838	0.784	0.817	0.809	0.802	1.256	1.318	1.284	0.917	0.913	0.907	1.103	1.128	1.135
P27635	0.983	0.934	0.959	1.02	0.902	0.923	1.024	1.071	1.017	1.017	0.97	1.034	1.016	1.15	0.995
P62906	1.002	1.001	0.945	0.972	0.965	0.935	1.053	1.086	1.055	1.038	1.047	0.986	1.077	1.096	1.079
P62913	0.993	1.044	0.911	0.983	0.945	0.864	1.079	1.057	1	0.999	1.043	0.925	1.057	1.006	1.09
P30050	1.085	1.081	0.997	0.973	1.034	0.939	0.985	0.945	0.97	0.996	0.963	1.013	0.94	0.885	0.998
P26373	0.979	0.966	0.988	0.944	0.919	0.957	1.049	1.036	1.053	1.024	1.041	1.058	1.137	1.09	1.118
M0QYS1	1.022	0.991	1.051	0.921	0.962	0.957	1.005	1.05	1.054	1.03	1.072	1.038	1.053	1.08	1.066
P50914	1.12	1.135	1.108	1.075	1.169	1.057	1.068	1.058	1.091	0.967	0.962	0.968	1.012	0.972	0.997
P61313	0.966	0.897	0.985	0.889	0.87	0.92	1.01	1.019	1.051	1.018	1.034	1.068	1.012	1.069	1.078
J3QQ67	0.984	1.027	0.94	0.951	0.965	0.946	1.01	1.04	1.006	0.989	1.004	1.01	1.046	1.06	1.028
G3V203	0	0	1.098	0	0	0.775	0	0	0.838	0	0	0.951	0	0	1.426
Q02543	1.101	1.006	1.079	1.04	1.015	1.167	1.076	1.04	1.059	1.014	0.979	0.977	1.018	1.012	1.022
P84098	0.914	0.967	0.947	0.938	0.959	0.984	1.006	1.055	1.015	0.992	1.007	1.038	1.045	1.114	1.079
P46778	0.982	0.938	0.949	0.988	0.908	0.923	1.104	1.067	0.928	1.134	1.032	1.027	1.112	1.109	0.991
P35268	0.879	0.909	0.97	0.917	0.945	0.914	0.918	0.948	0.953	1.103	1.169	1.121	1.097	1.171	1.122
H0Y8C2	1.055	1.027	0.961	0.923	0.938	0.938	1.221	1.155	1.083	0.952	0.945	0.996	1.013	1.067	0.98
P62829	1.157	1.112	1.088	1.129	1.04	0.952	0.974	1.051	1.241	0.957	0.974	1.022	0.943	1.042	1.2
P62750	0.957	0.968	0.996	0.936	0.938	0.935	1.039	1.066	1.111	1.043	1.058	1.06	1.084	1.127	1.129
P83731	1.08	0.996	1.077	0.985	0.96	0.995	1.084	0.991	1.032	1.095	1.045	1.027	1.061	1.014	1.083
P61254	0.99	0.914	0.998	0.997	0.93	0.972	1.106	1.083	1.15	1.051	1.007	1.021	1.083	1.087	1.227
Q9UNX3	0	0.926	0.997	0	0.94	0.998	0	0.675	0.718	0	1.18	1.2	0	0.988	1.027
K7ELC7	0.914	0.974	0.884	0.904	0.907	0.888	1.042	1.119	0.976	1.055	1.06	0.995	1.084	1.13	1.01
P46776	1.175	1.142	1.257	1.109	1.089	1.1	1.071	0.892	0.877	0.957	0.954	0.983	0.845	0.916	0.829
P46779	0.983	1.008	1.013	0.966	0.996	0.961	1.005	1.063	1.037	1.026	1.09	1.054	1.033	1.034	1.008
P47914	0.961	0.995	1.016	0.934	0.937	0.968	0.945	1.006	0.964	1.075	1.032	1.061	1.031	1.084	1.11
P39023	0.918	0.925	0.986	0.912	0.923	0.929	1.032	1.036	1.091	0.993	0.994	1.025	1.055	1.088	1.121
P62888	1.116	0.936	1.05	1.107	0.922	1.017	0.958	1.037	1.031	1.006	0.999	1.016	0.963	1.095	1.066
P62899	1.004	0.986	0.969	0.918	0.907	0.885	1.025	1.004	1.044	1.049	1.05	1.037	1.116	1.064	1.098
F8W727	0.905	1.006	0.913	0.882	0.979	0.939	0.917	0.959	0.935	0.972	0.994	0.984	0.98	0.986	0.995
P49207	1.003	1.075	1.046	0.933	0.961	0.971	1.034	0.951	0.988	1.002	0.979	0.978	1.092	1.051	1.049
P42766	0.932	0.94	0.936	0.901	0.933	0.913	0.977	0.971	1.021	1.019	1.035	1.025	1.02	1.057	1.099
P18077	1.017	0.978	1.168	0.952	0.971	1.035	1.048	1.022	0.995	1.112	1.093	1.066	1.077	1.109	0.946
Q9Y3U8	1	1.044	0.999	0.94	0.986	0.955	0.978	1.123	0.973	1.147	1.032	0.983	1.014	1.072	1.004
J3KQN4	1.048	0.998	1.068	0.974	0.958	0.974	1.004	1.059	1.055	1.045	1.071	1.069	0.999	1.049	1.045
Q969Q0	0	1.013	0.967	0	1.016	1.024	0	1.044	0.843	0	1.179	1.032	0	1.119	0.984
P61927	1.043	0.973	1.069	1.003	0.949	0.949	1.017	1.074	1.156	0.953	1.025	1.06	1.025	1.166	1.188
P61513	0.991	1.056	1.06	1.025	1.032	0.966	1.051	1.039	1.025	0.925	1.03	1.017	0.926	1.044	1.059
P63173	0.866	1.049	0.951	0.93	0.974	0.986	0.972	1.136	1.058	0.992	1.076	1.031	0.996	1.032	1.018
P36578	0.885	0.973	0.994	0.901	0.95	0.936	0.956	1.047	1.005	1.026	1.075	1.049	1.04	1.087	1.078
P46777	0.948	0.938	0.913	0.952	0.936	0.911	1.015	1.035	0.968	1.042	1.044	1.019	1.075	1.022	1.067
Q02878	0.898	0.922	0.939	0.904	0.943	0.923	1.08	1.028	1.042	1.011	1.011	0.998	1.081	1.092	1.092
P18124	0.93	0.985	0.97	0.92	0.935	0.919	0.999	1.017	1.046	1.023	1.005	1.054	1.039	1.017	1.064
Q6DKI1	0.909	0.953	0.961	0.933	0.944	0.92	1.012	1.118	1.006	1.01	1.018	0.982	1.079	1.033	1.065
P62424	1.045	1.096	1.08	1	1.068	1.027	1.048	0.996	1.008	1.055	1.016	1.025	1.046	0.901	0.952
P62917	0.949	0.996	0.958	0.978	0.983	0.966	1.023	1.015	1.08	1.074	1.019	1.011	1.077	1.073	1.046
P32969	1.053	1.025	1.021	1.031	1.018	1.002	0.997	1.005	1.013	1.001	1.049	1.018	0.98	0.959	1.031
Q9Y221	0.983	0.982	0.919	0.983	0.998	0.917	0.958	0.845	1.021	1.098	1.081	1.161	1.135	1.094	1.234
Q9UBM7	0.794	0.84	0.836	0.864	0.873	0.876	0.779	0.717	0.752	1.209	1.239	1.274	1.31	1.345	1.425
P36639	0.958	1.015	0.973	0.972	0.985	0.903	0.993	1.045	1.004	0.913	0.973	0.997	0.907	0.973	1.021
P11021	0.966	0.984	0.983	0.932	0.954	0.941	1.119	1.113	1.119	0.983	0.985	0.996	0.999	1.003	1.016
Q7L2J0	1.098	0.986	0.967	1.122	1.028	1.077	1.022	0.979	1.042	0.894	0.93	0.867	0.898	0.881	0.943
Q9UHI8	1.402	1.502	1.503	1.465	1.325	1.293	1.155	1.193	1.257	0.687	0.648	0.589	0.48	0.591	0.57
Q92667	0.933	0.923	0.815	0.963	0.906	0.859	0.892	0.901	0.923	1.216	1.156	1.126	0.93	1.118	1.316
O43572	0.979	1.017	1.211	0.842	1.02	0.981	0.923	0.866	1.143	0.871	1.094	0.979	1.394	1.031	1.02
Q02952	0.616	0.561	0.511	0.643	0.61	0.559	0.869	0.913	0.864	1.098	1.124	1.179	1.723	1.91	2.142
Q02040	0	0.749	0.94	0	1.058	1.062	0	0.75	1.08	0	0.69	0.884	0	0.874	0.808
O43823	1.066	0.957	1.034	1.043	0.99	1.034	1.046	1.049	1.022	0.909	0.844	0.884	0.939	0.935	0.95
Q9ULX6	0.991	1.218	1.009	1.037	1.059	0.989	1.004	0.834	1.014	0.903	0.993	0.96	0.907	1.011	0.906
Q99996	1.207	1.135	1.187	1.154	1.118	1.224	0.96	0.977	0.981	0.768	0.882	0.832	0.739	0.842	0.723
P42684	0.71	0	0	0.819	0	0	0.821	0	0	1.134	0	0	1.266	0	0
Q8IZP0	0.934	0.986	1.051	0.928	0.931	1.059	0.916	0.876	0.947	1.157	1.11	1.06	1.201	0.996	0.978
F8WAL6	1.064	1.027	1.051	1.037	0.996	1.044	0.983	0.958	0.879	1.06	1.132	0.952	0.974	1.088	0.924
Q96K21	1.02	1.055	0.993	1.042	0.992	0.934	0.998	0.98	1.008	0.881	0.782	0.828	0.985	0.952	0.943
A0A0J9YWL0	1.029	0.907	0.91	0.974	0.96	0.799	0.794	0.874	0.822	1.152	1.111	0.994	1.07	1.186	1.084
Q86V21	0	1.243	0	0	1.143	0	0	1.163	0	0	0.833	0	0	1.058	0
A1L0T0	0.818	0.749	0.89	0.852	0.863	0.883	0.925	1.01	0.989	1.097	0.94	1.172	0.995	1.169	0.98
Q9BWD1	0.92	0.964	0.912	0.897	0.971	0.903	0.709	0.746	0.784	1.162	1.095	1.064	1.24	1.197	1.229
P24752	1.049	1.076	1.022	1.039	1.028	1.031	0.738	0.761	0.737	1.305	1.318	1.302	0.815	0.862	0.867
Q13085	0.907	0.861	0.877	0.915	0.862	0.906	0.893	0.85	0.836	1.084	1.045	1.077	1.161	1.175	1.125
Q9NUB1	0	0	1.258	0	0	1.226	0	0	0.96	0	0	0.933	0	0	1.021
Q9NR19	0.831	0.949	0.825	0.827	0.896	0.825	0.666	0.759	0.743	1.296	1.127	1.204	1.428	1.202	1.473
O00400	0.779	0	0.834	0.757	0	0.795	0.924	0	0.989	0.965	0	0.96	0.907	0	0.994
Q13510	1.02	0.992	0.982	0.983	1.009	0.849	0.801	0.795	0.81	1.129	1.162	1.247	1	0.963	0.902
Q92484	1.073	1.073	1.159	1.175	1.141	1.116	0.588	0.597	0.635	1.385	1.286	1.268	0.908	0.866	0.91
Q92485	0.962	0.863	0.745	0.919	0.977	1.004	0.863	0.927	0.921	1.227	1.076	1.143	1.048	1.051	1.092
O43427	0.939	0.828	0.837	0.964	0.943	0.85	0.922	0.87	0.899	1.065	1.118	1.138	0.996	0.902	1.054
P39687	1.366	1.342	1.337	1.314	1.316	1.221	0.978	1.011	1.048	0.849	0.86	0.897	0.604	0.653	0.682
Q92688	1.198	1.335	1.071	1.161	1.301	1.036	1.006	0.939	1.062	0.908	0.906	0.891	0.813	0.71	0.896
Q9BTT0	1.269	1.351	1.34	1.239	1.321	1.271	0.857	0.77	0.876	0.904	0.876	0.917	0.663	0.517	0.621
A2A274	0.984	0.97	1.025	0.982	0.962	0.994	0.99	0.939	0.999	1.144	1.144	1.153	0.837	0.816	0.836
O14639	0.995	1.187	1.009	0.934	1.194	1.015	1.049	1.399	1.222	0.936	0.736	0.662	1.035	0.985	0.6
O96019	1.049	1.033	1.061	1.03	1.059	1.021	1.052	0.907	0.942	0.966	0.941	0.944	1.124	0.938	0.922
O94805	1.097	0	0	1.067	0	0	0.895	0	0	1.056	0	0	0.693	0	0
Q9NZ32	0.888	1.026	0.941	0.847	1.126	0.907	0.924	1.023	0.976	1.131	1.09	0.963	1.059	1.11	1.077
P61160	0.935	0.894	0.866	0.933	0.91	0.894	0.981	1.017	0.983	1.099	1.071	1.022	1.086	1.129	1.052
Q92747	0.942	0.984	0.978	0.925	0.892	0.962	0.879	0.935	0.915	1.119	1.178	1.193	1.094	1.102	1.158
O15143	0.959	0.9	0.878	0.984	0.898	0.877	1.074	1.021	0.995	0.954	0.992	1.013	1.016	1.029	1.013
O15144	0.984	0.954	0.949	0.974	0.909	0.904	1.003	0.904	1.01	1.09	1.018	1.076	0.97	1.008	1.163
O15145	1.013	0.938	0.882	0.932	0.903	0.881	0.998	1.114	1.168	1.089	1.048	1.04	1.257	1.195	1.18
F8WCF6	0.975	0.938	0.92	0.89	0.94	0.88	0.988	0.976	0.928	1.069	1.128	1.077	1.158	1.138	1.092
O15511	0.874	0.919	0.926	0.891	0.916	0.917	0.905	0.931	0.964	1.066	1.064	1.094	1.117	1.143	1.164
Q9BPX5	0.916	0.764	0.86	0.915	0.893	0.869	1.122	1.007	1.065	1.082	1.061	1.06	1.118	1.105	1.077
P61158	0.967	0.852	0.97	0.958	0.884	0.952	0.9	0.95	0.901	1.055	1.071	1.076	1.041	1.058	1.06
Q9P1U1	0.969	1.074	0	0.79	1.068	0	0.973	1.094	0	1.04	1.093	0	0.923	0.829	0
Q9GZN1	1.086	0	0	1.017	0	0	0.918	0	0	1.195	0	0	0.899	0	0
Q9H981	0.908	0	0	0.88	0	0	0.924	0	0	1.098	0	0	1.321	0	0
P68032	1.033	1.071	1.121	0.991	0.991	1.035	1.17	1.209	1.119	0.805	0.845	0.855	0.997	0.971	0.823
P60709	1.103	1.106	1.08	1.067	1.056	1.045	1.211	1.244	1.216	0.827	0.822	0.837	0.924	0.911	0.884
K7EM38	0.989	0.864	0.988	0.953	0.888	0.921	1.046	1.416	1.16	0.816	0.861	0.857	0.743	1.216	0.77
P53999	1.025	1.091	1.108	0.976	0.979	1.039	0.977	0.995	0.94	1.054	1.067	1.093	1.022	0.975	0.925
Q8N9N2	0	0.796	1.04	0	0.963	1.019	0	1.07	0.835	0	1.355	1.044	0	1.029	1.024
Q8N3C0	1.042	0.986	1.015	0.948	0.913	0.974	1.029	1.096	0.983	1.085	0.93	0.893	1.09	1.079	1.008
Q15650	0.986	0	0.873	1.038	0	1.044	0.931	0	1.118	0.918	0	0.932	1.059	0	0.959
Q6VMQ6	0.974	1.248	0.79	1.088	0.994	0.825	1.03	1.012	0.799	0.894	0.969	1.139	1.377	1.104	0.905
O95433	0.876	0.804	0.804	0.845	0.793	0.816	1.016	1.006	1.011	0.993	0.994	1.002	1.181	1.275	1.26
Q9ULW3	0	0.818	0	0	0.981	0	0	1.061	0	0	1.015	0	0	0.969	0
A0A1C7CYZ0	1.17	0	1.486	1.084	0	1.167	1.038	0	1.014	0.669	0	0.58	0.63	0	0.629
Q86WX3	0	0.954	0.936	0	0.957	0.99	0	0.919	0.898	0	1.087	0.953	0	0.912	0.804
Q9H2P0	1.035	1.069	1.06	1.017	1.132	1.066	1.029	1.04	1.017	0.913	0.796	0.899	0.854	0.706	0.784
Q6JQN1	0.748	0.745	0.716	0.79	0.862	0.95	0.768	0.633	0.759	1.629	1.491	1.798	1.207	0.996	1.487
Q709F0	0.785	0.8	0.739	0.847	0.764	0.805	0.778	0.778	0.83	1.54	1.805	1.311	0.977	0.786	0.996
Q9H845	1.028	1.035	0.962	1	1.001	1.01	0.935	0.952	0.95	1.011	1.108	1.022	0.853	0.839	0.836
O00767	1.143	1.139	1.16	1.14	1.116	1.1	0.233	0.278	0.297	1.458	1.542	1.585	0.969	0.962	0.964
Q96CM8	0.836	0.874	0.776	0.856	0.908	0.968	0.619	0.707	0.585	1.576	1.52	1.604	0.838	0.86	0.823
Q4G176	0.909	1.026	1.1	0.874	0.879	0.948	0.87	0.919	0.842	1.317	1.315	1.322	1.321	1.599	1.468
Q5T8D3	0.98	1.015	1.019	1.067	0.993	0.961	0.941	0.964	1.041	0.874	0.869	0.886	0.95	0.966	1.008
Q8N6N7	1.061	1.066	0	1.109	0.979	0	0.924	0.723	0	1.485	1.23	0	1.214	1.123	0
A0A0A0MTI5	0.882	0.9	0.915	0.979	1.02	1.044	0.696	0.777	0.812	1.097	1.069	1.096	0.665	0.828	0.818
Q92604	0.735	0.709	0.69	0.812	0.872	0.694	1.006	1.025	0.951	1.142	1.095	1.056	1.298	1.402	1.362
Q5T4U5	0.935	0.931	0.959	0.93	0.917	0.928	0.804	0.805	0.819	1.284	1.297	1.314	0.947	0.94	0.944
Q53FZ2	1.25	1.008	1.02	1.297	1	1.012	0.757	0.799	0.775	0.999	0.781	0.93	0.524	0.719	1.202
Q86TX2	0.902	0.773	0.887	0.953	0.844	0.939	0.758	0.775	0.804	1.303	1.178	1.25	0.897	0.851	0.908
Q8WXI4	0	0	0.734	0	0	0.544	0	0	0.761	0	0	1.54	0	0	1.47
Q9NPJ3	0.59	0	0.636	0.654	0	0.657	0.593	0	0.623	1.447	0	1.57	1.027	0	1.213
O14734	0	1.152	1.078	0	1.175	1.014	0	1.098	1.008	0	0.958	0.891	0	1.092	0.763
Q5T1C6	0.906	0.977	0	0.961	1.265	0	0.876	1.162	0	1.254	1.357	0	0.992	1.196	0
O75608	0.885	0.909	0.938	0.903	0.916	0.944	0.855	0.828	0.884	1.172	1.199	1.167	1.111	1.055	1.086
O95372	1.003	0.976	0.985	0.943	0.878	0.959	0.933	0.971	0.947	1.061	1.068	1.102	0.895	0.982	0.961
C9JIF9	1.04	1.074	1.057	1.059	1.062	1.069	0.979	0.997	1.034	0.976	0.954	0.974	0.914	0.891	0.945
Q53H12	0.936	0.947	0.988	0.914	0.943	0.964	0.832	0.848	0.868	1.183	1.172	1.221	0.981	0.951	1.006
G3V2U7	1.119	1.041	1.083	1.144	1.091	1.131	0.961	1.063	1.001	0.853	0.882	0.853	0.821	0.867	0.903
Q6P587	0	1.056	1.418	0	0.913	1.399	0	1.14	0.931	0	0.879	0.792	0	0.824	0.704
P46108	0.949	0.973	0.903	0.965	0.94	0.923	0.961	0.963	1.015	1.048	0.989	0.978	1.026	0.957	0.988
Q8NC96	0.788	0.738	0.787	0.867	0.808	0.814	1.012	1.123	1.092	0.992	1.04	0.982	1.438	1.49	1.315
Q9NVZ3	0	0	0.962	0	0	1.051	0	0	0.983	0	0	1.066	0	0	1.271
P07741	1.195	1.205	1.34	1.198	1.138	1.239	1.108	1.113	1.135	0.712	0.694	0.76	0.67	0.727	0.704
P25054	1.111	0	0.901	1.142	0	0.993	1.341	0	1.202	1.138	0	0.958	1.064	0	0.983
Q8TB61	0.948	0.885	0.862	0.999	0.895	0.927	0.952	0.927	1.004	1.163	1.101	1.16	1.085	1.124	1.183
P55263	1.082	1.049	1.054	1.013	1.043	1.076	1.05	0.955	1.034	0.973	0.931	0.969	0.889	0.899	0.894
O43865	1.163	1.209	1.188	1.127	1.21	1.217	0.927	0.954	0.957	0.847	0.811	0.761	0.814	0.755	0.745
Q96HN2	1.05	0	0.892	0.919	0	0.975	0.785	0	0.793	1.056	0	1.148	0.953	0	0.998
P23526	1.117	1.178	1.206	1.091	1.143	1.2	1.066	1.128	1.124	0.816	0.855	0.865	0.852	0.883	0.87
P54819	0.987	0.975	0.983	0.948	0.971	0.983	0.912	0.934	0.959	1.144	1.155	1.079	1.034	1.046	1.056
P27144	0.961	1.028	0.976	0.971	0.984	0.994	0.945	0.926	0.984	1.092	1.084	1.097	0.9	0.882	0.914
Q5T9B7	0.932	0.894	0.939	0.916	0.997	0.94	0.985	0.951	0.966	1.164	1.176	1.175	1.138	1.253	1.164
A0A0A6YY92	0.981	1.074	1.154	1.012	1.041	1.145	1.095	1.093	1.209	0.814	0.798	0.788	0.929	0.841	0.786
Q8N142	1.155	1.145	1.11	1.128	1.124	1.088	1.102	1.177	1.099	0.852	0.874	0.802	0.953	0.896	0.778
P30520	0.93	0.872	0.938	0.949	0.866	0.929	1.139	1.099	1.096	0.912	0.881	0.862	1.101	1.068	0.97
Q01518	1.077	1.068	1.07	1.019	1.001	1.021	0.947	0.976	0.958	1.055	1.08	1.07	1.003	1.035	1.027
P40123	0	0.768	0.64	0	0.792	0.662	0	0.929	0.758	0	1.409	1.211	0	1.544	1.309
O95396	0.902	0	0	0.913	0	0	0.943	0	0	1.156	0	0	1.116	0	0
Q9HDC9	0.854	0.896	0.888	0.847	0.888	0.96	1.006	1.03	1.044	1.046	1.077	1.223	1.12	1.175	1.247
Q9BW91	1.021	0.978	1.07	0.985	1.043	1.044	0.977	1.036	1.041	0.896	0.902	0.95	0.856	0.865	0.858
P61204	0.895	0.886	0.903	0.821	0.842	0.86	1.042	1.032	1.059	1.03	1.041	1.054	1.13	1.165	1.144
P18085	0.926	0.944	0.925	0.85	0.867	0.846	1.213	1.218	1.191	0.993	0.963	0.92	1.123	1.07	1.11
P84085	0.928	0.933	0.925	0.945	0.878	0.92	1.019	0.982	0.946	0.994	0.999	0.988	1.023	0.945	0.926
P62330	0.898	0.926	1.002	0.879	0.922	0.93	0.929	0.928	0.903	1.136	1.098	1.082	0.881	0.957	1.01
Q8N6T3	0.804	0.849	0.89	0.832	0.889	0.922	0.901	1.055	1.08	1.289	1.122	1.03	1.143	1.184	1.084
Q8N6H7	1.079	0.912	0.979	1.021	0.899	0.932	1.005	0.938	0.981	0.913	0.992	0.921	0.97	1.042	0.93
Q9NP61	0.912	0.943	0.851	0.842	0.881	0.895	1.026	1.121	1.004	0.933	0.967	0.955	1.025	1.005	0.985
Q9UJY5	1.063	1.11	0.952	0.989	1.11	1.158	1.046	0.886	1.081	0.884	1.064	0.998	0.898	0.829	1.197
Q9UJY4	0.978	0.878	0	0.83	0.866	0	0.901	0.782	0	0.923	1.067	0	1.218	1.072	0
Q9NZ52	0.894	0	1.173	0.692	0	1.005	1.065	0	1.016	0.76	0	1.013	1.082	0	1.282
F8VYN9	0.966	0.895	0.857	0.939	0.886	0.899	1.141	1.155	1.058	0.894	0.85	0.988	0.974	1.056	0.978
P36404	1.03	1.041	1.044	1.01	1.051	1.071	0.958	0.967	1.008	0.942	0.944	1	0.849	0.876	0.862
Q9Y2Y0	1.137	0	0.881	1.184	0	1.029	1.355	0	0.848	1.23	0	0.829	1.114	0	0.894
P36405	0.955	0.965	0.98	1.004	0.992	1.002	1.046	1.054	1.049	0.976	0.985	1.015	1.076	1.093	1.164
F8WCT1	1.067	1.161	1.134	1.127	1.052	1.216	1.234	0.946	0.937	0.897	1.006	1.018	0.8	0.715	0.8
Q8N6S5	0	0	0.909	0	0	0.926	0	0	0.856	0	0	1.117	0	0	1.02
Q96BM9	0.947	0	0.862	1.071	0	1.035	1.018	0	1.053	1.545	0	1.282	1.223	0	1.213
Q9NVJ2	0.936	0.928	0.962	0.917	0.942	0.879	0.875	0.962	0.9	1.168	1.285	1.111	1.122	1.297	1.112
A6NFX8	0.996	0.926	1.001	0.992	1.003	1.002	0.977	0.947	1.037	0.917	1.033	0.901	0.924	0.89	1.014
P12235	1.115	0.866	1.254	1.126	0.821	1.387	0.765	0.817	0.718	1.247	1.324	1.205	0.841	1.145	0.584
P05141	0.968	1.119	0.938	0.983	1.078	0.971	0.935	0.91	0.93	1.208	1.207	1.19	1.03	0.954	1.052
P12236	0.964	1.112	1.161	0.985	1.141	1.018	1.166	1.078	1.109	0.841	0.898	0.962	0.899	0.809	0.942
P10109	0.962	0	0	1.477	0	0	0.894	0	0	0.771	0	0	0.575	0	0
Q9Y6U3	1.535	1.564	1.605	1.569	1.54	1.557	1.167	1.175	1.163	0.309	0.336	0.357	0.291	0.287	0.298
P51816	0	0.927	0	0	0.977	0	0	1.073	0	0	1.085	0	0	0.935	0
P51826	0	0	0.929	0	0	0.965	0	0	1.13	0	0	0.885	0	0	1.06
Q9UHB7	0.934	1.072	0	0.891	1.079	0	0.84	0.983	0	1.062	1.153	0	1.118	1.171	0
H0Y7R8	0	0.35	0.553	0	0.536	0.844	0	0.65	0.671	0	0.751	0.727	0	0.83	1.009
J3KN01	0.947	0.928	0.892	0.934	0.943	0.848	0.842	0.843	0.785	1.183	1.234	1.209	1.038	1.023	1.095
Q9Y2D8	0.917	0	0	0.927	0	0	1.113	0	0	0.849	0	0	1.081	0	0
Q9Y4W6	0.932	0.942	0.915	0.913	0.937	0.927	0.94	0.936	0.938	1.156	1.167	1.181	1.001	0.999	1.029
O43488	0.883	0.88	0.88	0.946	0.968	0.96	0.889	0.803	0.803	1.148	1.191	1.128	0.956	0.919	0.906
O95154	0	0	0.155	0	0	0.122	0	0	0.135	0	0	2.651	0	0	1.717
Q6ULP2	0	0.838	0	0	0.793	0	0	0.999	0	0	1.386	0	0	0.829	0
O00170	1.065	1.036	1.003	0.994	1.024	0.972	1.035	0.989	1.022	0.988	0.969	0.946	1.04	1.031	1.041
Q9H8T0	0.996	0	1.061	1.011	0	0.982	1.019	0	1.088	1.1	0	1.139	1.082	0	1.136
Q9NRG9	0.925	0.901	0.866	0.978	0.98	0.913	0.976	1	0.927	0.971	0.993	0.938	1.041	1.083	1.055
Q8TD30	0.947	0	0.96	0.976	0	1.026	1.152	0	1.006	0.852	0	0.902	0.842	0	0.793
P49588	0.97	0.983	0.974	0.978	0.961	0.955	1.177	1.162	1.177	0.857	0.883	0.871	0.943	0.936	0.971
Q5JTZ9	0.891	0.858	0.857	0.927	0.897	0.882	0.895	0.84	0.888	1.146	1.215	1.113	0.935	1.047	0.98
P14550	0.98	0.879	1.018	0.982	0.927	0.978	0.813	0.82	0.841	1.141	1.109	1.192	0.997	0.944	0.995
P11766	1.139	1.154	1.158	1.088	1.125	1.138	0.927	0.941	0.959	0.963	0.953	0.972	0.84	0.805	0.812
Q8IZ83	1.053	1.14	1.06	1.127	1.163	1.163	1.109	1.098	1.044	0.82	0.859	0.763	0.829	0.802	0.764
P30837	1.113	1.047	1.071	1.104	1.041	1.134	0.997	1.066	0.991	0.944	0.878	0.973	0.756	0.728	0.73
P05091	1.39	1.297	1.16	1.457	1.282	1.438	1.17	1.098	1.317	0.42	0.574	0.663	0.352	0.454	0.583
P52895	1.072	1.098	1.473	1.144	1.106	1.431	0.934	0.896	0.844	0.859	0.76	0.698	1.1	0.989	0.876
A0A0A0MSS8	1.378	1.558	1.448	1.349	1.529	1.389	1.087	1.003	1.125	0.647	0.58	0.621	0.677	0.584	0.699
Q96C23	0.87	0.841	0.87	0.858	0.846	0.872	0.61	0.624	0.629	1.436	1.511	1.418	1.163	1.095	1.103
O00116	1.357	0.88	1.078	1.304	0.914	1.022	1.404	1.045	1.305	0.308	0.951	0.501	0.332	0.754	0.814
Q9BQI0	0.96	0.924	0.893	0.972	0.971	0.997	1.004	1.043	1.031	0.898	0.862	0.853	0.876	0.715	0.759
Q6PD74	0.977	0	0.917	0.8	0	0.982	0.903	0	1.219	0.839	0	0.933	0.993	0	1.651
P26572	0	0	0.951	0	0	0.892	0	0	0.878	0	0	1.033	0	0	1.601
Q9H553	0	0.695	0.89	0	0.738	0.858	0	0.903	1.058	0	1.734	0.964	0	0.538	0.896
Q10469	0.741	0.855	0	0.731	0.815	0	0.987	1.034	0	1.106	1.242	0	1.203	1.373	0
Q3V5L5	0	0.903	0	0	1.062	0	0	0.928	0	0	0.974	0	0	0.947	0
P08697	0.941	0	1.012	0.92	0	1.223	0.676	0	0.811	1.481	0	1.278	0.771	0	0.749
P02765	1.073	1.065	1.11	0.927	0.9	0.907	0.767	0.731	0.774	1.528	1.539	1.619	1.026	1.022	1.109
P01023	0.705	0.755	0.631	0.645	0.728	0.68	0.915	0.911	0.893	1.423	1.523	1.52	1.233	1.223	1.173
P30533	0.71	0.714	0.752	0.743	0.695	0.724	0.879	0.867	0.895	1.115	1.144	1.182	1.557	1.583	1.478
P12814	0.922	0.954	0.929	0.927	0.947	0.905	0.979	0.961	0.967	0.999	1.026	0.994	1.037	0.98	1.017
K7EJH8	0.958	0.999	0	0.947	0.831	0	0.834	0.895	0	1.227	1.156	0	1.057	1.039	0
O43707	0.891	0.907	0.898	0.887	0.889	0.901	1.027	1.058	1.06	1.018	1.025	1.04	1.064	1.071	1.071
P35611	1.032	1.238	1.245	1.101	1.298	1.258	1.181	1.106	1.178	0.831	0.936	1.034	0.704	0.811	0.744
A0A1B0GW77	1.086	1.069	1.124	1.061	1.056	1.088	0.881	0.854	0.855	1.085	1.138	1.137	0.834	0.889	0.864
Q9UDR5	0.443	0	0.467	0.545	0	0.381	0.551	0	0.584	1.109	0	1.443	0.778	0	1.417
P61163	1.008	0.962	0.906	1.004	0.943	0.915	0.973	1.004	0.972	1.009	1.019	1.078	0.864	1.026	0.957
O43768	1.256	1.228	1.16	1.149	1.12	1.053	1.298	1.273	1.174	0.807	0.832	0.858	0.878	0.923	0.895
P06733	0.939	0.916	0.95	0.91	0.882	0.904	0.939	0.971	0.983	1.157	1.096	1.147	1.196	1.192	1.186
J3KMX3	0.797	0.918	0.728	0.746	0.828	0.778	0.909	1	0.926	1.534	1.337	1.453	1.029	1.11	1.09
P06280	0.88	0.848	0.823	0.964	0.866	0.832	0.679	0.74	0.756	1.12	1.27	1.263	1.017	1.083	1.196
Q9NXW9	0.728	0	0	0.821	0	0	0.801	0	0	0.959	0	0	1.02	0	0
Q3KRA9	0	0.842	0	0	0.895	0	0	1.328	0	0	1.004	0	0	1.414	0
A0A1B0GVH5	1.171	1.091	0.915	1.175	1.06	0.923	1.051	0.951	0.826	0.856	0.966	1.185	0.794	0.835	1.045
Q16706	0.867	0.903	0.75	0.865	0.843	0.758	0.941	0.947	0.917	1.112	1.072	1.203	1.194	1.178	1.257
P49641	0.601	0	0	0.561	0	0	0.62	0	0	2.284	0	0	0.432	0	0
Q92185	0.937	0	0	1.003	0	0	0.942	0	0	0.986	0	0	0.965	0	0
J3KNQ4	0.81	0.978	0	0.889	0.983	0	1.003	0.971	0	0.978	1.012	0	1.198	1.273	0
P54920	0.934	0.937	0.936	0.932	0.92	0.923	1.109	1.135	1.071	0.878	0.846	0.88	1.02	1.03	1.025
P37840	0.379	0.429	0.463	0.406	0.422	0.466	0.319	0.35	0.383	2.002	1.862	1.735	1.958	1.757	1.765
P40222	0.873	0.861	0.901	0.864	0.853	0.867	1.195	1.212	1.236	0.842	0.827	0.852	1.138	1.122	1.158
L0R819	0.996	1.018	0	0.956	0.798	0	0.823	0.99	0	0.943	1.197	0	0.988	1.298	0
Q9HB66	0.832	0	0.779	0.795	0	0.712	1.127	0	0.914	1.172	0	0.998	0.975	0	0.94
L0R6Q1	0.756	0.794	0.736	0.716	0.937	0.798	0.86	0.92	0.825	1.182	1.197	1.183	0.826	0.907	0.912
L0R8F8	0	1.057	0	0	0.961	0	0	1.059	0	0	1.077	0	0	1.096	0
Q06203	1.096	1.062	1.166	1.107	1.091	1.328	1.164	1.158	1.265	0.855	0.848	0.893	0.789	0.847	1.039
Q12904	1.042	0.986	0.978	1.009	0.978	0.984	1.061	1.043	1.018	0.927	0.942	0.922	1.005	0.986	0.973
Q13155	1.129	1.226	1.15	1.126	1.238	1.167	0.983	1.056	0.959	0.908	0.914	0.878	0.798	0.828	0.728
Q9H4A4	0.988	1.028	0.965	0.98	1.03	0.965	0.896	0.894	0.893	1.087	1.084	1.072	0.976	0.981	0.975
Q01433	1.112	0.665	0	1.085	0.837	0	0.902	0.768	0	0.998	0.939	0	1.094	1.061	0
Q06481	1.027	1.105	0	0.988	0.928	0	1.103	1.107	0	0.889	0.97	0	0.897	0.933	0
Q8TCF1	0	0	0.924	0	0	0.89	0	0	0.901	0	0	1.214	0	0	1.112
Q6FIF0	0.848	0	0	0.797	0	0	0.748	0	0	1.165	0	0	1.169	0	0
Q6FI81	1.06	1.063	1.118	0.988	1.035	1.078	0.957	0.933	0.97	0.99	0.934	0.993	0.967	0.893	0.97
Q9UJX3	1.024	0.862	0.966	1.012	0.959	0.977	0.932	0.953	0.914	0.895	1.044	0.978	0.871	1.347	1.28
Q8NHZ8	0	0	0.999	0	0	0.944	0	0	1.101	0	0	0.922	0	0	1.088
Q9Y679	0.952	0.989	0.839	1.014	0.939	0.836	1.186	1.207	1.104	0.815	0.86	0.771	1.081	1.103	0.999
P10275	0.944	1.03	1.027	1.027	1.003	1.089	0.985	0.997	1.2	0.93	1.044	1.053	0.923	0.94	1.051
C9JEH3	0.999	1.005	0.992	1.026	0.96	1.086	1.243	1.142	0.994	0.803	0.71	0.896	1.392	1.193	1.048
P03950	0	1.509	0	0	1.36	0	0	0.959	0	0	0.585	0	0	0.46	0
Q4VCS5	1.196	0	0	1.115	0	0	1.151	0	0	1.178	0	0	1.108	0	0
Q15389	0.708	0.665	0	0.6	0.603	0	0.849	0.788	0	2.611	2.252	0	0.356	0.281	0
Q9NQW6	0.919	0.956	0.819	0.956	0.933	0.877	1.248	1.35	1.2	0.549	0.505	0.576	1.296	1.448	1.303
P04920	1.149	1.206	1.054	1.208	1.236	1.082	1.109	1.056	1.065	0.629	0.533	0.499	0.834	0.746	0.8
Q9P0K7	1.123	1.006	1.077	1.075	1.078	1.029	0.974	0.997	0.99	0.972	0.965	0.989	0.882	0.982	0.987
Q8IWZ3	0.88	0.894	0.965	0.91	0.902	0.961	1.143	1.22	1.189	0.895	0.853	0.937	1.007	0.972	1.104
Q86XL3	0.95	0.86	0.845	0.9	0.85	0.787	0.927	1	1.077	1.033	1.088	0.997	1.125	1.336	1.162
Q8IV38	1.02	0.854	0.876	1.084	0.966	0.814	1.151	0.935	0.879	1.095	1.079	0.803	1.247	1.041	0.864
Q96DX5	1.03	0.877	1.014	1.063	0.794	0.975	0.821	0.689	0.743	1.325	1.47	1.314	1.086	0.996	0.983
Q6UB99	0.909	0	0	0.861	0	0	0.824	0	0	1.35	0	0	0.846	0	0
Q8IZ07	0	0	0.752	0	0	0.837	0	0	0.839	0	0	1.38	0	0	1.369
O75179	0.853	0.927	1.004	0.963	0.937	1.004	1.014	1.187	1.026	0.901	0.946	0.957	1.104	1.225	0.892
P0C6C1	0	0.674	0	0	0.692	0	0	0.798	0	0	2.003	0	0	0.368	0
A6QL64	0.897	0	0	1.016	0	0	0.766	0	0	0.928	0	0	0.709	0	0
Q8N9B4	1.202	0	0	0.911	0	0	1.306	0	0	0.844	0	0	1.233	0	0
Q9BZ19	1.308	0	0	1.395	0	0	0.786	0	0	1.06	0	0	1.167	0	0
A6NGH8	0	0.488	0	0	0.485	0	0	0.634	0	0	2.612	0	0	0.191	0
A6NC57	0	0.366	0	0	0.51	0	0	0.597	0	0	0.879	0	0	1.028	0
A6NJG2	0	0	0.431	0	0	0.44	0	0	0.361	0	0	1.978	0	0	1.709
P16157	1.116	0	0	1.009	0	0	0.986	0	0	0.771	0	0	0.745	0	0
Q01484	0	0.87	0	0	0.936	0	0	1.152	0	0	1.352	0	0	1.522	0
Q12955	0.832	0.969	0.546	0.816	0.889	0.525	0.803	0.736	0.418	1.391	1.463	2.685	1.221	1.074	0.634
P04083	0.733	1.329	0.696	0.812	1.381	0.719	1.443	2.025	1.8	0.622	0.925	0.421	1.134	1.345	1.196
P50995	1.085	1.105	1.058	1.099	1.069	1.076	0.976	0.936	0.926	0.979	0.948	0.946	0.911	0.838	0.893
P07355	0	0	0.946	0	0	2.108	0	0	1.296	0	0	1.261	0	0	1.563
P09525	1.224	1.268	1.176	1.158	1.177	1.087	1.281	1.321	1.16	0.703	0.646	0.886	0.663	0.61	0.795
P08758	0.936	0.955	0.94	0.957	0.945	0.941	0.863	0.855	0.866	1.21	1.234	1.225	1.08	1.074	1.074
P08133	1.208	1.187	1.238	1.188	1.211	1.212	1.003	0.959	1	0.864	0.85	0.851	0.725	0.707	0.694
P20073	0.974	0.92	0.972	0.961	0.912	0.919	0.937	0.943	0.942	1.12	1.124	1.13	1.008	1.066	1.041
E5RK69	1.197	1.183	0.935	1.034	1.097	0.912	0.934	0.907	1.024	0.857	1.01	0.735	0.779	0.869	0.83
H0YDD9	1.195	0	0	1.507	0	0	0.623	0	0	1.06	0	0	0.617	0	0
M0QYD2	0.735	0	0	0.924	0	0	0.93	0	0	0.877	0	0	1.149	0	0
O95994	0.474	0.493	0.463	0.492	0.536	0.471	1.096	0.969	1.093	1.006	0.953	0.815	2.007	1.871	2.262
A0A140T9T7	1.008	1.016	1.162	0.916	0.854	1.096	1.29	0.991	1.314	0.884	0.841	0.652	1.086	0.757	0.663
P01008	0	0.592	0.422	0	0.582	0.668	0	0.839	0.846	0	1.338	1.205	0	1.089	1.113
Q10567	0.997	0.969	0.937	0.958	0.943	0.918	1.112	1.088	1.081	0.962	0.904	0.86	0.998	1.166	1.185
O43747	0.988	0.997	0.915	0.966	0.979	0.938	0.97	1.025	1.015	0.953	0.96	0.959	0.905	0.957	0.973
O75843	0	1.109	0	0	0.954	0	0	1.163	0	0	0.849	0	0	0.793	0
Q9BXS5	0.938	0.934	0.92	1.014	0.968	0.924	0.898	0.989	0.905	1.005	1.086	1.055	1.026	1.232	1.059
Q9Y6Q5	1.003	0.956	1.015	0.994	0.968	0.964	1.149	1.104	1.17	0.929	0.897	0.871	0.93	0.942	1.005
H7C1E4	1.093	1.077	1.141	1.051	1.09	1.193	1.075	1.057	1.157	0.97	0.877	1.044	0.934	0.843	1.025
Q63HQ0	0	0.911	0	0	0.849	0	0	0.933	0	0	0.919	0	0	0.958	0
O95782	1.021	0.963	0.991	0.999	0.968	0.994	1.02	1.025	1.052	0.931	0.916	0.952	0.846	0.858	0.901
O94973	1.03	1.045	1.008	1.013	1.059	0.994	0.951	1.015	0.99	0.976	0.978	0.924	0.847	0.902	0.853
P63010	1.053	1.02	1.042	0.994	1.019	0.999	1.084	1.038	1.08	0.922	0.93	0.932	0.902	0.876	0.919
E9PFW3	1.005	1.029	1.036	1.031	1.056	1.062	1.061	1.086	1.126	0.964	0.979	0.941	0.914	0.927	0.879
M0QYZ2	0.879	0.753	0.755	0.784	0.738	0.721	0.909	0.844	0.793	1.243	1.294	1.239	1.057	1.307	1.239
O00203	1.015	1.065	1.062	1.047	1.072	1.107	1.127	0.998	0.999	0.913	0.918	0.901	0.944	0.936	0.903
Q13367	0.999	1.04	1.034	1.016	1.002	1.038	0.924	1.001	1.035	0.966	0.955	0.91	1.024	0.868	0.877
O14617	1.051	1.044	1.003	1.011	1.044	0.98	1.033	1	0.987	0.937	0.973	0.956	0.941	0.991	0.948
Q9Y2T2	0.995	1.015	1.049	0.996	1.027	1.046	1.004	1.03	1.041	0.934	0.866	0.9	1.007	0.911	1.002
Q92572	1.144	1.114	0.952	0.979	1.107	1.035	0.973	1.065	1.011	1.018	1.009	0.895	0.91	0.977	0.916
A0A096LP25	0.762	0.851	0.889	0.864	0.831	0.866	0.956	0.97	0.969	1.028	0.989	1.005	0.945	1.088	1.224
Q2M2I8	0.911	0.876	0.921	0.869	0.864	0.919	0.996	0.982	1.018	1.038	1.043	0.98	1.221	1.276	1.263
Q8N944	0	1.147	0	0	1.304	0	0	0.966	0	0	1.027	0	0	0.802	0
Q9ULZ1	0	0	1.062	0	0	1.067	0	0	1.251	0	0	0.845	0	0	0.961
Q9NQ94	0.967	0	0.872	0.813	0	1.006	0.994	0	0.873	1.088	0	0.917	1.156	0	0.796
P02647	0.665	0.629	0.68	0.604	0.604	0.683	1.106	1.03	1.169	1.441	1.384	1.52	1.11	1.129	1.28
Q0VD83	0	0	0.75	0	0	0.681	0	0	0.844	0	0	1.943	0	0	0.346
P02649	0.704	0	0	0.798	0	0	1.485	0	0	1.047	0	0	0.964	0	0
J3KQL8	0	0.765	0	0	0.616	0	0	0.514	0	0	0.946	0	0	1.342	0
Q9BZZ5	1.071	1.035	1.035	1.014	1.028	1.015	0.957	0.982	0.97	0.97	0.944	0.929	0.85	0.851	0.851
Q07812	0.3	0.258	0.13	0.252	0.367	0.171	0.301	0.354	0.225	2.007	2.2	2.191	1.934	2.188	2.231
O15304	0	0.972	0	0	1.03	0	0	1.009	0	0	1.004	0	0	1.371	0
O95831	0.939	0.956	0.958	0.919	0.934	0.937	0.808	0.839	0.848	1.22	1.217	1.232	1.003	1.011	1.037
E7EQT4	1.123	1.081	1.086	1.08	1.073	1.075	1.013	1.017	0.993	0.946	0.928	0.951	0.878	0.924	0.864
Q7Z2E3	0.998	1.02	0.95	0.97	1.078	0.99	1.028	1.343	1.02	0.92	0.928	0.929	0.836	0.877	0.822
Q96II5	1.204	0	0.89	1.297	0	1.272	1.051	0	0.889	1.002	0	0.761	1.187	0	0.996
B0YIW6	0.99	0.952	0.98	0.935	0.969	0.97	1.056	1.022	1.042	0.96	0.962	0.964	1.025	0.995	1
Q9Y2X7	1.095	1.104	1.069	1.056	1.178	1.038	0.964	0.997	1.025	0.866	0.923	0.913	0.825	0.881	0.902
Q14161	0	0	0.955	0	0	0.839	0	0	0.866	0	0	0.769	0	0	0.691
P52594	1.017	0.942	0.966	1.083	0.96	1.026	1.145	0.978	1.052	1.053	0.971	0.994	1.069	1.042	1.046
O95081	0.624	0.741	0.544	0.68	0.737	0.558	0.95	0.944	0.742	1.134	1.134	1.114	1.456	1.4	1.438
Q15057	1.041	0.911	1.078	1.082	0.925	1.221	0.955	0.947	1.107	0.941	0.902	1.121	0.911	0.971	1.018
E7EUN2	1.211	0	0	0.95	0	0	1.155	0	0	0.988	0	0	0.942	0	0
Q96P47	1.012	0.985	1.057	0.967	1.001	0.991	1.089	0.984	0.985	0.96	1.012	1.01	1.263	1.015	1.059
Q96P48	0.804	0	0.876	0.868	0	0.843	0.971	0	0.993	1.193	0	1.115	1.172	0	1.174
O43150	1.035	0	0.39	0.886	0	0.642	0.95	0	0.636	0.702	0	0.786	0.852	0	0.721
Q8TDY4	0	1.149	0	0	0.961	0	0	0.859	0	0	1.267	0	0	1.207	0
P53367	1.023	0.935	0.948	0.979	0.909	0.901	0.964	0.974	0.951	1.046	1.021	1.028	1.113	1.077	1.052
A0A087X1E4	0.904	0.812	0.871	0.938	0.858	0.815	1.118	1.058	0.993	0.992	1.036	1.008	1.026	1.055	0.962
Q9NWB6	1.195	1.081	1.066	1.122	1.074	1.017	1.019	1.001	1.062	1.039	0.951	0.908	0.908	0.859	0.903
P54136	0.982	0.984	0.96	0.944	0.967	0.962	0.981	1.013	1.016	1.02	1.016	1.024	1.042	1.071	1.096
Q5TEU4	0.734	0	0	0.899	0	0	0.848	0	0	0.991	0	0	1.001	0	0
F5H1Z2	0	0.999	0	0	1.119	0	0	0.745	0	0	1.597	0	0	0.76	0
Q7L4I2	1.187	0	1.141	1.059	0	1.684	0.757	0	1.602	0.99	0	0.812	0.877	0	1.26
Q8TF01	0.872	0.793	0.823	0.868	0.797	0.929	0.971	0.9	0.873	0.997	1.008	1.141	1.405	1.004	1.278
P04424	0.87	0.945	0.9	0.906	0.97	0.994	0.937	0.946	0.953	0.986	1.005	1.019	1.083	1.11	1.123
P00966	0	0.734	0.641	0	0.628	0.573	0	0.751	0.562	0	1.21	1.382	0	1.303	0.982
F5GXE4	0.635	0.715	0.603	0.633	0.732	0.687	0.718	0.889	0.649	1.345	1.266	1.079	1.391	1.395	1.266
Q9NVT9	0.776	0.918	0	1.22	0.931	0	0.857	1.1	0	0.996	1.012	0	1.064	0.873	0
Q8N2F6	0.967	0.963	1.023	0.969	0.967	0.974	0.895	0.923	0.842	1.034	1.11	1.091	0.872	0.853	0.869
Q6NXE6	0.993	0.844	1.043	1.116	1.185	1.017	1.166	1.464	0.994	0.922	0.904	1.135	0.932	1.161	1.008
Q8IUR7	0.826	0.875	0.608	1.004	0.884	0.609	0.979	0.87	0.927	0.962	1.023	0.739	1.038	1.025	0.849
Q9UH62	0.477	0.66	0.388	0.504	0.739	0.815	0.456	0.558	0.588	1.849	1.502	1.686	1.713	1.281	2.104
Q6P1M9	0.638	0.743	0	0.713	0.716	0	0.637	0.752	0	2.347	2.439	0	0.226	0.267	0
P20711	0.554	0.637	0.731	0.581	0.56	0.736	0.567	0.51	0.736	1.588	1.725	1.393	1.272	1.737	1.345
Q8NCT1	0	0.701	0	0	0.77	0	0	1.335	0	0	0.838	0	0	1.156	0
Q9HBK9	0	1.107	0	0	1.13	0	0	0.87	0	0	0.834	0	0	0.602	0
F5H5R8	0	0.752	0.923	0	0.911	0.908	0	0.889	1.1	0	1.074	1.026	0	0.981	1.11
A0A0C4DFZ2	1.283	1.343	0	1.207	1.307	0	1.045	0.946	0	0.992	0.839	0	0.684	0.631	0
Q9BVC5	0.932	0	0.936	1.159	0	1.066	0.951	0	1.042	1.138	0	0.968	0.995	0	0.788
P08243	0.975	0.95	0.97	0.971	0.928	0.946	1.362	1.381	1.369	0.594	0.587	0.638	1.058	1.075	1.106
O43776	1.034	1.074	1.057	1.03	1.041	1.037	1	1	1.046	0.925	0.925	0.929	0.92	0.911	0.923
P17174	0.935	0.969	0.968	0.938	0.966	0.944	1	1.009	0.969	0.972	1.03	1.042	1.029	1.076	1.094
P00505	0.986	1.015	0.978	0.932	1.017	0.952	0.983	0.884	0.938	1.224	1.255	1.228	0.998	0.929	0.98
P14868	1.087	1.065	1.041	1.054	1.029	1.021	0.954	0.92	0.966	1.009	0.997	1.007	0.979	0.95	0.971
Q6PI48	0.974	0.915	0.968	0.999	0.937	0.963	0.823	0.754	0.84	1.145	1.17	1.24	0.877	0.831	0.917
E7ETB3	0	0.952	0.723	0	0.855	0.906	0	1.074	1.161	0	0.999	1.021	0	0.981	1.041
Q12797	0.703	0.818	0.763	0.727	0.778	0.74	0.742	0.782	0.788	1.169	1.142	1.145	1.569	1.406	1.425
Q15121	0.991	0.89	1.013	0.951	0.916	0.949	1.12	0.908	1.167	1.077	0.997	1.013	1.109	0.926	1.183
O75129	0.159	0	0	0.415	0	0	0.498	0	0	0.812	0	0	1.522	0	0
O14497	0.735	0.726	0.884	0.753	0.701	0.878	0.729	0.831	0.795	1.193	1.181	1.28	1.249	1.096	1.303
Q8NFD5	1.236	0	0	1.846	0	0	1.525	0	0	0.867	0	0	1.076	0	0
Q68CP9	1.025	0.914	0	1.008	0.936	0	0.943	0.946	0	1.037	1.049	0	0.946	0.996	0
Q4LE39	0.961	1.028	1.086	0.98	1.01	1.023	0.972	0.9	0.994	0.872	0.928	0.876	1.025	0.877	0.947
Q9UBB4	0.895	0.917	0.92	0.9	0.926	0.868	0.979	1.008	0.978	0.973	0.955	0.956	1.082	1.148	1.093
Q99700	0.821	0.75	0.814	0.81	0.735	0.762	0.859	0.955	0.876	1.189	1.172	1.196	1.246	1.213	1.322
Q8WWM7	1.027	1.025	0.99	0.957	0.972	0.934	1.133	1.177	1.128	0.952	0.887	0.951	1.126	1.05	1.105
F5H211	0.837	0.944	1.155	0.956	0.979	1.076	0.731	0.781	0.875	0.838	0.988	1.126	0.618	0.764	0.94
Q14CW9	1.012	0	0	1.101	0	0	0.999	0	0	0.887	0	0	0.728	0	0
Q6SPF0	1.136	1.06	1.016	1.135	1.144	0.994	1.038	1.16	0.982	0.75	0.817	0.983	0.917	0.909	0.962
Q8WXF7	0.949	0.926	0.923	0.949	0.909	0.944	1.108	1.121	1.084	0.964	1.073	1.064	1.08	1.07	1.072
Q8NHH9	0.821	0.837	0.728	0.834	0.814	0.751	1.035	0.95	0.952	1.137	1.127	0.996	1.166	1.068	0.971
Q6DD88	0.96	0.923	0.913	0.946	0.939	0.942	1.037	0.995	1.001	1.059	1.077	1.078	1.145	1.151	1.118
P24539	0.914	0.925	0.919	0.889	0.905	0.898	0.889	0.892	0.888	1.182	1.152	1.174	1.005	1.002	0.999
P48201	0.874	0.98	1.007	0.908	0.898	0.902	0.851	0.891	0.957	1.177	1.186	1.256	0.906	0.852	0.908
I3L448	0.937	0.927	0.889	0.915	0.883	0.887	0.859	0.845	0.948	1.216	1.241	1.174	1.085	1.054	1.053
Q8N5M1	1.084	0.965	0.82	1.052	0.866	0.868	1.086	0.896	0.784	1.278	0.986	0.995	1.245	0.926	0.934
P00846	0.846	0.956	0.897	0.969	0.954	0.934	0.824	0.964	0.913	1.074	1.162	1.202	0.863	1.109	1.038
P25705	1.001	0.96	0.938	0.965	0.91	0.923	0.909	0.93	0.912	1.189	1.198	1.164	0.985	0.982	0.992
F8W0P7	0.857	0.818	0.893	0.879	0.871	0.79	0.918	0.909	0.916	1.197	1.14	1.1	1.064	1.071	0.995
P06576	0.907	0.931	0.914	0.919	0.935	0.919	0.925	0.934	0.918	1.178	1.187	1.196	1.024	1.032	1.017
O75947	1	1.084	1.033	0.948	0.927	0.957	0.957	0.929	0.943	1.178	1.149	1.207	1.072	1.005	1.046
P30049	0.911	0.972	1.046	0.896	0.927	0.894	0.986	1.041	1.036	1.077	1.149	1.102	0.877	0.88	0.903
P56385	1.063	1.172	1.116	1.006	0.99	1.012	1.134	1.17	1.13	1.096	1.132	1.023	1.124	1.113	1.048
P56381	1.073	1.107	0.973	0.975	1.105	0.997	1.012	0.999	1.518	1.155	1.062	1.152	0.986	0.916	0.994
O75964	0.951	0.956	0.888	0.868	0.85	0.88	0.977	0.977	0.932	1.154	1.136	1.154	1.004	1.007	0.963
P36542	0.888	0.969	0.899	0.876	0.92	0.903	0.837	0.942	0.866	1.164	1.226	1.19	0.943	0.968	0.954
P48047	0.989	0.949	0.998	0.955	0.919	0.942	0.936	0.905	0.939	1.199	1.208	1.21	0.955	0.951	0.976
Q99766	0.925	0.859	0.903	0.88	0.891	0.917	0.918	0.947	1.002	1.119	1.208	1.171	0.978	0.931	1.004
P18859	1.069	1.074	1.033	0.995	1.03	0.985	1.032	1.054	0.974	1.275	1.251	1.263	1.293	1.217	1.173
Q9NRK6	1.036	0.795	0.67	1.183	0.793	0.658	1.063	0.973	0.672	0.974	0.783	0.92	0.857	0.831	1.123
Q9NP58	0.831	0.778	0.89	0.854	0.823	0.944	0.879	0.895	0.962	1.061	1.118	1.082	1.215	1.177	1.329
O75027	0.988	0.937	0.969	0.996	0.936	0.941	0.945	0.957	0.945	1.061	1.068	1.059	1.012	0.934	1.026
Q9NUT2	1.011	1.05	1.004	1.013	1.099	0.955	0.912	1.029	0.926	1.061	1.042	1.045	0.961	0.953	0.903
P33897	0	0	1.018	0	0	0.963	0	0	1.128	0	0	0.851	0	0	1.03
P28288	1.03	1.049	1.007	1.062	1.037	0.999	1.034	1.004	0.981	0.905	0.935	0.916	0.83	0.84	0.857
P61221	0.916	0.927	0.97	0.945	0.903	0.925	1.022	0.991	1.041	1.064	1.005	1.017	1.181	1.121	1.19
Q8NE71	0.922	1.062	0.935	0.954	1.007	0.908	1.012	1.162	1.014	0.926	0.838	0.842	0.902	1.04	0.992
Q9UG63	0.748	0.75	0.731	0.763	0.777	0.74	1.234	1.262	1.278	0.826	0.858	0.852	1.354	1.368	1.344
Q9NUQ8	0.868	0.955	0.9	0.891	0.965	0.909	1.043	1.133	1.091	0.997	0.886	0.842	1.185	1.097	1.108
P53396	0.9	0.945	0.954	0.94	0.944	0.942	0.826	0.844	0.84	1.119	1.109	1.111	1.176	1.193	1.209
Q8IW45	0	0.759	0	0	0.989	0	0	0.922	0	0	0.946	0	0	0.905	0
P17858	1.067	1.137	1.183	1.069	1.118	1.138	0.999	1.024	1.052	0.876	0.891	0.911	0.77	0.798	0.781
P08237	0.763	0.823	0.778	0.783	0.812	0.781	0.736	0.745	0.721	1.298	1.282	1.329	1.281	1.228	1.298
O76031	0.878	0.911	0.893	0.927	0.933	0.89	0.882	0.88	0.88	1.142	1.13	1.14	1.056	1.055	1.079
Q16740	1.001	0.982	1.012	0.999	0.982	1.001	0.972	0.952	0.946	1.032	1.016	1.031	0.866	0.825	0.778
P46063	0.852	0.831	0.863	0.841	0.838	0.851	0.718	0.735	0.749	1.365	1.293	1.34	1.188	1.114	1.164
Q08211	1.129	1.084	1.157	1.1	1.073	1.132	1.057	1.066	1.033	0.888	0.894	0.887	0.894	0.89	0.822
Q92499	1.062	0.993	0.987	1.06	1.012	1.028	1.025	1.025	1.045	0.919	0.913	0.953	0.945	0.962	0.988
Q9NVP1	1.004	1.007	0.998	0.999	1.01	0.972	1.08	1.08	1.048	0.933	0.947	0.911	1.024	1.001	1.004
Q9NUU7	1.049	0.989	0.954	1.026	0.937	0.947	1.023	0.972	1.029	0.972	0.924	0.969	1.068	0.986	1.061
H3BQK0	1.023	1.055	0	1.034	0.969	0	0.779	0.74	0	0.978	0.956	0	1.051	0.941	0
Q9GZR7	0.906	0.832	0.79	0.867	0.846	0.792	1.239	1.23	1.31	0.81	0.834	0.794	1.203	1.211	1.238
O00148	1.026	0.972	1.157	1.033	1.002	1.165	0.859	0.901	0.871	1.064	1.095	1.147	0.822	0.891	0.786
A0A0D9SF53	0.875	0.869	0.886	0.886	0.883	0.892	1.154	1.124	1.154	0.93	0.951	0.922	1.12	1.145	1.078
Q86XP3	1.04	1.018	1.028	1.034	1.021	1.021	1.093	1.103	1.101	0.868	0.803	0.906	0.85	0.846	0.909
Q9BQ39	0.901	1.015	1.03	0.988	1.06	1.013	1.021	0.999	0.979	0.854	0.893	0.858	0.947	0.928	0.931
Q8N8A6	0.854	0.854	0	0.845	0.912	0	0.838	0.871	0	0.932	1.125	0	0.973	1.183	0
Q8TDD1	0.835	0.884	0.87	0.864	0.889	0.86	0.911	0.943	0.989	1.048	1.122	1.063	1.146	1.173	1.2
Q8NHQ9	1.054	1.465	0.929	1.053	2.375	1.196	0.963	1.429	0.958	1.154	1.054	1.031	1.255	1.318	1.182
A0A087WYN9	0.882	0.856	0	0.849	0.87	0	1.026	0.931	0	1.217	0.975	0	1.042	1.019	0
Q9H2U1	1.224	1.232	1.22	1.252	1.22	1.255	1.053	1.103	1.11	0.642	0.563	0.605	0.657	0.618	0.658
F5H658	1.085	1.063	0.831	1.142	1.002	0.884	1.078	0.795	1.116	1.011	0.913	0.896	0.879	1.214	1.041
Q8IYB8	0.937	0.992	0.944	1.007	1.004	0.96	0.929	0.959	0.933	1.153	1.175	1.152	1.02	0.992	0.939
Q96TA2	0.865	0.857	0.857	0.868	0.851	0.81	1.16	1.128	1.082	1.048	0.979	0.989	1.048	1.006	1.07
O43681	0.747	0.837	0.787	0.722	0.822	0.761	0.83	0.884	0.828	1.212	1.145	1.224	1.208	1.167	1.229
Q8NBU5	1.128	0	1.049	1.032	0	0.981	0.971	0	0.973	1.038	0	0.984	0.826	0	0.759
Q6PL18	1.118	1.081	0.911	1.032	1.052	0.876	1.155	1.106	1.146	0.644	0.698	0.717	1.09	1.143	0.876
H0Y2W2	0.995	0.977	0.959	0.945	0.932	0.922	1.047	1.039	1.031	1.012	1.026	1.03	1.015	0.983	1.004
Q5T9A4	1.005	0.88	0.855	0.943	0.896	0.857	0.954	1.031	0.935	1.131	1.079	1.203	1.148	1.15	1.33
Q9UII2	1.203	1.19	1.258	1.074	1.073	1.132	1.089	1.07	1.067	1.051	1.059	1.049	0.941	0.895	0.833
Q96S55	0.959	1.074	0.952	0.952	1.049	0.915	0.927	0.962	0.847	1.042	1.071	1.285	1.01	0.816	0.948
P16066	0	0.78	0	0	0.797	0	0	1.439	0	0	1.129	0	0	0.968	0
Q8NI60	1.118	1.119	1.089	1.19	1.121	1.12	0.763	0.717	0.739	1.176	1.162	1.168	0.759	0.788	0.752
Q96D53	0.883	0	0.734	1.001	0	0.749	1.064	0	0.817	1.015	0	1.2	0.916	0	0.886
Q9NWT8	0.824	0.835	0.783	0.821	0.766	0.78	1.129	1.054	1.007	1.041	0.974	0.923	1.04	1.105	0.942
Q96GD4	0	0	0.865	0	0	0.825	0	0	1.024	0	0	0.543	0	0	1.986
Q9H1Y0	0.949	0.885	0	0.95	0.917	0	0.955	0.832	0	1.047	1.075	0	1.227	1.242	0
Q7Z3C6	0.991	0.848	0.72	0.941	0.736	0.72	1.074	0.945	0.839	1.428	1.214	1.217	1.734	1.292	1.386
Q5T1B0	0	0	0.659	0	0	0.637	0	0	0.979	0	0	1.793	0	0	1.184
Q5W0U4	0.961	0	0	0.821	0	0	0.891	0	0	0.853	0	0	0.886	0	0
I3L1Q2	0	0.956	0.798	0	1.019	0.806	0	1.126	0.663	0	1.069	0.979	0	1.111	0.957
Q86UU0	0.947	0.793	0.743	0.984	0.803	0.828	0.983	1.733	1.033	0.827	0.659	0.788	0.889	0.729	0.946
O95999	0.977	0.877	0	1.025	1.009	0	0.931	0.895	0	1.069	1.111	0	0.954	1.075	0
H7C5E2	0.885	0.934	0.878	0.933	0.984	0.917	0.79	0.971	0.91	1.006	1.103	1.09	0.909	1.223	1.14
P51572	0.953	0.973	0.934	0.919	0.912	0.908	0.956	1.005	0.988	1.074	1.112	1.062	1.013	1.037	1.032
J3QTA2	0	0	0.619	0	0	0.82	0	0	0.806	0	0	0.663	0	0	0.832
O95816	0.665	0.594	0.744	0.661	0.647	0.746	0.681	0.667	0.877	1.371	1.373	1.08	1.651	1.61	1.245
O95817	0.718	0.614	0.655	0.662	0.62	0.613	0.9	0.881	0.928	1.279	1.254	1.27	1.573	1.529	1.605
O95429	0.759	1.036	0.981	1.019	0.847	1.085	0.919	1.076	1.038	1.016	1.006	0.682	0.904	1.28	0.704
Q9UL15	0	0.834	0	0	0.881	0	0	0.963	0	0	0.918	0	0	0.904	0
Q9H4G0	1.257	0	0	1.23	0	0	0.985	0	0	0.769	0	0	0.643	0	0
O43491	1.123	1.03	1.116	1.122	0.968	1.12	0.871	0.903	0.883	1.022	1.028	1.012	0.866	0.938	0.805
Q9Y2J2	0	0.839	0	0	0.694	0	0	0.797	0	0	1.234	0	0	1.212	0
Q9HCM4	0.924	0.968	0.824	0.917	0.832	0.855	0.999	0.951	0.889	1.099	1.248	1.306	0.897	0.759	0.794
Q96RK4	0.976	0	0	1.074	0	0	1.008	0	0	1.224	0	0	1.085	0	0
O75531	1.258	1.063	0.97	1.367	1.077	0.962	0.772	0.882	1.024	1.076	1.07	1.076	0.672	0.922	1.06
P50895	1.205	1.04	1.114	1.221	1.102	1.102	1.29	1.23	1.257	0.641	0.72	0.892	0.523	0.585	0.846
Q68DE3	0	0.893	1.001	0	1.035	1.017	0	1.211	1.071	0	1.084	1.066	0	1.329	1.137
Q7L1Q6	0.646	0.729	0.654	0.647	0.712	0.649	0.991	1.018	1.031	1.144	1.164	1.167	1.678	1.716	1.79
Q9Y6E2	0.94	0.946	0.972	0.902	0.91	0.919	1.031	1.026	1.077	1.018	0.971	1.009	1.136	1.134	1.168
P35613	1.156	1.158	1.053	1.127	1.111	1.075	1.079	1.114	1.033	0.874	0.921	0.879	0.693	0.75	0.678
A0A024QZB8	0	0	0.787	0	0	0.977	0	0	0.944	0	0	0.712	0	0	0.827
P55061	0.647	0.808	0.605	0.627	1.199	0.666	0.698	1.026	0.688	1.477	1.535	1.412	1.621	1.508	1.424
Q9NYF8	0.987	1.052	1.006	0.99	1.007	1.044	0.944	0.992	0.982	0.979	0.939	0.993	0.894	0.937	0.947
Q07817	0	1.048	0	0	1.021	0	0	0.974	0	0	0.975	0	0	0.902	0
A0A087WX97	1.02	0.857	0.879	0.869	0.809	0.844	0.936	0.801	0.83	1.044	1.076	1.109	1.091	1.075	1.042
A2A492	0	0	0.686	0	0	0.719	0	0	0.727	0	0	0.798	0	0	0.815
Q6W2J9	1.181	1.1	1.129	1.15	1.073	1.107	0.943	1.078	1.211	0.869	0.614	0.812	0.757	0.743	0.907
Q92934	0.947	0	0.988	0.972	0	1.098	1.324	0	1.176	0.981	0	0.964	1.015	0	1.02
Q14457	0	1.065	0	0	1.006	0	0	1.24	0	0	1.288	0	0	1.363	0
H7C1N3	0.651	0.894	0.768	1.216	0.896	0.899	0.785	0.827	0.758	0.915	1.171	0.97	0.807	1.067	1.019
B8ZZS0	0	0.737	0.734	0	0.788	0.695	0	1.224	1.156	0	0.791	0.77	0	1.07	0.872
Q13884	1.335	0	1.03	1.489	0	1.015	1.052	0	0.89	1.081	0	0.883	0.749	0	0.885
P15291	0.824	0.876	0.899	0.991	0.919	0.786	0.97	0.987	0.947	1.078	0.928	0.934	0.951	0.957	1.063
O60512	0.69	0.906	0.952	0.89	1.121	1.052	1.069	1.089	1.201	0.923	0.978	1.068	1.218	1.243	1.493
O43505	1.08	0.732	0.926	1.001	0.924	1.039	1.107	0.732	0.927	1.111	1.107	1.077	1.052	0.8	0.85
P61769	0.961	0.977	1.051	1.014	0.987	0.955	1.05	1.014	1.021	0.848	0.828	0.816	0.872	0.89	1.017
Q13425	0.972	0.912	1.054	0.969	0.976	1.153	0.977	1.018	1.148	0.986	0.816	0.988	0.922	0.802	0.858
P25098	0.822	0.951	0	0.856	0.911	0	1.101	0.927	0	1.005	1.114	0	1.145	1.02	0
P49407	1.07	0.969	0.831	0.979	1.008	0.908	0.927	0.874	0.896	1.109	1.071	0.979	1.053	1.045	1.198
P32121	0	1.074	1.141	0	1.153	1.267	0	1.086	1.187	0	0.691	0.594	0	0.685	0.709
A0A087WUB9	1.015	0.998	0.786	1.047	0.97	1.049	0.889	1.016	0.886	0.981	0.966	0.926	0.88	0.931	1.242
P42025	0.966	0	1.041	0.998	0	1.205	0.99	0	1.012	1.25	0	0.869	1.432	0	0.803
P22914	0.632	0	0	0.626	0	0	0.732	0	0	2.278	0	0	0.245	0	0
P16278	1.037	1.025	1.065	1.128	1.043	1.117	0.665	0.806	0.785	1.111	1.128	1.106	0.79	0.86	0.938
P08236	0	0.891	0	0	0.818	0	0	0.718	0	0	1.405	0	0	1.021	0
H3BP20	0.79	0	0.931	0.795	0	0.986	0.851	0	0.761	1.088	0	1.247	1.088	0	0.983
P07686	1.025	1.024	0.976	1.002	0.963	0.945	0.825	0.769	0.767	1.21	1.259	1.2	0.93	0.939	0.923
A0A087WZQ7	0.81	0.856	0.936	0.799	0.848	0.867	0.925	0.932	0.997	1.078	1.143	1.138	1.069	1.04	1.05
Q9UBR1	1.054	0	0	0.973	0	0	0.889	0	0	1.057	0	0	1.906	0	0
P55957	0.509	0	0	0.699	0	0	0.981	0	0	0.906	0	0	0.695	0	0
O43252	1.485	1.386	1.44	1.451	1.367	1.433	1.121	1.117	1.126	0.434	0.481	0.482	0.406	0.506	0.468
O95340	0.476	0.447	0.748	0.51	0.45	0.819	0.593	0.509	0.914	1.603	1.678	1.658	1.78	2.391	1.454
Q13057	0.933	0.959	0.988	1.017	0.978	1.051	0.976	0.939	1.043	0.935	1.018	1.047	0.951	1.014	1.103
P34913	1.015	1.133	1.035	1.108	1.1	1.063	1.013	1.01	1.036	1.056	1.05	0.971	0.844	0.86	0.868
P07814	0.988	1.01	0.995	0.987	0.992	0.975	1.063	1.038	1.046	0.944	0.945	0.962	1.008	1.011	1
P52848	0.902	0	0	0.878	0	0	0.937	0	0	1.008	0	0	1.037	0	0
Q8IUF8	0.829	0.925	0.895	0.857	1.025	0.848	1.017	1.14	0.921	0.924	1.076	1.035	0.971	1.16	1.126
Q9H6W3	0	0	0.759	0	0	0.752	0	0	0.825	0	0	1.026	0	0	0.999
P13995	0.938	0.897	0.946	0.881	0.9	0.909	1.26	1.272	1.206	0.795	0.817	0.794	0.968	0.969	1.025
Q96T60	1.204	1.252	1.187	1.405	1.37	1.248	1.345	1.023	1.266	0.979	0.812	0.833	1.117	0.732	0.972
P31939	0.921	0.905	0.934	0.947	0.918	0.918	0.872	0.872	0.847	1.1	1.071	1.065	1.136	1.11	1.138
P53004	0.909	0.907	0.93	0.889	0.882	0.888	0.934	0.951	0.953	1.18	1.178	1.175	1.147	1.111	1.119
P78537	1.039	0.937	0.981	0.858	0.854	0.89	0.951	0.959	1.1	1.283	1.224	1.113	1.238	1.184	1.131
Q6QNY0	0.931	0.994	0.636	0.884	1.149	0.957	0.964	1.092	0.84	1.144	1.362	1.19	1.086	1.299	1.005
Q9NUP1	0.98	0.765	0.906	0.755	0.776	0.743	0.83	0.687	0.786	1.327	1.229	1.074	1.015	1.202	1.207
Q8NFC6	0.849	0.987	0	1.004	0.956	0	0.956	0.952	0	0.919	0.902	0	0.891	0.886	0
Q9Y6X5	0.859	1.025	0.953	0.799	0.92	0.999	0.93	0.799	0.918	1.173	1.113	1.28	1.153	0.999	1.301
P50583	0	0	1.141	0	0	1.141	0	0	1.046	0	0	1.141	0	0	1.403
Q13867	1.025	0.968	1.02	1.063	1.012	1.068	0.833	0.827	0.861	1.196	1.132	1.155	0.96	0.995	0.994
Q969J3	1.003	0.988	0.861	0.896	0.904	0.85	1.038	0.878	0.874	1.32	1.3	1.293	1.218	1.193	1.231
Q96GS4	0.983	0.709	0.968	0.799	0.756	0.944	0.764	0.846	0.954	1.231	1.327	1.231	0.973	1.013	1.101
Q96FH0	0.726	0.65	0	0.753	0.783	0	0.787	0.915	0	1.093	1.039	0	0.967	0.857	0
Q9NSY1	0.931	0.912	0	1.018	0.861	0	1.009	0.9	0	1.072	1.124	0	0.863	0.887	0
A0A087WZT3	1.022	0.979	0.971	0.97	0.941	0.98	0.971	0.97	0.957	1.035	1.015	1.004	1.028	0.97	0.837
Q53S33	0.865	0.967	0.765	0.823	0.946	0.979	0.914	0.937	0.964	1.207	1.226	1.215	0.95	1.117	0.884
P18075	1.402	0	0	1.241	0	0	1.314	0	0	0.801	0	0	0.869	0	0
Q53HL2	0	0	0.85	0	0	0.84	0	0	1.28	0	0	0.924	0	0	1.452
Q9NWK9	0	0	0.699	0	0	0.691	0	0	0.963	0	0	0.954	0	0	1.297
P80723	1.398	1.399	1.316	1.29	1.253	1.21	1.435	1.429	1.433	0.518	0.535	0.537	0.487	0.531	0.542
I3L4C2	0.719	0.767	0.733	0.786	0.753	0.785	0.904	0.928	0.917	1.151	1.156	1.17	1.234	1.301	1.185
Q9UHR4	0.778	0.894	0.753	0.74	0.943	0.74	0.819	0.898	0.862	1.211	1.16	1.251	1.374	1.167	1.474
O15382	1.12	1.071	1.031	1.1	1.064	1.034	0.964	0.928	0.889	0.994	0.98	0.97	0.832	0.771	0.802
Q9NXR7	1.007	1.022	0	0.892	0.962	0	0.871	0.914	0	0.96	1.071	0	0.977	0.991	0
Q96RL1	0.622	0	0	0.869	0	0	0.764	0	0	0.754	0	0	0.925	0	0
Q6PJG6	0.881	1.211	0.988	0.993	1.225	1.011	1.014	1.127	0.995	0.921	0.974	1.062	1.096	0.971	1.096
Q7Z569	0.739	0.831	0.783	0.732	0.775	0.799	0.72	0.794	0.853	1.139	1.18	1.168	1.311	1.51	1.128
Q9P287	1.01	1.001	1.038	0.965	0.995	0.991	1.042	0.999	1.042	0.923	0.936	0.941	0.95	0.941	0.904
Q7Z589	1.023	1.309	0	0.941	1.302	0	0.823	0.862	0	1.076	0.718	0	0.855	0.416	0
P11274	0.743	0.938	0.829	0.81	0.955	0.994	1.754	1.073	0.784	0.827	0.957	0.839	0.885	0.888	0.923
G5E9I4	0	1.147	0	0	1.082	0	0	1.173	0	0	1.105	0	0	1.386	0
Q9H6U6	0	0	0.858	0	0	0.956	0	0	1.093	0	0	0.961	0	0	1.002
Q9Y6D6	1.007	0.947	0.988	0.979	0.955	0.966	1.008	0.884	0.919	1.034	1.036	1.017	1.108	1.032	0.952
Q9Y6D5	0.896	0.935	0.897	0.818	0.946	0.899	0.949	0.989	1.012	1.019	1.058	1.109	1.144	1.109	1.078
Q8WY22	0.757	0.767	0.857	0.74	0.772	0.818	0.914	0.882	0.933	1.157	1.179	1.175	1.114	1.268	1.152
Q9NWV8	0.918	0.979	0.95	1.002	0.941	0.97	0.846	0.882	0.89	0.97	1.046	0.997	1.066	1.036	0.993
Q15018	1.004	1.251	0.969	0.95	0.971	0.969	0.948	0.932	0.98	1.043	0.897	1.091	0.983	1.175	1.122
Q5VW32	1.009	1.156	1.105	1.111	1.162	1.167	0.915	0.949	0.952	1.044	0.994	1.046	0.911	0.839	1.087
Q9NRL2	0.809	0.895	0.925	0.841	0.875	0.952	0.956	1.055	1.058	0.869	0.835	0.908	0.95	1.035	1.039
Q9UIF9	0.918	0.916	0.959	0.896	0.965	0.965	1.071	1.068	0.958	0.971	1.083	0.979	1.054	1.036	1.011
Q9UIF8	0	0.724	0	0	0.897	0	0	0.931	0	0	1.211	0	0	0.799	0
Q6RI45	0.844	0	0	1.061	0	0	1.037	0	0	1.055	0	0	1.431	0	0
O95696	0	0.838	0	0	0.885	0	0	0.963	0	0	1.299	0	0	1.429	0
A0A0G2JK44	0.875	0.96	1.056	0.857	1.032	1.043	0.88	0.995	1.003	1.04	1.058	1.123	0.946	1.104	1.029
Q15059	1.011	0	0	0.988	0	0	0.684	0	0	1.144	0	0	0.694	0	0
O60885	1.084	1.107	1.123	1.101	1.13	1.107	0.957	0.983	0.925	0.922	0.917	0.956	0.798	0.827	0.83
Q9NPI1	1.104	1.383	0	0.996	1.254	0	0.872	1.305	0	1.093	0.728	0	0.909	0.724	0
Q9H0E9	1.126	1.228	0	1.02	1.066	0	1.142	1.594	0	0.971	0.863	0	1.049	0.746	0
Q9H8M2	0.48	0	0	0.464	0	0	1.261	0	0	1.344	0	0	1.551	0	0
Q9NW68	0.889	0	0.779	0.968	0	0.861	0.942	0	0.868	0.853	0	0.676	0.958	0	0.764
Q9BX70	0	0	1.29	0	0	1.133	0	0	0.905	0	0	0.967	0	0	0.99
Q96CX2	0.407	0	0	0.573	0	0	1.066	0	0	0.901	0	0	1.288	0	0
Q96SI1	0.754	0	0	0.897	0	0	1.152	0	0	0.836	0	0	1.045	0	0
Q9Y597	0	1.03	0	0	0.745	0	0	0.744	0	0	1.101	0	0	0.918	0
H3BSS5	0	0	0.813	0	0	1.097	0	0	1.165	0	0	0.563	0	0	1.432
X6R4W8	1.023	1.211	0.972	0.969	1.187	1.042	1.011	1.047	1.027	0.926	0.878	0.96	1.009	0.95	1.016
Q9BRD0	1.017	0.883	0.974	1.037	0.924	1.022	1.004	0.975	1.047	0.988	0.916	0.943	0.912	0.952	1.032
Q13895	0.92	0.878	0.907	0.926	0.874	0.91	1.091	1.126	1.155	0.869	0.863	0.893	1.153	1.126	1.132
P11586	1.097	1.102	1.089	1.068	1.089	1.078	1.01	1.009	1.016	0.905	0.897	0.881	0.931	0.92	0.937
O60271	0.88	0.874	0.916	0.899	0.982	0.903	1.028	1.086	0.966	0.942	0.941	0.991	1.16	1.137	1.127
Q7Z401	1.284	1.223	1.143	1.19	1.4	1.144	1.12	1.266	1.214	0.564	0.596	0.668	0.512	0.633	0.727
Q13363	1.024	0.912	1.068	1.022	0.958	1.007	0.917	0.878	1.048	1.055	0.947	1.038	0.93	0.902	1.071
Q5SQP8	1.263	1.219	1.288	1.332	1.259	1.317	1.22	1.189	1.27	0.654	0.589	0.582	0.639	0.555	0.573
Q9ULY5	0	0	0.775	0	0	0.56	0	0	0.773	0	0	2.224	0	0	0.369
P49682	0.863	0	0	0.91	0	0	1.191	0	0	1.412	0	0	0.92	0	0
O14523	1.174	1.242	1.081	1.245	1.197	1.097	1.397	1.394	1.388	0.559	0.533	0.542	0.5	0.534	0.643
Q86YS7	0.916	0.994	0.976	0.9	0.974	0.995	0.788	0.796	0.768	1.149	1.2	1.229	1.05	1.028	0.967
O75844	0.968	0.983	0.997	0.964	0.915	0.924	1.279	1.289	1.359	0.824	0.716	0.854	0.859	0.77	0.907
Q8WUQ7	0.613	0.981	0	0.698	0.986	0	0.898	1.077	0	0.823	1.076	0	0.867	1.228	0
P27708	0.905	0.888	0.936	0.9	0.902	0.918	0.995	1.003	1.016	1.002	0.988	1.017	1.129	1.131	1.151
A0A087WXI5	1.292	1.563	1.339	1.274	1.51	1.274	1.432	1.515	1.581	0.284	0.094	0.235	0.482	0.103	0.234
P19022	0	0	0.544	0	0	0.643	0	0	0.538	0	0	1.697	0	0	1.154
Q9HBT6	0	0.993	0	0	0.905	0	0	1.455	0	0	0.776	0	0	0.937	0
Q99653	0.949	0.921	0.937	0.937	0.979	0.956	1.058	1.098	1.041	0.796	0.74	0.768	0.994	0.983	0.885
Q9Y6J0	1.024	0	0	1.046	0	0	0.916	0	0	1.136	0	0	1.014	0	0
Q99828	0.932	0	1.085	1.121	0	1.027	1.079	0	1.049	0.98	0	1.141	0.867	0	0.93
J3QK89	1.1	1.021	1.07	1.114	0.965	0.986	1.059	0.999	1.048	0.978	0.949	0.935	0.969	1.015	0.981
J9JIE6	0.753	0.838	0.652	0.764	0.793	0.668	0.954	0.996	0.967	1.074	1.044	1.002	1.382	1.302	1.37
Q96D31	0.73	0	0	0.893	0	0	0.808	0	0	1.003	0	0	1.131	0	0
P49069	0	0.885	0	0	1.002	0	0	0.755	0	0	0.974	0	0	1.035	0
Q8NE86	0.859	0.847	0.874	0.854	0.859	0.893	0.848	0.836	0.814	1.17	1.201	1.218	1.079	1.033	1.135
A0A0U1RRK1	0.963	0.95	1.066	0.928	0.995	0.965	0.934	1.05	1.021	1.095	1.001	1.056	1.02	1.172	0.968
Q9NPA1	0.989	0	0	0.822	0	0	0.996	0	0	1.07	0	0	1.011	0	0
Q13137	0	0	0.754	0	0	0.824	0	0	1.314	0	0	0.898	0	0	1.451
O75746	0.973	0.882	1.025	0.953	0.954	1.051	0.816	0.845	0.88	1.116	1.219	1.034	0.936	1.017	0.923
Q9UJS0	0.823	0.846	0.851	0.827	0.836	0.85	0.834	0.796	0.821	1.348	1.327	1.308	1.183	1.153	1.156
Q6NUK1	0	0.923	0	0	0.745	0	0	1.071	0	0	1.391	0	0	1.278	0
Q6KCM7	0	1.01	0	0	1.207	0	0	1.045	0	0	0.791	0	0	0.858	0
Q9Y376	0.899	0.881	0.901	0.927	0.914	0.905	1.043	0.967	1.019	0.923	0.895	0.901	1.072	1.047	1.067
Q9NP80	0.862	0.851	0.984	0.839	0.984	1.034	0.836	0.74	0.858	1.145	0.996	1.178	1.003	0.979	0.971
Q9Y2V2	1.279	1.14	0.952	1.196	1.197	1.071	1.126	0.905	0.904	0.972	0.967	0.947	1.098	0.874	0.914
O75177	0	1.105	1.065	0	1.075	1.071	0	0.969	0.958	0	0.972	0.991	0	1.012	0.878
B4E2Q0	0.902	0.988	0.893	0.937	1.008	1.082	0.985	1.028	1.082	1.008	1.008	0.985	0.99	0.957	1.001
A0A0A0MS52	0.915	0.976	0.92	0.934	0.97	0.956	0.842	0.876	0.848	1.118	1.132	1.11	1.013	1.13	1.108
Q8IU85	0	0.349	1.108	0	0.974	1.154	0	1.11	1	0	0.913	0.986	0	0.928	0.918
Q13554	0	1.139	0	0	1.038	0	0	1.057	0	0	0.783	0	0	0.762	0
E9PBG7	1.125	1.116	1.135	1.118	1.099	1.074	1.106	1.138	1.126	0.861	0.884	0.853	0.776	0.802	0.784
Q9HB71	1.025	1.029	1.043	0.985	0.983	1.017	1.025	1.03	1.053	0.955	0.917	0.958	1.002	0.987	1.025
E9PGZ1	1.087	1.102	1.118	1.117	1.098	1.144	0.869	0.918	0.894	0.977	0.951	0.994	0.848	0.848	0.838
O14967	1.114	1.019	1.11	1.004	1.072	1.149	1.162	1.094	1.195	0.846	0.811	0.906	0.849	0.761	0.715
E7EMB3	0.879	0.875	0.884	0.982	0.97	0.933	0.876	0.902	0.846	1.254	1.21	1.194	0.88	0.9	0.842
Q9P1Y5	0.952	0.967	0.934	1.06	0.944	1.035	1.033	1.012	1.089	0.979	0.886	0.982	0.966	0.897	0.95
P27824	0.799	0.794	0.813	0.76	0.74	0.763	0.881	0.874	0.881	1.366	1.362	1.374	1.388	1.387	1.394
A0A0C4DGQ5	0.843	0.677	0.612	0.776	0.727	0.707	0.702	0.832	0.811	1.307	1.219	1.34	0.951	1.226	1.096
P07384	0.973	0.971	0.925	0.95	0.972	0.975	0.923	0.902	0.876	1.104	1.129	1.08	1.028	1.008	0.942
P17655	0.344	0.443	0.538	0.376	0.474	0.564	0.486	0.546	0.638	1.801	1.78	1.775	1.948	1.97	1.646
Q9Y6W3	0	0	0.815	0	0	0.719	0	0	0.886	0	0	1.122	0	0	1.274
A0A0C4DGB5	1.069	1.088	1.097	1.054	1.055	1.08	1.053	1.09	1.106	0.903	0.88	0.886	0.873	0.928	0.855
B4DUT8	0.79	0.77	0.973	0.865	0.895	1.003	1.005	1.076	1.194	0.777	0.74	0.793	0.757	0.754	0.832
Q15417	0.691	0.742	0.659	0.751	0.793	0.724	0.988	1.182	1.038	0.789	0.707	0.726	0.768	0.602	0.566
P27797	1.125	1.177	1.169	1.045	1.111	1.107	1.217	1.083	1.099	0.815	0.834	0.82	0.806	0.767	0.77
O43852	0.989	1.014	0.952	0.996	1.016	0.982	0.981	0.99	0.973	0.958	0.953	0.922	0.885	0.865	0.826
P17612	1.07	1.138	0.931	0.99	1.042	1.055	1.084	1.024	0.969	1.08	0.984	0.944	0.897	0.928	0.943
P22694	1.038	1.084	1.083	1.005	1.03	1.087	0.981	1.048	1.081	1.026	1.033	1.037	0.928	0.881	0.986
P10644	0.811	0.845	0.822	0.86	0.858	0.822	1.247	1.413	1.334	0.786	0.844	0.792	1.127	1.108	1.083
P13861	0.975	0.941	0.947	0.979	0.916	0.958	0.923	0.955	0.96	1.044	1.067	1.045	0.965	1.015	0.942
P31323	1.205	0.626	0.802	1.238	0.712	1.173	0.949	0.604	0.668	0.726	1.162	1.242	0.628	1.317	1.23
H3BMD8	1.133	1.192	1.135	0.966	1.054	1.017	1.042	1.157	1.068	0.897	0.968	0.951	1.095	1.097	1.092
Q08499	1.165	0.971	1.241	1.174	0.942	1.363	0.924	1.082	1.151	0.851	0.891	0.751	0.713	1.065	0.576
Q9BSD7	1.057	1.04	1.051	1.053	1.082	1.066	0.867	0.853	0.911	1.021	0.967	1.011	0.968	0.923	0.966
A0A0A0MTT5	1.261	1.36	1.297	1.248	1.292	1.246	1.226	1.282	1.27	0.676	0.722	0.7	0.709	0.729	0.656
P30622	0.852	0.853	0.86	0.848	0.883	0.848	1.03	1.016	1.047	1.007	1.002	0.996	1.158	1.083	1.135
Q9UDT6	1.262	0	1.099	1.264	0	1.109	1.091	0	0.991	0.947	0	0.868	0.638	0	0.498
Q8N1G2	1.017	0.852	0.831	1.097	0.926	0.846	0.863	0.787	0.836	1.15	1.065	1.189	1.065	0.813	1.022
B1AK88	0.965	1.082	1.063	0.957	1.053	0.989	0.948	0.977	1.003	1.03	1.004	1.035	0.941	0.923	0.95
Q6F5E8	0.639	0.734	0.988	0.722	0.709	1.044	0.845	0.998	1.097	0.862	0.944	0.985	1.17	1.096	0.994
Q14444	0.915	0.898	0.878	0.885	0.851	0.887	1.124	1.114	1.077	0.918	0.95	0.934	1.161	1.179	1.138
P31327	0.474	0	0.916	0.564	0	0.911	0.73	0	0.885	1.06	0	0.879	1.14	0	0.849
P16152	1.101	1.14	1.141	1.1	1.123	1.145	1.047	1.027	1.01	0.754	0.779	0.744	0.785	0.778	0.757
O75828	1.204	1.041	0	1.01	1.147	0	0.963	1.028	0	0.805	0.806	0	0.696	0.786	0
Q8N4T8	1.167	1.277	1.269	1.224	1.332	1.256	0.923	0.928	0.923	0.828	0.767	0.774	0.613	0.551	0.58
Q96DG6	1.365	1.355	1.341	1.311	1.317	1.302	0.881	0.861	0.892	0.947	0.951	0.959	0.605	0.629	0.657
X6R8A1	0.925	1.125	1.085	1.044	1.082	1.085	0.751	0.705	0.762	1.095	1.147	0.967	0.96	0.967	0.831
O75976	0.818	0.848	0.962	1.05	0.948	1.049	1.141	1.122	1.253	0.874	0.903	0.712	0.948	0.82	0.768
P16870	0.934	1.157	1.07	1.265	1.197	1.127	0.826	0.864	0.854	0.884	0.84	0.891	0.862	0.679	0.777
Q8N3K9	0	0	0.913	0	0	1.044	0	0	0.791	0	0	1.069	0	0	0.877
P43155	1.075	1.144	1.058	1.098	1.122	1.1	0.946	0.949	0.943	1.032	1.063	1.013	0.736	0.734	0.761
P50416	1.079	1.074	1.098	1.085	1.062	1.105	1.211	1.244	1.266	0.75	0.773	0.779	0.752	0.785	0.701
P23786	1.038	1.028	0.997	1.072	1.194	1.015	0.953	0.922	0.922	1.045	1.078	1.105	0.88	1.002	0.868
Q8N4J0	0.992	0	0.87	1.003	0	0.919	1.095	0	0.983	1.002	0	0.922	0.9	0	0.999
O75339	1.104	0	0	0.851	0	0	1.01	0	0	0.804	0	0	1.132	0	0
K7EPJ4	0	1.369	0	0	1.388	0	0	1.311	0	0	0.35	0	0	0.405	0
P48729	0.947	0.885	0.872	0.95	0.835	0.878	1.02	1.063	0.927	1.016	1.013	1.022	1.086	1.012	1.002
P49674	0.918	0.716	1.085	1.022	0.905	1.068	0.982	0.769	1.064	0.932	0.878	1.01	1.179	0.787	0.977
Q9Y6M4	0.98	0	0	0.998	0	0	1.04	0	0	0.855	0	0	0.941	0	0
P68400	1.091	1.006	1.074	1.058	1.01	1.042	1.108	1.055	1.116	0.843	0.902	0.867	1.012	0.947	0.938
P19784	0.912	0.892	0.912	0.978	0.981	0.89	1.031	0.994	0.968	1.057	1.047	0.981	1.109	1.121	1.064
Q5SRQ6	0.984	0.965	0.986	0.991	1.006	0.96	1.066	1.011	1.015	0.968	1.006	1.026	1.035	0.925	1.08
Q9H078	1.036	1.025	1.007	1.013	0.959	0.991	1.01	1.028	1.042	0.997	0.984	1.043	0.915	0.95	0.911
Q8WXE0	0.946	0.971	0.983	0.977	0.93	0.958	0.972	1.009	0.971	1.07	1.095	1.083	1.007	1.063	0.972
Q9H8G2	0	0	1.032	0	0	1.06	0	0	0.892	0	0	1.041	0	0	0.875
Q96LW7	0.966	0	0.665	1.082	0	0.821	1.182	0	0.823	0.805	0	0.849	0.857	0	0.736
P31944	0	0.934	0	0	2.532	0	0	1.185	0	0	0.881	0	0	1.413	0
P42574	1.044	0.956	1.084	1.051	0.968	0.89	0.83	0.938	0.847	0.929	1.103	1.042	1.001	1.154	1.014
P49662	0	0.825	0	0	0.842	0	0	0.935	0	0	1.214	0	0	1.127	0
P55212	1.088	1.167	1.074	1.107	1.139	1.044	0.871	0.686	0.872	1.122	1.22	1.084	0.848	0.696	0.863
A0A0A0MRL7	0	0.962	0.975	0	1.055	1.022	0	0.887	0.781	0	0.974	0.79	0	1.007	0.882
Q9BXW7	0.923	0.865	0.951	0.872	0.927	0.94	0.933	0.821	0.982	1.094	1.169	1.076	0.969	0.948	1.087
P04040	1.337	1.295	1.32	1.326	1.307	1.347	1.145	1.076	1.085	0.661	0.685	0.684	0.535	0.586	0.554
P21964	1.452	1.332	1.35	1.516	1.413	1.627	1.168	1.085	0.943	0.485	0.557	0.565	0.409	0.438	0.443
P35221	1.36	1.345	1.386	1.308	1.29	1.308	1.132	1.171	1.146	0.539	0.554	0.547	0.468	0.486	0.464
P35222	1.371	1.296	1.332	1.36	1.281	1.294	1.241	1.138	1.255	0.503	0.582	0.53	0.369	0.435	0.368
O60716	1.191	1.142	1.172	1.164	1.21	1.252	1.025	1.03	1.083	0.825	0.793	0.789	0.824	0.86	0.805
P07858	1.276	1.335	0	1.349	1.056	0	0.535	0.773	0	1.254	1.126	0	0.833	0.656	0
P07339	0.995	0.962	0.999	0.944	0.936	0.963	0.663	0.707	0.619	1.411	1.367	1.523	1.027	1.023	0.851
O60911	1.131	0	0	1.165	0	0	0.593	0	0	1.654	0	0	0.981	0	0
Q9UBR2	1.002	1.007	0	0.856	0.977	0	0.68	0.676	0	1.197	1.324	0	0.97	1.029	0
P20645	0.617	0.688	0.709	1.685	0.669	0.651	2.139	0.782	0.856	1.297	1.334	1.217	1.259	1.291	1.356
P11717	0.932	0.963	0.941	0.943	0.986	0.92	0.915	0.969	1.009	1.097	1.148	1.095	1.014	1.066	1.069
Q96Q11	0.971	0.959	0.949	0.934	0.94	0.946	0.918	0.957	0.914	1.075	1.097	1.099	0.987	1.04	1.002
Q03701	0.927	0.964	0.928	0.941	0.982	0.944	0.995	1.046	0.959	0.982	0.992	0.957	1.067	1.101	0.99
Q86WV7	1.075	1.119	1.078	1.096	1.008	1.041	1.054	0.925	0.964	0.89	0.857	0.946	0.911	0.901	0.988
A5YKK6	0.887	0.867	0.907	0.855	0.826	0.954	0.883	0.901	0.935	1.061	1.099	1.127	1.046	1.075	1.011
Q9H9A5	0.9	0.926	0.934	1.007	0.959	1.019	1.04	0.959	0.957	0.97	1.037	1.112	0.862	1.032	1.181
Q9UKZ1	0.964	0.83	0.903	0.975	1.056	0.872	0.927	1.097	0.911	1.055	1.056	1.077	1.091	1.059	0.983
Q9NZN8	0.92	0.838	0.872	0.945	0.988	0.959	0.848	0.902	0.861	1.153	1.136	1.127	1.093	1.18	1.093
O75175	0.902	0.836	0.941	0.925	0.885	0.997	0.914	0.915	0.916	1.059	1.047	1.187	1.048	1.117	1.16
Q9UIV1	0.83	0.925	0.948	0.845	0.976	1.007	0.877	1.454	1.163	0.972	0.933	1.007	1.048	1.471	1.282
P48509	0.834	0.886	0.9	0.676	1.02	0.902	0.846	0.879	1.027	0.828	0.972	1.113	1.091	1.03	0.877
Q13740	1.076	1.115	1.115	1.054	1.086	1.102	0.992	1.008	0.993	0.905	0.925	0.928	0.644	0.671	0.641
O95400	0.952	0.921	0.951	0.914	0.917	0.885	0.971	0.995	0.979	1.044	1.031	1.018	0.969	0.993	1.147
Q9Y5K6	1.169	1.185	1.22	1.173	1.205	1.208	1.248	1.211	1.266	0.545	0.661	0.548	0.572	0.676	0.607
Q5ZPR3	0	1.07	1.087	0	1.108	1.072	0	1.048	1.075	0	0.771	0.814	0	0.614	0.856
Q9NPF0	0.769	0	0.899	0.819	0	0.739	1.178	0	1.325	0.8	0	0.769	1.143	0	1.462
P16070	1.002	1.15	0.837	0.967	0.983	0.789	1.803	1.868	1.525	0.547	0.56	0.523	0.76	0.796	0.541
E9PR17	1.095	1.022	0.973	0.999	0.871	0.941	0.943	0.795	0.967	1.173	1.066	1.191	1.073	0.984	0.989
P08962	0.916	0.949	1.048	0.897	0.842	0.824	1.044	1.101	1.084	0.753	0.823	0.871	0.874	0.913	0.865
Q15642	0.486	0	0	0.651	0	0	0.732	0	0	0.763	0	0	0.821	0	0
Q9NZ45	0.949	0.891	0.895	0.908	0.912	0.872	0.896	0.979	0.97	1.252	1.327	1.303	0.926	0.994	0.965
Q8N5K1	0.985	0.971	1.074	0.934	0.924	0.97	1.026	1.053	1.025	1.014	0.981	0.962	0.888	0.895	0.867
P0C7P0	0.96	1.075	0	0.947	1.063	0	0.932	1.115	0	0.862	0.847	0	0.686	0.492	0
P51948	1.058	0.968	0.874	1.137	1.011	0.851	1.004	0.933	0.947	1.073	0.954	1.024	1.088	1.154	1.07
Q96SZ6	0	1.062	0	0	0.969	0	0	1.346	0	0	0.681	0	0	1.031	0
Q96SN8	0.673	0.833	0	0.758	0.961	0	1.072	1.162	0	0.786	0.884	0	1.586	1.157	0
Q96JB5	1.01	1	1.004	0.986	0.973	0.971	1.007	0.886	0.925	1.033	1.076	1.12	0.994	1.028	1.064
Q9NXV6	1.059	1.14	1.034	1.04	1.092	1.038	1.003	1.059	1.051	0.896	0.878	0.889	0.818	0.759	0.813
B4DJL6	0.742	0.86	0.826	0.812	0.8	0.884	0.898	0.952	0.883	1.176	1.147	1.109	1.131	1.053	1.084
B3KY94	0.836	0	0	0.838	0	0	0.845	0	0	1.131	0	0	0.962	0	0
Q8NFZ8	1.395	0	0	1.562	0	0	1.229	0	0	1.056	0	0	1.292	0	0
Q8N163	1.176	1.138	1.201	1.162	1.127	1.143	1.021	1.039	1.043	0.826	0.876	0.819	0.726	0.804	0.757
A0A0G2JPT5	0.963	0	0	0.914	0	0	0.825	0	0	1.022	0	0	0.826	0	0
Q9NV96	1.073	1.14	0.955	0.973	0.965	1.05	0.904	0.891	0.884	1.145	0.841	1.016	0.893	0.719	0.809
Q92600	0.835	0.785	0.723	0.887	0.657	0.816	0.92	0.801	0.811	1.058	1.062	1.083	0.987	0.755	0.962
P60953	1.002	1.093	1.162	0.966	1.054	1.094	0.912	0.938	0.916	1.079	1.033	1.008	1.02	1.06	1.063
A0A024QZP7	1.135	1.112	1.112	1.11	1.087	1.096	1.065	1.03	1.038	0.687	0.689	0.702	0.986	0.947	1.012
Q99459	1.029	1.03	1.061	1.112	1.055	1.036	1.024	1.014	1.044	0.858	0.867	0.85	0.794	0.79	0.861
Q8IX12	0.993	1.015	0.982	0.967	1	1	0.879	0.893	0.897	1.149	1.159	1.131	0.978	0.993	0.962
Q13042	0.951	1.026	0.884	0.929	1.018	0.885	0.826	0.944	0.788	1.052	1.051	1.133	0.913	0.92	0.886
Q12834	0.898	0.749	0.878	0.932	0.679	0.605	1.262	1.303	1.297	0.681	0.57	0.425	1.567	1.382	1.983
Q9UJX2	0.941	0.901	0.922	0.964	0.965	0.857	1.033	1.097	1.082	1.002	0.922	0.941	1.29	1.425	1.21
P30260	0.976	0.922	0.883	0.898	0.968	0.867	1.042	0.997	0.968	1.005	1.009	0.996	1.157	1.182	1.236
Q69YH5	0	0	0.786	0	0	0.824	0	0	1.135	0	0	0.522	0	0	1.374
Q9NX58	0.92	0.961	0.968	0.915	0.929	0.93	0.942	0.971	0.954	1.014	1.025	1.025	1.134	1.084	1.069
P62633	1.102	1.119	1.139	1.139	1.113	1.11	0.914	0.906	0.872	0.973	0.963	0.97	0.713	0.722	0.699
P29762	1.655	1.554	1.709	1.552	1.521	1.65	1.126	1.069	1.118	0.25	0.427	0.231	0.353	0.423	0.299
P29373	0.649	0.655	0.635	0.595	0.608	0.596	0.954	0.939	1.007	1.499	1.504	1.496	1.262	1.232	1.251
Q9NXG0	0	0.777	0	0	0.808	0	0	0.725	0	0	1.151	0	0	1.144	0
P41208	0.987	0.952	0.927	0.964	0.895	0.929	0.972	0.882	0.902	1.032	1.009	1.007	1.045	1.002	1.016
E5RJF8	0	0.839	1.059	0	0.805	1.185	0	0.792	1.1	0	0.823	0.885	0	1.078	1.102
O43303	0	0	1.06	0	0	1.295	0	0	1.278	0	0	0.84	0	0	1.233
Q03188	0	0	1.223	0	0	1.175	0	0	0.984	0	0	0.735	0	0	0.594
P49454	0.84	0.939	0	1.013	1.104	0	0.908	1.102	0	0.95	0.825	0	1.397	1.316	0
Q9H3R5	0.993	1.071	0.879	0.918	0.994	0.979	0.917	1.066	1.06	0.833	0.79	0.673	1.042	1.056	1.093
Q9NSP4	0.917	0	0.752	0.948	0	1.053	1.107	0	0.725	0.852	0	0.845	0.938	0	0.974
Q7Z7K6	0.93	0.892	0.937	0.923	0.882	0.928	0.802	0.771	0.82	1.234	1.194	1.228	1.029	0.962	1.011
O43264	1.076	1.034	1.007	1.094	1.063	1.083	1.16	1.124	1.08	0.794	0.743	0.794	0.848	0.799	0.84
Q9UPN4	0	0	0.667	0	0	0.73	0	0	1.168	0	0	0.855	0	0	1.447
Q5SW79	0.807	1.006	0	0.862	1.025	0	0.834	0.967	0	1.856	1.102	0	0.708	0.988	0
J3KQR7	0.845	1.098	0.981	0.958	0.985	0.948	0.947	1.208	1.005	1.072	0.854	1.04	1.181	1.345	0.941
Q9BYV8	0	1.192	0	0	1.295	0	0	1.361	0	0	0.656	0	0	0.958	0
Q6P2H3	0.793	0	0.616	0.823	0	0.721	1.009	0	0.867	1.046	0	1.023	1.073	0	1.519
Q96GE4	0	0.794	0	0	0.956	0	0	1.106	0	0	0.819	0	0	1.201	0
Q8IW35	1.002	0.958	1.035	0.918	0.916	1.038	1.094	1.039	1.088	0.75	0.759	0.788	1.129	1.081	1.07
P27544	1.067	0.883	1.042	1.208	0.965	1.059	1.301	1.068	1.114	1.013	0.867	0.9	1.053	0.945	0.937
Q96G23	0.812	0.85	0.845	0.827	0.814	0.806	1.065	1.036	0.887	1.073	1.044	1.148	1.395	1.38	1.238
Q6ZMG9	1.089	0.997	0	1.001	0.939	0	1.308	1.205	0	0.848	0.755	0	0.991	0.833	0
Q9NWW5	0.962	0.908	0	1.16	0.965	0	0.974	0.943	0	0.733	0.765	0	0.665	0.715	0
Q9UFW8	1.041	1.14	1.021	1.006	1.189	0.979	0.954	0.935	0.884	0.986	1.006	0.934	0.908	0.894	0.859
Q13976	1.247	1.2	1.253	1.251	1.314	1.235	1.2	1.226	1.214	0.569	0.532	0.6	0.565	0.562	0.613
Q9HD42	0.969	0.945	1.055	0.953	0.931	0.987	1.08	1.134	1.19	0.907	0.985	0.976	1.014	1.015	1.052
Q7LBR1	0.965	1.318	1.089	1.045	1.244	1.067	0.865	0.909	0.924	1.009	1.108	1.036	0.997	0.852	1.038
O43633	1.012	1.011	0.984	0.952	1.022	0.999	1.17	1.25	1.215	0.825	0.779	0.861	0.974	0.931	1.027
Q9UQN3	0.925	0.948	0.896	0.921	0.929	0.89	1.02	1.113	1.025	0.932	0.914	0.921	1.094	1.082	1.112
Q9Y3E7	0	0.735	0.92	0	0.728	1.031	0	1.021	1.182	0	0.617	0.756	0	0.764	1.122
Q9BY43	0	0	0.761	0	0	0.703	0	0	1.227	0	0	0.822	0	0	1.155
Q9H444	0.98	0.97	0.961	0.959	0.94	0.943	1.119	1.088	1.045	0.976	0.968	0.983	1.139	1.112	1.049
Q96CF2	0	0	0.747	0	0	0.868	0	0	0.829	0	0	0.939	0	0	1.189
Q9NZZ3	1.15	0.909	0.995	1.133	0.864	1.031	1.079	0.854	0.827	1.013	0.933	0.99	0.974	0.913	0.895
I3L4A1	0.707	0	1.215	0.776	0	1.024	1.026	0	1.06	1.168	0	1.246	1.402	0	1.179
Q8WUX9	0.979	0.775	1.059	0.897	0.85	0.901	1.093	1.2	1.351	0.876	0.825	1.002	1.158	1.066	1.29
O60921	0.969	0	0	1.093	0	0	1.045	0	0	0.924	0	0	0.834	0	0
Q9BWS9	1.022	1.019	1.034	1	1.061	1.006	0.921	0.905	0.935	0.98	1.021	0.969	0.88	0.933	0.804
Q9BT22	0.857	0.848	0.865	0.844	0.853	0.887	0.968	0.943	0.925	1.087	1.023	1.028	1.111	1.168	1.202
Q96S66	0.857	0.921	0.974	0.834	0.893	0.949	1.074	1.161	1.16	0.867	0.952	0.928	1.064	1.199	1.131
P51800	0	0	1.059	0	0	1.03	0	0	1.235	0	0	0.757	0	0	0.833
O00299	1.29	1.249	1.201	1.262	1.202	1.191	1.164	1.171	1.144	0.672	0.674	0.665	0.665	0.696	0.656
O95833	0	1.403	0	0	1.132	0	0	1.22	0	0	0.728	0	0	0.835	0
Q9Y696	0.985	1.042	1.084	0.996	1.003	1.021	0.945	0.934	0.879	0.955	0.929	0.972	0.882	0.92	0.868
Q8NE62	0.98	1.035	0.98	0.984	1.038	1.034	0.863	0.911	0.813	1.187	1.225	1.193	0.924	1.052	0.806
Q8WWI5	0	0.687	0	0	0.848	0	0	0.872	0	0	1.088	0	0	0.907	0
Q8IWA5	0.997	1.226	1.335	1.002	1.175	1.256	0.947	1.06	1.17	0.747	0.793	0.744	0.605	0.729	0.609
C9JEJ2	0.836	0.911	0.756	0.982	0.955	0.896	1.139	1.12	1.045	1.034	1.18	1.066	1.319	1.161	1.15
Q9Y6K0	0.926	0.756	0	1.108	0.726	0	1.016	1.12	0	0.835	1.002	0	0.787	0.88	0
Q9NRG0	1.061	0	0	1.029	0	0	0.985	0	0	0.891	0	0	1.012	0	0
Q13111	0	1.282	0	0	1.203	0	0	1.201	0	0	0.528	0	0	0.743	0
Q13112	1.184	1.201	1.086	1.089	1.173	1.187	1.063	1.149	1.16	0.684	0.714	0.683	1.148	1.198	1.218
Q9HAF1	1.263	0.852	1.041	1.048	0.901	1.025	0.988	0.854	0.87	1.026	0.865	0.963	1.177	0.831	0.861
Q9Y3Y2	1.087	1.085	1.068	1.079	1.062	1.001	0.872	0.857	0.851	1.125	1.1	1.047	0.98	0.918	0.925
P83916	1.218	1.184	1.201	1.149	1.098	1.148	1.005	0.973	0.994	0.93	0.86	0.922	0.778	0.776	0.791
Q13185	1.112	1.118	1.023	1.063	1.103	0.987	1.033	1.039	1.026	0.833	0.877	0.856	0.868	0.877	0.928
P45973	0.993	1.01	0.975	0.951	0.971	0.956	0.833	0.828	0.838	1.133	1.129	1.121	1.045	1.02	1.021
O95503	0.943	0.835	0	0.916	0.897	0	0.779	0.728	0	1.29	1.177	0	1.141	1.004	0
Q9HC52	1.133	1.177	1.106	1.107	1.152	1.125	1.03	1.052	0.969	0.894	0.958	0.848	0.756	0.799	0.721
A0A0B4J291	1.092	0.986	0.86	1.043	1.058	0.961	0.813	1.096	0.886	0.84	0.861	0.759	0.741	0.668	0.753
Q9Y232	0.896	0.988	0	0.957	0.991	0	1.073	0.962	0	0.942	0.896	0	0.955	0.791	0
O14646	1.096	1.317	1.078	0.897	1.236	1.149	0.915	1.487	1.12	1.06	1.044	0.853	1.018	1.076	0.925
Q86WJ1	0.912	1.15	0.905	1.02	1.067	0.948	0.801	0.894	1.11	1.049	1.101	0.927	1.035	1.004	0.883
O14647	0.912	1.007	0.891	0.956	1.1	0.905	0.913	1.026	0.905	0.948	0.977	1.009	0.979	0.914	0.944
A0A0C4DGG9	0.924	0.9	0.905	0.962	0.914	0.892	0.931	0.879	0.879	1.096	1.087	1.114	1.044	1.009	1.011
Q8TDI0	0.847	0	0	1.013	0	0	1.136	0	0	0.858	0	0	0.838	0	0
Q9P2D1	1.019	0.881	0.859	1.011	0.997	0.839	1.209	1.007	0.939	1.245	1.054	0.998	1.461	1.096	1.007
Q9HCK8	0.825	0.637	0.783	0.918	0.784	1.026	0.823	0.926	1.176	1.072	0.981	1.537	1.003	0.951	1.295
A0A0B4J220	0.914	0.902	0.954	0.866	0.885	0.868	1.148	1.21	1.217	0.937	0.885	0.846	0.947	1.115	0.945
Q5BIX2	0.962	1.097	0.978	0.945	1.131	0.92	1.093	1.111	1.04	1.075	0.869	0.778	0.883	0.822	0.873
A0A087WXK8	0.815	0	0	0.731	0	0	1.178	0	0	0.907	0	0	0.765	0	0
H0Y4Z8	0.909	0	0	1.09	0	0	1.078	0	0	1.015	0	0	0.925	0	0
Q96JM3	1.047	1.069	1.041	1.05	1.063	1.036	0.917	0.902	0.904	1.027	1.033	1.035	0.858	0.921	0.912
E7EXA6	1.008	1.024	1.048	1.057	1.053	1.125	1	0.896	1.002	0.955	0.955	1.048	0.788	0.847	0.991
P0CG12	1.015	1.124	0.841	1.102	1.028	1.052	0.921	0.872	1.043	1.284	1.248	1.17	1.02	0.872	0.791
O95239	0.877	0.925	1.096	0.952	0.96	1.053	0.915	1.022	1.178	0.933	0.794	0.774	0.885	0.968	1.083
Q494V2	0.812	0.729	0.721	0.788	0.745	0.725	1.192	1.128	1.113	1.682	1.655	1.702	1.23	1.197	1.29
Q5JU67	0	0.904	0.955	0	0.851	0.974	0	0.875	0.943	0	1.329	1.147	0	1.226	1.031
Q9Y6A4	1.019	1.013	0.956	1.026	1.035	1.015	0.997	0.995	0.989	0.929	0.957	0.973	1.15	1.092	1.093
Q4G0U5	0.972	0	0	0.918	0	0	0.934	0	0	1.263	0	0	0.924	0	0
Q96G28	0	1.068	0	0	0.874	0	0	1.249	0	0	1.061	0	0	1.366	0
Q5T655	0	0	0.87	0	0	0.96	0	0	0.82	0	0	1.004	0	0	0.958
Q8NHU2	0	1.323	0	0	1.397	0	0	0.855	0	0	0.839	0	0	0.753	0
Q9P2B7	1.008	0	0	1.016	0	0	0.856	0	0	0.939	0	0	0.865	0	0
Q9P2M7	0.892	0.888	0.888	0.891	0.91	0.875	0.806	0.8	0.767	1.17	1.264	1.253	1.137	1.16	1.238
F5H2X7	0	0	0.916	0	0	0.992	0	0	1.077	0	0	1.115	0	0	1.055
Q8N0X4	0.888	0.924	0.915	0.984	0.993	0.93	0.776	0.855	0.948	1.188	1.189	1.135	0.778	0.989	1.049
H0YIC4	0.961	0.906	0.925	1.022	0.849	0.771	0.915	0.981	0.932	1.133	1.29	1.413	1.086	1.36	1.412
O75390	0.793	0.818	0.764	0.795	0.78	0.764	0.789	0.745	0.754	1.403	1.503	1.458	1.224	1.223	1.152
O14578	1.106	1.297	0.782	1.043	1.178	0.907	1.128	1.132	1.06	0.851	1.039	0.847	1.273	1.134	1.044
O60641	0.901	0.936	0.927	0.87	0.816	0.852	0.725	0.697	0.777	1.221	1.287	1.388	1.115	1.079	1.226
A0A087WVQ6	1.109	1.093	1.122	1.121	1.106	1.114	1.252	1.236	1.261	0.743	0.746	0.683	0.729	0.767	0.74
Q14677	1.019	1.064	1.014	1.096	1.075	1.101	0.975	1.007	1.002	0.919	0.959	0.951	0.848	0.836	0.86
P09496	1.215	1.478	1.079	1.161	1.516	1.05	1.33	1.08	1.233	0.711	0.621	0.678	0.806	0.592	0.719
P09497	1.236	1.289	1.222	1.142	1.178	1.148	1.3	1.286	1.246	0.768	0.761	0.814	0.946	0.928	0.907
O15551	0.918	1.012	1.126	0.946	1.206	1.267	0.966	0.998	1.164	1.06	1.108	1.212	0.788	0.732	0.973
Q10570	0.841	0.938	0.89	0.864	0.93	1.005	0.933	0.958	0.94	1.035	1.008	0.979	1.039	1.017	1.562
Q9P2I0	0.956	0.971	0.972	1.008	0.984	0.923	0.952	1.095	1.104	0.874	0.903	0.928	0.883	1.037	1.018
Q9UKF6	0.864	0.988	1.011	0.949	0.908	0.951	0.925	0.94	0.892	0.929	1.024	1.083	1.017	0.975	1.031
O95639	1.202	1.197	0.976	1.112	1.182	1.031	1.05	1.335	0.727	0.844	0.893	0.845	1.016	1.085	0.491
O43809	1.13	1.06	1.021	1.023	1.049	1.026	0.949	0.981	0.969	0.893	0.963	0.923	0.846	0.888	0.878
Q16630	1.093	1.046	1.12	1.016	1.07	1.149	0.929	0.936	0.976	0.951	0.934	0.982	0.949	0.893	0.922
Q8N684	1.094	1.056	1.125	1.081	1.081	1.163	1.033	1.108	1.088	0.806	0.907	0.853	0.801	0.912	0.901
Q05048	0.935	0.968	1.016	0.971	1.015	1.016	0.96	0.914	1.009	1.001	0.917	0.955	1.071	0.863	0.849
E7EWR4	1.158	1.354	0	1.092	1.276	0	1.179	0.824	0	0.987	1.051	0	1.069	0.642	0
Q9H0L4	0.953	1.016	0.915	1.027	0.99	0.9	1.04	1.051	1.089	0.769	0.859	0.875	0.883	0.972	0.942
Q12996	0.965	1.142	1.023	1.018	1.138	1.053	0.981	1.054	1.029	0.944	1.031	0.936	0.923	0.885	0.874
O96005	0.774	0.787	0.816	0.833	1.02	1.115	1.249	1.259	1.267	0.796	0.863	0.883	1.42	2.332	2.592
Q96KA5	0.789	0.791	1.071	0.929	0.748	1.057	1.209	0.995	1.144	1.056	0.951	0.865	0.788	0.845	1.282
Q7Z460	0	0.91	0.976	0	0.872	1.137	0	0.898	1.174	0	0.942	1.108	0	0.959	1.313
E7EW49	0.947	0.896	0.963	1.04	0.896	1.018	1.069	1.013	0.902	1.1	1.146	1.28	1.18	1.305	1.037
K7EIG1	0.896	0.831	0.864	0.889	0.837	0.86	1.078	1.072	1.09	0.956	0.92	0.93	1.173	1.208	1.14
P10909	0.511	0.453	0.485	0.503	0.465	0.469	1.716	1.768	1.795	0.894	0.829	0.852	1.303	1.321	1.319
Q11201	0.987	1.071	1.006	0.963	1.211	1.002	1.396	1.408	1.333	0.767	0.568	0.731	0.783	0.56	0.791
A0A0A0MRJ7	0.287	0.483	0.428	0.271	0.481	0.444	1.57	1.499	1.476	0.881	0.845	0.742	1.999	1.542	1.506
M0QXB4	1.076	0.79	0.864	0.984	0.827	0.943	1.098	0.906	1.024	0.889	0.908	0.847	0.846	0.793	0.877
P53621	0.968	0.976	0.94	0.97	0.966	0.962	1.03	1.053	1.042	0.98	0.99	0.987	1.015	1.063	1.017
P53618	1.002	0.945	0.986	0.975	0.934	0.979	1.011	1.023	1.022	0.975	0.981	0.971	0.912	0.929	0.875
P35606	0.966	0.967	0.981	0.951	0.963	0.988	1.011	1.04	1.041	0.953	0.965	0.964	1.018	1.03	1.036
Q9Y678	0.929	0.953	0.932	0.897	0.972	0.952	1.042	1.039	1.023	0.965	0.95	0.921	0.958	0.944	0.947
Q9UBF2	1.008	1.084	0.899	1.055	1.025	0.898	0.967	1.115	0.904	1.011	1.062	0.98	0.94	1.049	1.003
F8VVA7	0.901	0.868	0.885	0.879	0.887	0.906	0.942	0.921	0.989	1.011	1.037	1.009	0.817	0.85	0.911
Q96EY8	0.825	0.805	0.811	0.832	0.828	0.788	0.768	0.661	0.678	1.475	1.53	1.549	1.326	1.131	1.202
Q8IUF1	0.974	0.872	0.925	0.886	0.892	0.993	0.96	0.857	0.923	1.155	0.995	1.004	1.028	1.019	1.034
E9PK25	1.133	1.152	1.148	1.045	1.062	1.052	1.071	1.099	1.121	0.984	1.03	1.002	0.956	0.946	0.944
Q9Y281	0.996	1.076	1.094	0.951	0.991	0.976	0.965	1.058	1.06	0.989	0.944	0.947	1.086	0.992	1.046
Q8WVM7	1.151	1.169	1.105	1.142	1.227	1.104	1.063	1.103	0.983	0.805	0.77	0.702	0.87	0.854	0.699
Q8N3U4	1.127	1.085	1.17	1.134	1.104	1.175	0.957	0.975	0.957	0.873	0.953	0.897	0.756	0.889	0.882
Q6P1N0	0.888	0.746	0.867	0.947	0.821	0.878	1.13	1.026	1.015	0.916	0.947	0.967	1.28	1.192	1.115
Q5T0F9	0.794	0.591	0.864	0.778	0.671	0.845	0.829	0.842	0.926	1.204	1.086	1.16	1.481	1.314	1.443
J3KR35	1.078	0.948	1.006	1.112	0.99	1.09	1.104	0.963	1.106	0.981	0.801	0.921	1.068	0.845	0.954
Q96A19	0.656	0	0	0.818	0	0	0.515	0	0	0.863	0	0	0.793	0	0
Q8IWD4	0	0.976	1.042	0	0.867	0.909	0	0.985	1.088	0	0.934	0.871	0	1.034	1.013
Q96CT7	0.978	0.946	0.906	0.934	0.95	0.908	1.027	1.075	0.992	1.074	1.055	1.044	1.076	1.104	0.973
Q8IYE1	0	0	1.212	0	0	1.089	0	0	0.679	0	0	1.045	0	0	0.586
Q9H6E4	1.026	0	0.991	1.07	0	0.965	0.953	0	0.916	1.072	0	0.979	1.007	0	0.952
Q6PK04	0.925	0.989	0.949	0.947	0.986	0.98	1.083	1.099	1.158	0.846	0.788	0.877	0.979	0.916	1.167
Q6ZP82	0.751	0	0	0.761	0	0	0.814	0	0	1.233	0	0	0.836	0	0
A6NI56	0.96	0.866	0	0.812	0.913	0	0.909	1.012	0	1.035	1.112	0	0.848	0.942	0
Q8NDH2	0.742	0	0	0.937	0	0	0.945	0	0	1.292	0	0	1.071	0	0
Q8IYT3	1.133	0.691	0	1.038	0.68	0	1.077	0.753	0	0.985	1.943	0	1.03	0.365	0
A0A0A0MTQ8	0.644	0.66	0.535	0.586	0.587	0.465	0.57	0.545	0.468	2.7	2.405	2.524	0.282	0.34	0.254
Q7Z3E2	0.797	0.76	0.98	1.021	0.717	0.997	0.822	0.796	1.284	0.851	0.795	0.588	0.797	0.824	0.89
Q8NCU4	0	0	0.626	0	0	0.73	0	0	0.798	0	0	0.912	0	0	1.093
O60826	0.789	0.968	0.842	0.89	0.978	0.821	1.083	1.134	1.045	0.953	0.98	0.971	1.111	1.099	1.227
Q86WR0	0.963	0.955	0.863	1.036	0.961	0.924	0.956	0.978	0.95	0.969	0.971	1	0.972	0.997	0.943
Q96A33	0.935	0.923	0.964	0.932	0.915	0.909	0.935	1.025	0.969	1.033	0.994	1.02	0.989	1.019	0.981
Q8IVM0	0.984	1.15	0.966	1.015	1.133	1.077	0.922	1.098	0.923	1.125	1.189	1.139	1.071	1.099	0.992
Q96ER9	0.988	1.001	1.053	0.978	0.971	1.078	0.998	1.042	1.054	1.019	1.027	1.153	0.917	0.91	0.943
Q4VC31	1.041	1.027	0.957	0.915	0.92	0.928	1.021	1.022	0.985	1.211	1.165	1.147	1.178	1.165	1.117
Q16204	0.983	1.012	0.988	0.995	0.986	0.983	0.976	1.005	1.009	0.945	0.982	1.017	0.963	1.038	1.009
A2RUB6	0	0	0.553	0	0	0.482	0	0	0.549	0	0	2.213	0	0	0.471
Q9H0W5	0	0	1.082	0	0	0.983	0	0	1.135	0	0	1.244	0	0	0.977
Q8N4S0	0	0	0.851	0	0	0.98	0	0	0.884	0	0	1.006	0	0	1.128
Q8IWF9	0.922	0	0	0.892	0	0	1.112	0	0	0.954	0	0	1.065	0	0
A6NKD9	0	1.146	0	0	1.945	0	0	0.922	0	0	0.764	0	0	1.61	0
Q9H6F5	1.07	1.134	1.03	1.046	1.068	1.067	1.246	1.272	1.266	0.749	0.737	0.712	0.924	0.922	0.917
Q9GZT6	0	0.971	1.021	0	0.885	1.015	0	0.713	1.118	0	1.095	0.872	0	0.836	1.246
P38432	1	0.999	1.062	1.007	0.969	1.099	0.963	1.018	0.921	1.03	0.994	1.03	0.914	1.112	0.867
O75534	0.832	0.848	0.83	0.817	0.824	0.831	1.203	1.284	1.266	0.834	0.806	0.833	1.161	1.123	1.182
Q14011	1.295	1.313	1.258	1.287	1.313	1.273	1.194	1.159	1.142	0.588	0.578	0.554	0.556	0.491	0.485
P12109	0.911	0	0.762	0.928	0	0.889	0.892	0	0.928	0.983	0	1.085	0.944	0	1.214
Q8IZC6	0	0	0.93	0	0	0.987	0	0	1.018	0	0	0.897	0	0	0.816
Q9Y5P4	1	0.908	0.98	1.026	0.98	1.097	0.817	1.066	0.945	0.817	0.899	0.983	0.823	0.855	1.085
Q8N668	0	0.834	0.97	0	0.94	1.151	0	1.123	1.094	0	1.108	1.043	0	1.371	1.172
Q86X83	0.783	0.856	0.863	0.917	0.899	0.796	0.845	0.981	1.03	1.111	1.13	1.122	1.084	1.183	1.047
Q86VX2	0.74	0	0	0.913	0	0	0.894	0	0	1.102	0	0	1.049	0	0
Q9NX08	1.016	0.972	0.862	0.888	0.838	0.81	0.952	0.918	0.894	0.961	1.086	1.044	0.912	1.095	1.029
Q9P000	0	0	1.017	0	0	1.048	0	0	0.905	0	0	1.06	0	0	1.054
Q9NZP8	0	0.798	0	0	0.762	0	0	1.335	0	0	1.012	0	0	0.939	0
P01024	0	0.726	0.866	0	0.802	0.902	0	0.879	0.813	0	1.365	1.247	0	1.022	1.091
Q07021	0.907	0.956	0.945	0.973	0.896	0.914	0.89	0.874	0.873	1.145	1.158	1.156	1.006	1.011	0.977
H7BY55	1.257	0	0	1.134	0	0	0.857	0	0	0.965	0	0	1.124	0	0
Q8IUX1	0	0	0.769	0	0	0.646	0	0	1.01	0	0	1.089	0	0	1.136
Q9Y375	0.928	0.938	0.935	0.913	0.897	0.947	0.984	0.93	1.006	1.041	1.057	1.029	0.959	0.996	0.961
Q5U5X0	0.897	1.07	0.918	0.899	1.045	1.007	0.951	0.836	0.993	1.022	0.964	1.007	0.885	0.893	0.71
O14810	0.883	0	0.93	0.913	0	0.78	0.973	0	0.91	1.092	0	1.038	1.004	0	1.155
Q6PUV4	1.384	1.516	1.489	1.306	1.527	1.456	0.981	1.169	1.031	0.867	0.835	0.909	0.771	0.776	0.776
Q15021	0.967	1.052	1.073	1.004	1.053	1.105	1.002	1.069	1.051	0.808	0.78	0.713	0.994	1.009	0.959
Q15003	1.122	1.104	1.155	1.037	1.111	1.107	1.042	1.05	1.008	0.762	0.818	0.734	0.912	0.896	0.845
Q9BPX3	0.895	1.014	1.054	1.035	0.954	1.015	0.944	0.987	1.036	0.976	0.832	0.77	0.927	0.895	0.846
P42695	1.061	0.778	0.924	1.093	0.758	0.972	1.146	0.83	0.968	0.804	0.629	0.709	0.944	0.842	0.966
Q86XI2	0.805	1.19	1.035	0.992	1.148	1.032	0.809	1.151	0.975	0.854	0.872	0.911	0.907	0.966	0.93
Q6IBW4	0.999	0	0	1.119	0	0	1.021	0	0	0.901	0	0	0.834	0	0
Q8WTW3	0.967	0.766	0	0.983	0.822	0	1.016	0.759	0	0.993	0.8	0	0.987	0.779	0
Q14746	0.963	0.989	0.939	0.951	1.048	0.977	1.093	1.044	1.085	0.989	1.085	1.03	1.019	1.091	0.994
Q96JB2	0.993	0.997	0.947	0.918	0.953	0.923	0.951	0.965	0.956	1.058	1.05	1.046	0.927	0.87	0.943
J3KNI1	0.972	0.938	0.873	0.95	0.962	0.887	1.111	1.089	1.028	1.018	0.958	0.955	1.05	1.037	1.051
Q9UP83	0.884	0.965	0.851	0.891	0.96	0.921	0.909	0.994	0.947	0.956	1.035	1.099	1.03	1.053	1.159
Q9Y2V7	0.922	0.874	0.965	0.96	0.977	1.003	0.919	0.929	1.019	0.889	1.019	1.042	0.936	1.044	1.028
P83436	0.801	1.073	0.924	0.841	1.182	0.852	0.9	1.003	0.868	0.963	0.795	0.937	1.017	0.774	0.898
Q96MW5	0.969	0.912	0	0.976	0.948	0	0.999	1.039	0	1.019	1.083	0	1.004	1.055	0
Q6PJW8	0	0.965	0	0	1.052	0	0	1.032	0	0	1.044	0	0	0.972	0
Q9NZB2	1.051	1.025	1.069	1.05	1.034	1.052	0.968	0.994	1.002	0.923	0.914	0.933	0.878	0.866	0.882
Q9UQ52	0	0	0.956	0	0	1.165	0	0	1.039	0	0	0.815	0	0	0.772
A0A087WUH3	1.121	0	0	1.584	0	0	1.931	0	0	1.309	0	0	4.842	0	0
Q9NQ92	0	0.866	0	0	0.976	0	0	1.251	0	0	0.898	0	0	1.158	0
Q13098	1.001	0.895	1.026	1.005	0.948	1.055	1.007	0.997	1.025	0.993	0.949	0.962	0.933	0.861	0.902
P61201	0.954	0.969	0.889	0.997	0.948	0.936	1.031	0.91	0.952	0.965	0.981	0.965	0.922	0.905	0.954
Q9UNS2	1.022	1.011	1.016	1.022	1	0.978	0.988	1.01	1.01	0.976	1.014	0.952	0.907	0.959	0.957
Q9BT78	1.03	0.985	0.91	1.024	0.977	0.911	0.961	0.94	0.92	0.975	0.963	0.971	0.955	0.919	0.942
Q92905	0.996	0.978	1.031	0.948	1.007	0.976	0.949	0.971	0.939	1.042	1.012	1.061	1.031	1.044	1.048
Q7L5N1	0.948	0.942	0.97	0.943	0.959	0.952	0.999	0.979	0.965	0.969	0.975	0.957	0.961	0.933	0.924
Q9UBW8	0.969	0.993	1.027	0.963	1.025	1.091	1.002	1.09	1.083	0.812	0.885	0.826	1.02	1.08	1.031
Q9H9Q2	1.068	0.999	0.916	1.001	1.008	0.931	0.9	0.839	0.853	1.159	1.095	1.091	1.141	0.997	0.975
Q99627	1.02	1.002	0.781	1.009	0.982	0.868	1.118	1.034	1.033	0.998	0.979	0.984	1.016	1.02	0.985
B0QZ18	1.082	1.057	1.021	1.062	1.029	1.034	0.97	0.95	1.05	0.977	0.975	0.931	1	0.924	0.948
O75131	1.155	1.207	1.151	1.15	1.181	1.179	0.899	0.913	0.872	0.888	0.917	0.883	0.812	0.886	0.811
Q9UBL6	1.286	0.979	1.071	1.028	1.098	1.123	1.063	1.235	1.192	0.536	0.642	0.652	0.687	0.743	0.725
O14618	0.934	1.123	1.018	0.949	1.083	1.058	0.931	0.962	0.936	1.537	0.961	0.941	0.964	0.881	0.855
Q9NTM9	0.863	0.793	0.607	1.121	0.88	0.818	1.026	0.88	0.896	1.552	1.246	1.203	1.696	1.248	1.482
E5RIM7	0	0.958	0	0	0.973	0	0	0.918	0	0	1.107	0	0	0.915	0
Q04656	1.046	1.131	1.115	1.097	1.009	1.094	1.107	1.02	1.217	0.889	1.135	0.802	0.782	0.943	0.712
A0A0D9SG04	1.338	0	1.185	1.148	0	1.148	1.386	0	1.135	1.059	0	0.695	1.199	0	0.804
O75367	0.925	0.932	0.983	1.004	1.008	1.012	0.932	0.904	0.878	1.219	1.144	1.102	0.98	0.879	0.866
Q9P0M6	1.103	1.15	1.072	1.042	1.093	1.033	0.984	0.955	0.963	1.119	1.122	1.163	0.906	0.92	0.93
J3KTD8	0	0.841	0	0	0.9	0	0	0.819	0	0	1.034	0	0	1.029	0
Q13951	0.844	0.8	0.819	0.891	0.789	0.921	0.992	0.982	1.057	0.963	0.962	0.895	1.118	1.044	1.327
A0A0A6YYL4	0.949	0.929	0.876	0.999	0.908	0.818	0.941	0.97	1.021	1.084	1.244	1.166	0.984	1.095	0.949
Q9BR76	0.97	0.984	0.942	0.952	0.992	0.933	1.228	1.16	1.148	0.89	0.873	0.884	1.023	0.954	0.955
Q9ULV4	0.638	0.609	0.592	0.611	0.596	0.668	0.668	0.678	0.705	1.472	1.511	1.427	1.428	1.579	1.334
Q92828	1.172	1.278	0	1.193	1.268	0	1.372	1.163	0	0.697	0.751	0	0.601	0.722	0
Q9P1F3	1.291	1.16	0	1.553	1.189	0	1.096	0.873	0	0.884	1.02	0	0.795	0.699	0
P10589	0	0	1.12	0	0	0.962	0	0	0.976	0	0	1.333	0	0	1.187
Q9NRP2	1.384	1.202	1.277	1.224	1.123	1.205	1.199	1.032	1.078	0.904	1.208	0.933	0.89	0.885	0.781
B7ZL88	0.928	0.907	1.138	0.918	0.888	0.984	0.804	0.812	0.865	1.161	0.935	1.341	0.966	0.837	1.017
P78310	1.123	1.092	0.98	1.048	1.099	1.004	0.894	1.011	1.026	1.005	0.84	0.848	0.878	0.789	0.896
Q9UEE9	1.206	1.158	1.248	1.226	1.181	1.194	1.009	1.047	1.19	0.845	0.863	0.632	0.766	0.758	0.576
P12277	1.396	1.37	1.365	1.411	1.46	1.385	1.222	1.187	1.202	0.449	0.472	0.471	0.439	0.407	0.438
P06732	0	0.804	0.751	0	0.752	0.711	0	0.98	0.969	0	1.601	1.549	0	1.187	1.178
P12532	1.115	1.068	1.058	1.189	1.179	1.16	0.68	0.789	0.821	1.321	1.217	1.162	0.611	0.72	0.807
Q92793	1.255	0	0	1.21	0	0	1.086	0	0	0.747	0	0	0.741	0	0
Q6UUV9	0	0	1.046	0	0	1.203	0	0	1.123	0	0	0.863	0	0	1.032
P46109	1.022	1.005	1.061	0.963	0.994	1.058	0.939	0.915	0.918	1.019	1.046	1.033	0.887	0.854	0.951
Q9BZJ0	0.996	1.015	0.926	0.969	0.945	0.915	1.037	0.978	1	0.966	0.972	0.93	1.006	1.045	0.951
D2CFI5	0	0.888	0	0	0.948	0	0	0.865	0	0	0.867	0	0	0.904	0
Q16526	0	0	1.255	0	0	0.87	0	0	1.081	0	0	0.963	0	0	1.049
Q5T3F8	0.59	0	0.639	0.845	0	0.726	0.856	0	0.73	0.994	0	0.875	0.845	0	0.551
Q05D32	1.106	1.175	0.933	1.129	1.153	1.006	0.93	1.169	0.874	0.886	0.813	1.079	0.816	0.916	0.836
P17812	1.031	1.099	1.035	1.005	1.09	1.042	1.143	1.146	1.149	0.791	0.807	0.809	0.908	0.911	0.936
Q9NRF8	1.047	0.927	1.065	1.011	0.935	1.158	0.909	0.941	0.953	0.982	1.126	1.035	0.881	0.877	1.002
Q9P2B4	0.9	0.799	1.13	0.845	0.87	1.083	0.779	0.93	1.242	1.136	1.215	1.289	1.075	1.213	1.537
G5EA30	1.064	1.012	1.047	1.064	1.021	1.029	0.944	0.938	0.972	0.925	0.977	1.012	0.942	0.927	0.951
H0Y623	0.624	0	0	0.683	0	0	0.496	0	0	2.317	0	0	1.531	0	0
Q13616	0.934	0.904	0.854	0.91	0.976	0.913	0.963	0.966	1.013	1.104	1.068	1.083	1.152	1.126	1.175
A0A0A0MTN0	0.94	0.952	0.94	0.928	1	0.903	0.92	0.951	0.887	0.983	1.115	0.991	0.995	1.033	0.996
Q13618	0.973	1.001	0.964	0.956	1.044	0.965	0.951	1.019	0.965	0.992	1.021	1.004	0.981	0.987	1.003
Q13619	1.019	0.968	0.942	0.953	0.981	0.921	1.016	1.008	1.026	0.989	1.032	0.989	1.02	0.976	0.977
Q13620	1.029	1.051	1.015	1.006	1.006	1.013	0.93	1.026	0.965	1.001	0.968	0.931	1.031	1.049	0.946
Q93034	1.025	0.968	1.037	0.964	0.994	0.979	0.937	0.928	0.996	0.968	1.019	0.932	0.951	0.909	0.884
Q86VP6	0.943	0.911	0.943	0.911	0.911	0.905	0.843	0.833	0.866	1.172	1.194	1.179	1.102	1.108	1.083
O75155	0	0	0.525	0	0	0.809	0	0	0.755	0	0	1.308	0	0	1.55
Q69YN2	0.912	0.861	0.864	0.906	0.953	0.951	0.797	0.854	0.831	1.089	1.153	1.119	1.008	1.037	1.095
Q2TBE0	0	0	0.858	0	0	0.927	0	0	0.832	0	0	0.832	0	0	0.864
P18846	0	0.69	0	0	0.741	0	0	0.602	0	0	1.542	0	0	0.94	0
P17544	0.808	0	0.849	0.907	0	0.983	0.837	0	0.871	1.352	0	1.382	1.221	0	1.213
P16220	0	1.036	1.003	0	1.022	0.902	0	0.955	0.878	0	1.023	1.232	0	0.883	0.98
Q8N884	0	0	1.004	0	0	1.119	0	0	0.538	0	0	0.936	0	0	0.76
P20248	1.074	1.013	1.014	1.036	1.015	1.095	1.034	0.986	1.167	0.458	0.549	0.464	1.438	1.376	1.506
P24863	0.509	0	0	0.945	0	0	0.72	0	0	1.01	0	0	0.696	0	0
Q15131	0.893	0	0	1.077	0	0	0.888	0	0	1.164	0	0	1.107	0	0
J3QR44	0.91	0.954	1.006	0.901	0.999	1.029	0.939	1.024	0.999	0.928	0.894	0.937	1.007	0.982	0.951
Q9NYV4	1.008	0.991	0	0.955	0.87	0	1.005	1.089	0	0.926	1.079	0	1.081	1.159	0
Q14004	0.892	0.869	1.013	1.023	0.913	1.083	0.776	1.054	0.986	1	0.888	0.838	0.788	1.031	0.784
Q00537	0	1.202	0.816	0	2.204	1.002	0	1.208	0.93	0	1.181	1.156	0	1.373	1.078
Q07002	0.808	0	0	0.699	0	0	0.922	0	0	0.921	0	0	1.082	0	0
Q9BWU1	0.753	0	1.097	0.742	0	1.058	0.834	0	0.932	1.401	0	1.046	0.984	0	0.695
G3V5T9	1.023	1.074	1.005	0.995	0.994	0.974	1.122	1.142	1.047	0.813	0.875	0.792	1.33	1.35	1.23
O75956	0.901	0	0	0.826	0	0	1.049	0	0	1.143	0	0	1.298	0	0
H0YN33	0	0	0.974	0	0	0.944	0	0	1.083	0	0	1.06	0	0	1.242
P11802	0.651	0.627	0.966	0.669	0.651	0.728	0.753	0.777	0.929	1.266	1.286	1.14	1.592	1.662	1.323
P42773	0.446	0.507	0.628	0.449	0.529	0.587	0.408	0.543	0.577	1.882	1.598	1.762	1.471	1.249	1.267
Q00534	0.753	0.699	0	0.768	0.705	0	1.303	1.003	0	1.242	1.058	0	1.6	1.432	0
P50613	0.887	0.981	0.898	1.032	0.962	0.952	1.024	0.967	0.982	1.006	0.98	0.93	1.19	1.217	0.918
P50750	0.845	0.913	0.904	0.923	0.828	0.893	0.896	0.916	0.903	1.027	1.114	1.146	1.121	1.134	1.146
P46527	1.101	1.095	0	0.988	1.028	0	0.866	0.83	0	1.187	1.227	0	0.775	0.828	0
P42771	0.446	0.665	0	0.456	0.488	0	0.657	0.707	0	1.258	1.198	0	1.081	1.227	0
H0YCE5	0.802	0	0.826	0.852	0	0.871	0.796	0	0.794	1.087	0	1.049	1.115	0	1.01
P61024	0.912	1.084	1.057	1.048	1.127	1.059	1.342	1.185	1.252	0.572	0.538	0.618	1.167	0.801	1.217
Q00535	0.78	0.913	0.868	0.855	0.935	0.969	0.823	0.956	0.794	0.994	1.077	1.066	0.974	1.096	0.904
O14976	0.959	0.913	0.982	0.968	0.934	0.976	1.115	1.046	1.083	0.855	0.932	0.931	1.004	1.025	0.98
P51946	0	0.873	0	0	0.878	0	0	0.875	0	0	0.849	0	0	0.714	0
O60563	0.922	0.749	0.836	0.886	0.792	0.89	0.898	0.863	0.856	1.12	1.023	1.192	1.253	1.323	1.311
Q8ND76	1.006	1.077	0.978	1.046	1.066	0.997	0.953	0.925	0.924	1.047	1.025	1.02	0.886	0.866	0.9
P0DN79	1.346	1.317	1.393	1.3	1.274	1.36	1.233	1.211	1.25	0.54	0.636	0.489	0.568	0.624	0.476
P32929	0.974	1.055	0.993	0.988	1.017	0.972	0.963	0.924	0.8	1.008	1.081	1.012	0.981	1.105	0.873
P01040	0	0.739	1.025	0	1.048	1.68	0	1.234	1.333	0	0.648	0.839	0	1.431	1.764
P04080	0.932	0.869	0.895	0.919	0.915	0.927	1.019	0.881	0.948	1.05	0.989	1.032	1.012	0.998	1.009
P01034	1.012	0	0.927	1.001	0	1.06	0.873	0	1.025	0.988	0	1.019	0.992	0	1.107
P21291	0.654	0.66	0.628	0.65	0.658	0.616	0.803	0.824	0.906	1.28	1.287	1.34	1.607	1.617	1.824
F8VW96	1.48	0	1.21	1.582	0	1.366	1.057	0	0.823	0.888	0	0.608	0.8	0	0.819
Q9UHD1	0.869	0.91	0.918	0.856	0.907	0.887	0.986	0.986	0.989	0.902	0.986	0.944	1.239	1.164	1.14
B7Z4W5	1.179	0	1.146	1.174	0	1.322	0.951	0	0.832	0.979	0	1.217	0.657	0	1.024
Q9Y697	0.909	0.903	0.884	0.903	0.853	0.845	0.85	0.895	0.763	1.245	1.044	1.194	1.124	1.147	1.036
Q9Y4P1	0.898	0.704	0	0.85	0.78	0	1.023	0.945	0	1.026	0.905	0	1.11	0.96	0
P49589	1.077	1.06	1.1	1.05	1.065	1.086	1.101	1.078	1.077	0.793	0.797	0.821	0.817	0.814	0.814
Q6NVV7	0	0.832	1.11	0	1.033	0.996	0	0.933	1.022	0	0.822	0.76	0	0.977	0.925
P52943	1.069	1.135	1.188	1.116	1.155	1.146	1.515	1.705	1.533	0.465	0.482	0.5	0.58	0.602	0.623
Q96HD1	0.965	0.88	0.985	0.882	0.847	0.96	0.849	1.003	0.967	0.957	1.02	1.029	1.044	1.002	0.992
Q6UXH1	1.027	1.056	1.017	0.984	1.017	1.003	1.059	1.063	1.057	0.918	0.931	0.936	0.923	0.912	0.939
Q9UPY5	0.99	0.999	1.434	0.985	0.871	1.304	1.229	1.093	1.463	0.749	0.733	1.191	1.378	1.31	1.57
P00156	0.677	0	0.745	0.691	0	0.766	0.721	0	0.772	1.384	0	0.998	1.228	0	1.091
P31930	0.966	0.845	0.867	0.981	0.894	0.924	0.887	0.905	0.937	1.106	1.117	1.162	0.985	1.015	1.061
P22695	0.927	0.904	0.857	0.9	0.909	0.914	0.936	0.97	0.937	1.212	1.166	1.163	1.088	1.063	1.068
A0A096LP55	0.968	0.973	0.961	0.864	0.992	0.995	1.011	0.931	0.988	1.061	1.224	1.146	1.053	0.669	1.006
P14927	0.916	0.873	0.844	0.833	0.84	0.837	0.873	0.861	0.848	1.22	1.232	1.189	1.22	1.147	1.203
O14949	0.942	0.938	0.851	0.888	0.939	0.872	0.908	0.919	0.923	1.19	1.191	1.22	1.159	1.096	1.158
Q9UDW1	1.011	0.866	0.924	0.871	0.789	0.863	0.883	0.89	0.938	1.313	1.179	1.342	1.179	1.207	1.138
P47985	0.842	0.873	0.881	0.856	0.928	0.881	0.894	0.884	0.91	1.191	1.31	1.267	1.063	1.02	1.001
P00167	0.672	0.693	0.689	0.731	0.688	0.707	0.794	0.754	0.764	1.243	1.257	1.349	0.965	0.913	0.971
J3KNF8	0.937	0.955	0.881	0.979	0.878	1.083	1.126	0.988	1.002	0.982	0.999	0.913	1.074	0.988	1.041
P99999	1.024	0.999	0.967	1.054	1.011	0.967	1.18	1.235	1.256	0.777	0.756	0.714	0.909	0.927	0.901
Q9Y2R0	1.249	1.238	1.262	1.13	1.129	1.133	1.195	1.225	1.209	0.917	0.898	0.933	1.053	1.052	1.038
X6R5Z6	1.032	1.141	1.046	0.931	1.007	0.975	0.926	0.905	0.945	1.187	1.292	1.294	1.12	1.018	1.099
Q96BR5	1	0.844	0	0.953	0.947	0	0.881	1.098	0	1.051	0.899	0	0.996	1.158	0
Q96I36	0.756	0	0	0.744	0	0	0.924	0	0	1.065	0	0	1.158	0	0
Q7KZN9	0.989	0.917	0.969	0.935	0.872	0.91	1.014	1.037	1.084	1.161	1.096	1.127	1.08	1.139	1.102
Q49B96	0	1.051	0	0	1.206	0	0	1.141	0	0	1.175	0	0	1.118	0
C9J8T6	1.988	1.758	0	1.382	1.072	0	0.693	0.697	0	1.605	1.353	0	0.96	0.929	0
Q5RI15	1.01	0.935	0.972	1.057	0.997	0.962	0.851	0.908	0.941	1.053	1.016	1.038	0.96	0.914	0.908
P00403	0.923	0.954	1.016	1.055	0.982	0.997	0.799	0.815	0.83	1.152	1.139	1.153	0.913	0.95	0.933
P13073	0.932	0.952	0.947	1.024	0.961	0.978	1.093	1.02	1.088	1.021	1.101	1	1.078	1.023	1.033
P20674	0.825	0.907	0.776	0.862	0.886	0.781	0.92	0.996	0.907	1.02	0.999	0.966	0.733	0.728	0.697
P10606	1.029	0.998	1.06	0.977	0.924	0.966	0.982	0.916	0.901	1.147	1.09	1.157	0.876	0.824	0.856
P14854	0.929	0.916	0	0.944	0.904	0	0.906	0.921	0	1.007	1.105	0	0.99	0.765	0
P09669	0.986	0.964	0.877	0.996	0.999	0.922	0.962	0.932	0.947	1.108	1.137	1.091	1.047	1.03	1.049
O14548	0.724	0.387	0.717	0.745	0.63	0.628	0.969	0.9	0.927	0.973	0.971	0.878	1.392	1.2	1.316
H0UI06	0.779	0.808	0.812	0.754	0.799	0.778	0.776	0.801	1.001	1.069	1.112	0.951	0.797	0.851	0.899
P15954	0.734	0.738	0	0.65	0.604	0	0.725	0.696	0	0.915	1.055	0	0.647	0.602	0
O00483	0.822	0.796	0.738	0.761	0.744	0.746	1.108	1.147	1.088	0.891	0.938	0.901	0.92	1.002	0.951
P53701	0.85	0.848	0.786	0.882	1.029	0.927	1.113	1.033	1.048	0.916	0.937	0.923	1.001	1.011	0.992
P08574	0.753	0.847	0.696	0.824	0.921	0.721	0.883	0.902	0.901	1.295	1.235	1.224	1.2	1.149	1.271
E9PHG5	0.953	0.974	0.939	1.007	1.348	1.158	0.971	1.105	0.861	1.085	1.016	0.965	1.019	1.025	0.966
Q96SQ9	0.706	0.64	0.605	0.728	0.741	0.588	0.607	0.599	0.639	1.49	1.305	1.881	1.448	1.35	1.656
Q7Z449	0	0.915	0	0	1.479	0	0	1.057	0	0	1.043	0	0	1.545	0
A0A0D9SFG6	0	0	0.773	0	0	0.826	0	0	1.144	0	0	0.918	0	0	1.015
O43739	1.232	0	1.237	1.246	0	1.25	0.844	0	0.843	0.868	0	0.839	0.767	0	0.82
P32927	0.538	0	0	0.447	0	0	0.725	0	0	2.077	0	0	0.307	0	0
Q8IUI8	0.842	1.095	0.591	0.969	1.045	0.621	1.098	1.141	0.611	0.974	0.835	2.23	1.022	1.092	0.677
P21399	0.99	0.982	0.941	0.987	0.987	0.975	0.754	0.745	0.732	1.287	1.264	1.237	0.979	0.956	0.958
Q14204	0.911	0.919	0.915	0.903	0.902	0.907	0.941	0.944	0.967	1.038	1.035	1.025	1.11	1.087	1.102
Q13409	0.947	1.026	0.961	0.886	0.959	0.972	0.959	1.036	1.017	1.002	1.012	1.044	1.098	1.123	1.053
Q9Y6G9	0.926	0.923	0.937	0.898	0.931	0.899	1.027	1.057	1.054	1.033	0.999	0.996	1.068	1.1	1.078
O43237	0.823	0.874	0.91	0.81	0.885	0.906	0.952	0.977	1.056	1.011	1.036	1.024	1.08	1.103	1.105
A0A0G2JQH3	1.317	0	0.888	1.53	0	1.567	1.955	0	1.194	0.709	0	1.01	0.449	0	1.489
Q7L576	1.02	0.918	1.018	0.949	0.944	0.966	0.904	0.884	0.885	1.08	1.11	1.057	1.014	1.008	0.91
Q8NE35	0	0.74	0	0	0.621	0	0	0.917	0	0	0.708	0	0	1.073	0
P16333	0.871	0.818	0.911	1.011	0.915	0.826	1.021	1.13	1.047	1.037	1.03	1.024	1.291	1.182	1.188
Q8WWK9	0.991	0.959	0.73	0.964	0.917	0.741	1.212	1.048	0.949	0.485	0.593	0.662	1.709	1.285	0.946
Q07065	0.862	0.847	0.842	0.865	0.835	0.844	0.917	0.896	0.88	1.163	1.152	1.175	1.165	1.162	1.172
Q14008	0.963	0.949	0.922	0.936	0.943	0.918	1.019	1.034	1.03	0.908	0.951	0.939	1.006	1.065	0.988
P28838	1.051	1.04	1.041	1.077	1.137	1.065	1.03	1.033	1.032	0.951	0.942	0.936	0.966	0.997	0.982
Q9H0P0	0.958	1.022	1.007	1.009	0.915	1.029	0.988	1.004	1.085	0.907	0.91	0.91	0.811	0.888	0.853
O00154	0.838	0.869	0.88	0.855	0.888	0.882	0.881	0.93	0.883	1.131	1.173	1.116	1.063	1.046	1.045
P53384	0	0.954	0	0	1.042	0	0	1.006	0	0	0.953	0	0	1.109	0
H3BNS4	0	0.994	0.887	0	1.149	1.15	0	0.903	1.035	0	0.947	1.236	0	1.061	1.001
Q96KP4	0.924	0.926	0.951	0.946	0.932	0.946	1.018	1.019	1.015	1.004	1.002	0.979	1.071	1.06	1.074
P49902	0.92	1.109	0	0.897	0.976	0	0.998	0.857	0	1.089	1.076	0	1.011	1.039	0
Q69YQ0	0.869	0.787	0.887	0.859	0.861	0.893	0.874	0.854	0.894	1.104	1.092	1.122	1.341	1.238	1.301
Q8N465	0.92	0	0.909	0.955	0	0.99	0.819	0	0.842	1.159	0	0.872	0.931	0	0.876
O43175	1.607	1.588	1.637	1.554	1.551	1.56	1.321	1.266	1.265	0.279	0.307	0.291	0.282	0.312	0.281
Q02338	1.171	1.197	1.096	1.083	1.141	1.044	0.994	1.003	1.035	0.844	0.87	0.874	0.721	0.742	0.711
B5MC82	1.32	1.25	1.15	1.139	1.177	1.144	1.119	1.134	1.141	0.797	0.833	0.903	0.767	0.838	0.888
Q8TEA8	0.829	0.978	0.774	0.887	0.881	0.91	0.744	1.032	0.79	0.902	1.178	0.883	0.905	1.097	0.909
Q96EP5	1.02	1.188	1.043	1.062	1.153	1.084	0.937	1.012	0.918	0.989	0.934	0.952	0.782	0.873	0.707
Q5BKZ1	1.04	1.067	1.045	1.073	1.075	1.046	0.948	0.984	0.939	0.903	0.955	0.961	0.764	0.787	0.797
Q9UKG1	1.009	0.937	1.073	1.008	0.898	1.039	0.988	0.916	0.979	0.987	1.088	1.014	0.795	0.717	0.754
Q8NEU8	0.704	0.563	0	0.677	0.598	0	0.45	0.368	0	1.796	1.76	0	1.278	1.166	0
Q96GG9	0.863	1.123	0.971	0.879	0.922	1.025	0.813	1.17	0.958	1.096	1.298	1.032	1.062	1.541	1.223
Q9BTE7	1.12	1.132	1.047	1.092	1.095	0.979	1.123	1.066	0.947	1.297	1.362	1.147	1.235	1.151	1.16
Q9H773	1.043	1.091	1.02	1.048	1.087	1.067	0.941	0.931	0.937	0.908	1.008	0.953	0.716	0.74	0.743
Q8TEB1	1.324	0	0	1.183	0	0	1.104	0	0	1.055	0	0	0.895	0	0
A0A087WT20	0.946	0.901	0.935	0.952	0.889	0.999	1.115	1.025	1.17	1.074	0.951	0.947	1.058	0.97	0.992
Q9NXF7	0	0.954	0	0	1.153	0	0	0.825	0	0	0.798	0	0	0.789	0
Q58WW2	0.781	1.251	1.277	0.983	1.303	1.171	1.151	0.978	1.025	0.792	1.06	1	1.143	0.664	0.83
P61962	0.891	0.918	0.904	0.933	0.945	0.949	0.863	0.989	0.898	1.01	0.887	0.938	0.954	1.18	0.948
Q96HY6	0.618	0.434	0.679	0.601	0.592	0.758	0.736	0.813	0.802	0.799	0.869	0.834	0.997	1.092	0.953
Q9UER7	0	0.996	1.204	0	1.73	1.105	0	0.835	0.947	0	0.903	0.7	0	0.8	0.81
P78560	1.001	0	0	1.01	0	0	0.892	0	0	1.037	0	0	1.097	0	0
P51397	0	0	1.13	0	0	1.218	0	0	0.903	0	0	1.423	0	0	1.413
P53355	0.661	0	0	0.795	0	0	1.028	0	0	0.843	0	0	1.079	0	0
Q9BTC0	1.158	1.136	1.113	1.147	1.08	1.091	1.003	0.926	0.975	0.955	1.109	1.041	0.852	0.795	0.757
Q5T2R2	0	0	1.013	0	0	1.23	0	0	1.542	0	0	0.863	0	0	1.462
Q86YH6	0	0	0.917	0	0	0.923	0	0	0.918	0	0	1.221	0	0	1.037
A0A096LNH6	0.775	0.903	0.816	0.988	0.912	0.882	0.789	0.801	0.803	1.266	1.289	1.233	1.142	1.242	1.172
Q92608	0	0	1.922	0	0	0.83	0	0	1.36	0	0	0.692	0	0	0.544
Q9H7D0	1.328	0	0.935	1.299	0	1.028	1.234	0	0.98	0.505	0	0.969	0.485	0	1.018
Q96HP0	0	0.953	1.02	0	0.617	1.084	0	0.747	0.909	0	1.104	1.106	0	1.171	1.13
Q96N67	0.92	0.85	0.832	0.903	0.928	0.917	0.87	0.895	1.025	1.067	1.029	1	1.014	1.048	1.134
Q96LJ7	0	0	1.002	0	0	1.006	0	0	1.012	0	0	0.697	0	0	0.831
Q6UWP2	1.107	1.112	1.165	1.186	0.953	1.25	1.043	0.716	1.047	0.742	0.619	0.846	0.787	0.522	0.888
Q6UX07	0.91	1.2	0	0.951	1.16	0	1.168	1.359	0	0.729	0.557	0	0.882	0.768	0
Q13268	0.836	0.887	0.874	0.826	0.902	0.876	0.763	0.797	0.928	1.648	1.336	1.428	1.096	0.929	1.045
Q9BTZ2	1.043	0.991	0.994	1.072	1.017	0.964	0.924	0.953	0.932	0.993	1.024	1.065	0.872	0.942	0.941
Q9Y394	0.93	0.974	0.956	0.931	0.974	0.884	0.938	0.881	0.905	1.112	1.146	1.134	1.011	0.991	1.084
Q6IAN0	1.045	1.059	0.988	1.101	1.101	1.005	1.166	1.187	1.073	0.745	0.754	0.813	0.867	0.792	0.871
Q8NDZ4	0.948	0	0	0.93	0	0	1.05	0	0	1.006	0	0	1.3	0	0
P30038	1.114	1.119	1.054	1.082	1.118	1.031	0.954	0.997	0.957	1.021	1.014	1.008	0.794	0.777	0.789
P54886	0.932	0.976	0.937	0.944	0.947	1.007	1.055	1.052	1.06	0.981	0.941	0.981	0.97	0.953	0.979
P13716	1.194	0	0	1.41	0	0	1.002	0	0	0.846	0	0	0.93	0	0
O76062	1.183	1.145	1.061	1.057	1.188	1.047	1.153	1.148	1.073	0.941	1.066	0.818	0.912	1.037	0.86
Q15392	0	0	1.017	0	0	0.954	0	0	0.828	0	0	0.957	0	0	1.367
Q13011	1.069	1.058	1.071	1.054	1.045	1.094	0.836	0.821	0.827	1.234	1.222	1.181	0.927	0.928	0.908
R4GN35	0.828	0.862	0.928	0.87	0.849	0.964	0.943	0.874	1.221	1.075	1.129	1.201	1.238	1.192	1.437
O43583	0.83	0.93	0.86	0.791	0.889	0.852	0.848	0.837	0.81	1.075	1.129	1.091	1.207	1.167	1.131
Q9NZJ0	0.906	1.078	0	1.05	1.313	0	1.301	1.585	0	0.435	0.482	0	0.902	1.243	0
D6RFG8	1.034	1.034	1.026	1.047	1.057	0.99	0.915	0.954	0.914	0.889	0.864	0.974	0.864	0.894	0.84
Q9BU89	0	0.874	0	0	0.873	0	0	1.257	0	0	0.947	0	0	1.186	0
P49366	1.217	1.296	1.09	1.275	1.316	1.181	1.075	1.118	0.957	0.748	0.66	0.613	0.67	0.624	0.617
Q9Y3Z3	0.862	0.858	0.876	0.89	0.878	0.887	0.848	0.848	0.834	1.311	1.241	1.341	1.086	0.995	1.056
Q5QJE6	0.974	0.922	0.956	1.227	0.902	0.923	1.072	1.038	1.015	1.011	0.911	0.884	1.194	1.013	0.884
O00115	1.406	1.097	1.256	1.432	1.225	1.284	0.938	0.799	0.768	0.969	0.924	0.923	0.698	0.605	0.623
Q9Y315	0.895	1.013	1.006	0.994	0.966	1.046	0.89	0.919	0.884	0.93	0.933	0.963	1.025	0.954	0.871
P33316	1.113	1.248	1.172	1.188	1.23	1.183	0.923	0.908	0.911	0.847	0.875	0.809	0.814	0.781	0.8
Q8TB45	0.813	1.365	0	0.772	1.089	0	0.919	0.916	0	1.03	0.901	0	1.056	0.613	0
Q8WVC6	0.95	0.937	0.941	0.941	0.861	0.948	1.022	0.879	0.993	0.946	0.925	0.909	0.886	0.88	1.058
Q9BUN8	0	0.831	0	0	0.888	0	0	1.047	0	0	1.142	0	0	1.165	0
Q9GZP9	0	0.921	0	0	0.799	0	0	0.812	0	0	0.898	0	0	1.002	0
Q8IZU8	0	0.783	0	0	0.771	0	0	0.856	0	0	1.096	0	0	1.21	0
P81605	1.483	1.324	1.114	2.268	2.544	2.682	1.346	1.544	1.346	1.358	1.418	1.174	5.264	5.775	4.738
Q02487	0	1.064	0	0	0.996	0	0	0.938	0	0	0.74	0	0	0.856	0
Q02413	0	0	0.717	0	0	1.097	0	0	1.05	0	0	0.865	0	0	1.258
Q14126	0.929	0.986	1.01	1.009	1	0.996	0.972	0.995	0.976	0.95	0.949	0.933	1.015	0.953	0.902
P15924	1.255	1.179	1.289	1.698	1.423	1.586	1.092	1.011	1.085	0.831	0.842	0.823	1.33	1.056	1.16
P60981	1.276	1.048	1.217	1.26	1.288	1.211	0.808	0.924	0.849	0.76	0.819	0.75	0.69	0.923	0.743
Q6ICB0	0	0.67	0	0	0.62	0	0	1.136	0	0	0.919	0	0	1.155	0
Q9BW61	0	1.065	0	0	1.104	0	0	1.292	0	0	0.729	0	0	1.136	0
Q96JH7	0.781	0	0.958	0.894	0	0.906	0.918	0	0.982	1.143	0	1.155	1.152	0	1.189
Q9Y295	0.996	0.863	0.891	0.935	0.87	0.882	0.97	0.899	0.913	1.169	1.05	1.119	1.102	1.097	1.168
P55039	0.942	0.958	1.001	0.939	1.002	0.964	1.139	1.2	1.032	1.096	0.997	0.964	1.378	1.419	1.204
Q01459	0.767	0	0	0.813	0	0	0.677	0	0	1.172	0	0	0.872	0	0
Q9NR28	0.805	0.757	0.823	0.932	0.836	0.928	0.866	0.792	0.842	1.142	1.271	1.193	0.992	0.985	0.976
Q13574	0	0	1.018	0	0	1.064	0	0	1.361	0	0	0.88	0	0	1.339
Q9H4E7	0.992	0	1.328	0.739	0	1.11	0.747	0	1.392	0.923	0	0.912	0.992	0	1.403
Q68CQ4	0.99	0.986	1.052	1.046	0.966	1.018	1.058	1.066	1.055	0.916	0.901	0.888	1.067	1	0.932
P00374	1.09	1.083	1.114	1.097	1.077	1.068	1.145	1.138	1.174	0.541	0.55	0.521	1.148	1.113	1.154
P09622	0.964	0.966	1.009	0.925	0.928	0.951	0.855	0.823	0.833	1.257	1.227	1.265	1.001	0.995	1.008
P10515	0.965	0.954	1.02	0.954	0.911	0.99	0.947	0.887	0.961	0.995	1.038	1.126	1.202	0.965	1.004
P36957	0.971	1.017	0.985	0.965	0.989	0.939	0.846	0.88	0.794	1.221	1.269	1.224	0.965	1.021	0.925
Q02127	1.135	1.265	0.94	1.1	1.201	1.019	1.062	1.1	0.953	0.739	0.842	0.905	0.714	0.797	0.796
P09417	0.912	0.782	0.87	0.844	0.907	0.843	0.803	0.793	0.753	1.012	1.009	1.03	0.885	0.927	1.033
A0A1C7CYX9	1.237	1.162	1.082	1.197	1.145	1.079	0.883	0.913	0.915	1.004	0.987	0.985	0.78	0.844	0.914
Q14195	1.123	1.045	0.992	1.164	0.988	1.013	0.675	0.775	0.768	1.172	1.19	1.134	0.746	0.941	0.925
Q9BPU6	1.204	1.157	1.084	1.156	1.136	1.018	1.091	0.994	0.987	1.028	0.935	0.883	0.825	0.774	0.818
O15228	0	1.186	0.947	0	0.995	1.035	0	1.226	1.106	0	0.883	0.83	0	0.88	0.941
Q8WVM0	0.891	0.968	1.278	0.9	0.832	0.96	1.076	0.881	1.087	1.108	1.049	1.024	1.44	0.928	0.994
Q9H5Q4	1.14	0.898	1.234	1.041	0.958	1.049	1.124	1.051	1.296	0.847	0.824	0.928	1.108	0.944	0.964
P53634	0.473	0.856	0.741	0.644	0.883	0.724	0.716	0.794	0.69	0.771	1.266	1.204	0.805	1.069	1.034
Q9UHL4	0.954	0.976	0.977	0.971	0.993	1.075	0.758	0.74	0.785	1.253	1.298	1.299	0.921	0.916	0.871
G3V180	0.972	1.014	1.004	1.002	1.032	1.029	0.968	1.074	1.034	0.907	0.966	0.988	0.869	1.003	0.976
P27487	0.415	0.551	0.32	0.413	0.514	0.319	0.455	0.583	0.382	1.956	1.852	2.078	1.525	1.562	1.771
Q86TI2	0.974	0.91	0.951	0.975	0.924	0.995	0.938	0.928	0.986	1.098	1.039	1.047	0.974	1.008	0.987
O95989	1.074	1.088	1.029	1.021	1.097	0.95	1.07	0.837	0.872	1.172	1.173	1.032	1.067	0.957	1.062
Q9NZJ9	1.014	0.985	1.083	1.034	1.132	0.909	0.738	0.656	0.683	1.21	1.26	1.194	0.979	0.97	0.799
P53602	0.776	0.828	0.771	0.794	0.799	0.804	0.756	0.79	0.722	1.257	1.282	1.3	1.36	1.409	1.361
Q9BQC3	0.863	0	0	0.796	0	0	0.841	0	0	0.966	0	0	0.947	0	0
Q9H2P9	0	0	0.81	0	0	1.104	0	0	1.014	0	0	1.142	0	0	1.488
Q7L8W6	0.736	0	0.842	0.775	0	0.864	0.85	0	0.792	1.11	0	1.248	1.186	0	1.164
Q8IYB7	0.806	0.729	0.732	0.795	0.746	0.668	0.945	0.773	0.748	1.339	1.294	1.489	1.442	1.34	1.531
Q9P265	0.738	0.706	0.799	0.783	0.721	0.79	0.726	0.821	0.821	1.224	1.27	1.292	1.318	1.431	1.457
H0Y7Q3	0	0	0.893	0	0	1.336	0	0	1.161	0	0	0.872	0	0	1.389
Q9Y4D1	0.69	0	0	0.855	0	0	0.856	0	0	0.738	0	0	0.841	0	0
O14672	0.855	0.893	1.253	0.863	0.909	1.73	0.884	0.943	1.621	1.027	1.051	1.036	0.972	0.961	1.427
Q13443	0	1.015	0.968	0	1.056	0.928	0	0.947	1.153	0	1.175	1.009	0	0.877	0.994
Q12959	1.035	1.005	0.987	1.005	1.006	0.97	0.939	0.97	0.941	1.008	0.991	0.994	0.969	1.018	0.996
Q9Y2H0	0.944	0.822	0.8	0.904	0.889	0.88	0.852	0.896	0.893	1.139	1.183	1.23	1.257	1.21	1.136
P26358	0.916	0.934	0.978	0.941	0.917	0.91	1.181	1.129	1.199	0.718	0.729	0.756	1.285	1.245	1.264
Q16531	1.144	1.214	1.153	1.202	1.22	1.183	1.01	1.014	1.052	0.877	0.852	0.861	0.83	0.84	0.863
Q92466	0	1.044	0	0	1.094	0	0	0.783	0	0	0.73	0	0	0.655	0
O00273	0.967	0.942	0.811	1.025	0.998	0.809	1.033	1.053	0.875	0.866	0.963	1.242	0.89	0.917	1.088
P18858	1.121	1.175	1.177	1.102	1.134	1.124	0.982	0.986	0.974	0.744	0.783	0.77	0.823	0.881	0.814
P49916	0.943	0.866	1.007	0.989	0.859	1.017	0.844	0.75	0.853	1.146	1.407	1.115	0.972	1.339	0.862
Q9NPF5	1.033	0.931	0.935	0.94	1.019	0.905	0.939	1.086	0.87	1.017	0.996	1.009	1.082	1.236	1.001
P40692	1.022	1.183	1.051	1.012	1.133	0.936	0.989	1.119	0.943	0.958	0.928	0.885	0.911	1.051	0.917
Q14181	0.893	0	0.768	0.974	0	0.851	1.144	0	1.154	0.691	0	0.935	1.148	0	1.261
P06746	0	0.977	0.865	0	0.94	0.955	0	0.953	0.947	0	1.162	1.075	0	1.161	1.04
A0A087WWF6	0.888	0.965	0.844	0.941	0.996	0.943	1.024	1.036	1.036	0.965	0.865	0.985	0.959	1.046	0.9
Q15054	1.133	0	1.051	1.128	0	1.024	1.059	0	1.057	0.958	0	0.959	0.957	0	1.007
Q07864	0.799	0	0.746	0.818	0	0.817	0.885	0	1.113	1.185	0	1.068	1.306	0	1.29
P56282	0	0.892	0.646	0	0.909	0.692	0	0.733	0.732	0	1.114	1.226	0	1.015	1.506
Q9NRF9	0.942	0.965	0.896	1.127	1.053	1.063	1.05	0.99	1.053	1.001	0.916	0.924	1.795	1.208	1.71
Q9UBT6	0	0.92	0	0	0.829	0	0	0.807	0	0	1.005	0	0	0.92	0
A6NMQ1	1.094	1.103	1.166	1.024	1.078	1.267	1.049	1.146	1.246	0.739	0.736	0.805	0.945	0.918	1.007
M0R2B7	0.994	1.112	1.058	0.974	1.029	1.062	1.001	1.094	1.06	0.845	0.818	0.923	0.951	0.939	0.849
P49643	1.295	1.038	1.086	1.083	1.048	1.017	1.656	1.267	1.234	0.466	0.435	0.649	1.487	1.235	1.125
P49642	1.081	0.991	1.112	1.093	1.036	0.983	1.063	1.018	1.1	0.778	0.739	0.75	1.115	1.071	1.067
Q92889	0.931	0	0	0.989	0	0	0.964	0	0	0.998	0	0	1.015	0	0
Q01831	1.179	0	0	1.226	0	0	1.078	0	0	0.79	0	0	0.861	0	0
P28715	1.021	1.065	0.914	1.036	1.243	1.104	0.91	1.087	0.915	1.042	1.014	1.137	0.963	1.079	0.984
Q92878	0.716	0.657	0.61	0.712	0.668	0.638	0.672	0.722	0.695	1.469	1.399	1.805	1.379	1.268	1.564
F5H8D7	0.991	0.982	0.948	1.044	1.004	0.951	0.926	0.917	0.913	1.1	1.03	1.06	0.999	0.896	0.948
Q14691	0.941	1.228	1.056	1.005	1.365	0.981	0.895	0.94	0.876	0.941	1.064	0.982	1.018	0.956	0.979
Q9Y248	0.91	1.142	0.974	0.974	1.031	0.833	0.816	0.974	1.058	0.885	0.762	0.827	1.083	0.921	0.847
Q9BRX5	1.012	1.015	1.082	1.026	1.01	1.067	0.903	0.953	0.982	0.916	0.884	0.932	0.834	0.881	0.959
Q9BRT9	1.043	0.986	0.834	1.083	1.018	0.883	1.029	1.014	1.034	0.834	0.874	0.911	0.986	1.003	1.098
P49736	1.096	1.094	1.124	1.115	1.084	1.086	1.055	1.004	0.981	0.789	0.794	0.8	0.979	0.926	0.868
P25205	1.086	1.119	1.091	1.076	1.148	1.106	0.959	0.964	0.985	0.875	0.875	0.855	0.876	0.869	0.896
P33991	1.081	1.111	1.131	1.079	1.141	1.148	1.011	1.009	1.052	0.786	0.81	0.801	0.947	0.924	0.967
P33992	1.109	1.09	1.152	1.105	1.07	1.116	0.996	0.986	1.019	0.879	0.849	0.859	0.926	0.945	0.923
Q14566	1.062	1.075	1.137	1.061	1.081	1.106	0.974	0.997	1.014	0.841	0.849	0.867	0.953	0.976	0.961
P33993	1.087	1.108	1.07	1.04	1.074	1.054	1.089	1.061	1.045	0.835	0.802	0.863	0.975	0.962	0.968
P11387	1.082	1.05	1.076	1.022	1.044	1.055	1.056	1.065	1.076	0.883	0.903	0.923	0.984	0.914	0.978
P11388	0.994	0.987	0.992	0.991	0.965	0.936	1.43	1.468	1.418	0.457	0.393	0.514	1.117	1.129	1.156
Q02880	1.076	1.12	1.06	1.072	1.089	1.052	0.937	0.96	0.972	0.932	0.924	0.889	0.876	0.856	0.88
Q92547	0	0	1.099	0	0	1.093	0	0	1.132	0	0	0.89	0	0	1.219
O95985	1.104	0.793	0.776	1.087	0.771	0.838	0.882	0.821	0.798	1.197	1.251	1.271	1.203	1.047	1.198
Q9UBZ4	0.885	0	0	1.014	0	0	1.09	0	0	0.958	0	0	1.085	0	0
P27695	1.126	1.079	1.16	1.089	1.074	1.119	0.901	0.88	0.884	1.075	1.028	1.034	0.929	0.893	0.877
P29372	0.917	1.123	0	0.96	1.028	0	1.173	1.251	0	0.849	0.73	0	1.095	0.711	0
A0A0A0MST1	0	0.721	0	0	1.067	0	0	0.762	0	0	1.102	0	0	0.985	0
P78527	1.083	1.094	1.072	1.053	1.062	1.051	0.92	0.939	0.925	1.023	1.023	1.041	0.816	0.834	0.834
O95602	0.856	0.902	0.891	0.896	0.954	0.922	0.923	0.958	0.961	1.007	1.025	1.019	0.989	1.014	0.994
Q9H9Y6	1.004	0.94	0.888	0.934	0.926	0.853	0.989	0.974	1.014	1.066	1.056	1.073	1.06	1.055	1.076
O15446	1.077	1.167	1.087	1.055	1.117	1.032	1.037	1.003	1.029	0.775	0.806	0.903	0.798	0.76	0.827
Q3B726	0.981	0.915	0.936	1.062	1.124	0.972	1.073	1.047	0.937	0.997	0.951	1.056	1.167	1.216	0.93
Q9GZS1	1.006	1.009	0.943	1.106	1.046	0.884	1.06	1.035	0.995	0.837	0.796	0.817	0.824	0.879	0.932
E9PSG9	0	1.06	1.192	0	0.958	1.142	0	0.866	1.063	0	0.778	0.961	0	0.907	0.876
P24928	0.939	0.989	0.932	0.941	0.995	0.908	0.96	0.979	0.901	1.171	0.972	1.054	0.888	0.964	1.023
P30876	0.995	0.988	1	1.006	0.987	0.99	0.977	0.985	0.978	1.024	0.996	0.977	0.944	0.959	0.912
P19387	0.969	0.957	1.02	0.955	0.931	1.019	0.915	0.995	1.014	0.972	0.956	1.032	1.015	0.964	1.037
O15514	0	1.401	0	0	1.115	0	0	1.142	0	0	0.97	0	0	0.867	0
P62487	1.084	1.065	0.907	1.105	1.055	1.026	1.003	1.049	0.942	0.963	0.956	0.914	1.037	1.009	0.881
P36954	1.154	0	0	1.132	0	0	1.21	0	0	1.024	0	0	0.991	0	0
O14802	0.978	0.965	1.006	0.997	0.971	0.954	0.978	0.954	1.009	1.023	0.934	1.058	1	0.915	1.02
Q9Y2Y1	0.87	0.757	0.798	0.855	0.838	1.048	0.976	0.959	0.968	0.841	0.922	0.972	0.865	0.903	0.985
Q9NW08	0.887	0.934	0	0.957	0.964	0	0.961	1.025	0	0.952	1.029	0	0.921	1.039	0
Q9BUI4	0.869	0.829	0.964	0.832	0.81	0.882	0.983	0.684	0.948	0.874	1.052	1.065	0.946	0.808	0.955
P05423	0.918	0.964	1.018	0.957	0.972	0.999	1.191	1.035	0.963	0.936	0.998	1.029	1.068	0.976	1.061
Q9NVU0	1.011	1.064	1.02	1.037	1.014	0.946	1.083	1.022	0.964	1.054	1.064	1.042	1.035	1.07	1.101
Q9H1D9	0.949	0.885	0	0.88	0.878	0	1.363	1.015	0	0.974	0.998	0	0.919	0.921	0
O00411	0.991	0.707	0.889	1.024	0.79	0.866	1.021	0.942	0.954	1.003	1.008	1.001	0.99	1.009	1.032
O15160	0.796	0.789	0.887	0.826	0.828	0.902	0.872	0.954	0.905	1.098	1.127	1.132	1.106	1.112	1.145
Q9Y2S0	0.918	0.82	0	0.89	0.853	0	0.863	0.883	0	0.944	0.889	0	0.961	0.917	0
P19388	1.004	1.037	1.037	1.001	1.06	0.991	0.954	1.015	1.008	0.946	0.968	1.019	0.92	0.714	1.052
B0QYL9	0	0	1.035	0	0	0.96	0	0	0.948	0	0	1.149	0	0	1.169
P52434	0.831	0.908	0.865	0.782	0.926	0.85	0.855	0.905	0.86	1.154	1.142	1.133	1.24	1.11	1.206
O60870	0.659	0.739	0.884	0.889	0.977	0.945	0.906	0.833	1.038	1.147	0.717	0.913	1.126	0.908	0.936
J3KPS0	0.908	0.8	0	0.981	0.975	0	1.028	0.979	0	1.099	0.944	0	1.243	1.213	0
P31689	0.677	0.696	0.68	0.682	0.659	0.676	1.347	1.321	1.351	0.792	0.813	0.823	1.526	1.467	1.571
O60884	0.828	0.909	0.815	0.827	0.867	0.807	1.109	1.083	1.148	0.998	0.987	0.979	1.213	1.232	1.143
Q96EY1	0.975	0.958	0.964	0.997	0.937	0.985	1.071	1.03	1.027	0.997	1.034	1.023	0.989	1.006	1.011
P25685	0.843	1.01	0.967	0.825	0.983	0.95	0.99	1.185	1.184	1.014	0.82	0.829	1.113	1.031	0.994
Q9UBS4	1.039	1.092	1.048	0.998	1.047	1.063	1.185	1.117	1.146	0.83	0.85	0.849	0.89	0.827	0.884
Q8TBM8	0.769	0	0	0.928	0	0	0.818	0	0	1.062	0	0	1.216	0	0
P25686	0.828	0.87	0.893	0.921	1.018	1.033	0.771	0.783	0.796	1.191	1.121	1.168	0.876	0.793	0.79
Q9UDY4	0.746	0.868	0.802	0.748	0.912	0.834	1.025	1.28	0.981	1.484	0.588	1.832	0.682	0.798	0.49
A0A0J9YX62	0	0.82	0.75	0	0.811	0.745	0	0.84	0.792	0	1.207	1.128	0	1.409	1.359
Q96KC8	0.89	1.019	0.852	0.938	0.926	0.846	1.576	1.437	1.575	0.58	0.702	0.536	1.086	1.002	0.865
Q8IXB1	0.865	1.075	0.952	0.899	0.826	0.905	1.158	1.253	1.141	0.939	1.007	0.959	0.991	1.127	0.943
Q9NVH1	0.917	0.826	0.841	0.951	0.814	0.874	1.045	1.016	1.078	1.123	1.157	1.141	1.278	1.067	1.074
O75165	0.994	0.996	0.5	1.012	0.947	0.733	0.943	0.947	0.788	0.988	0.91	0.852	1.013	1.017	0.822
Q9Y2G8	0	0	0.917	0	0	0.852	0	0	1.101	0	0	0.916	0	0	1.151
Q9NVM6	1.21	1.001	0	1.255	0.929	0	1.176	0.965	0	1.054	0.965	0	1.272	1.081	0
Q99543	0.972	0.817	0.898	1.007	0.787	0.9	1.016	0.857	1.043	0.959	1.494	0.966	1.058	0.722	1.031
Q5F1R6	1.013	0.988	0.936	0.929	0.942	0.949	1.127	1.13	1.162	0.757	0.817	0.77	1.098	1.095	1.061
Q9H1X3	0.936	0	0	0.911	0	0	1.1	0	0	1.033	0	0	1.101	0	0
Q13217	1.008	1.03	1.033	0.983	0.994	0.994	1.056	1.061	1.03	0.932	0.926	0.962	1.031	0.983	1.052
Q9H3Z4	1.013	0.954	0.984	0.968	0.936	0.957	0.977	0.983	1.038	1.17	1.204	1.04	0.967	1.085	1.044
Q99615	0.888	0.908	0.895	0.862	0.889	0.876	1.25	1.211	1.216	0.83	0.77	0.804	1.088	1.005	1.06
O75937	1.045	1.008	1.061	1.026	0.996	0.999	1.005	1.007	1.006	0.964	0.947	0.988	0.938	0.961	0.958
Q8WXX5	1.182	1.104	1.136	1.146	1.093	1.116	1.041	1.014	1.059	0.824	0.834	0.801	0.819	0.79	0.786
Q9BV10	1.1	0	0.968	1.036	0	1.037	1.07	0	1.086	1.07	0	0.855	0.889	0	0.761
H0Y368	0.973	0.952	1.002	0.958	0.973	0.992	1.094	1.025	1.162	0.868	0.93	0.878	0.979	0.979	0.913
Q9P2X0	0.867	1.034	0	0.762	0.899	0	1.003	1.055	0	1.073	0.919	0	0.434	0.727	0
P39656	0.889	0.908	0.926	0.895	0.912	0.904	0.998	1.02	1.033	1.028	1.008	1.052	0.944	0.979	0.946
P04843	0.895	0.883	0.916	0.915	0.896	0.888	1.078	1.04	1.041	1.045	1.045	1.04	1.027	1.027	1.051
P04844	0.941	0.903	0.945	0.949	0.92	0.938	1.039	1.048	1.06	1.028	1.006	1.015	1.069	0.986	1.162
P61803	0.777	0.763	0.751	0.804	0.787	0.795	0.892	0.869	0.81	0.938	0.992	0.99	0.615	0.662	0.436
P46977	0.959	0.879	0.892	0.944	0.888	0.885	1.074	1.062	1.037	0.995	0.981	0.948	1.018	1.034	0.969
Q8TCJ2	0.959	0.904	0.966	0.926	0.899	0.951	0.982	0.943	0.967	1.075	0.949	1.026	0.99	0.899	0.962
Q9Y673	0.962	0.902	0.829	0.931	0.953	0.888	0.93	1.069	1.015	1.032	1.072	0.997	0.952	1.144	1.008
P09172	1.093	0	0	1.147	0	0	1.071	0	0	0.766	0	0	0.942	0	0
P49959	0	0	0.697	0	0	0.402	0	0	0.319	0	0	1.741	0	0	1.165
O60216	1.109	1.204	1.135	1.138	1.095	1.145	0.896	1.029	0.963	0.918	0.895	0.933	0.845	0.99	0.902
O95793	0.966	0.925	0.959	0.928	0.928	0.981	1.004	1.025	1.031	0.924	0.907	0.93	1.112	1.04	1.069
A0A0A0MTC5	0.938	0.872	1.113	0.978	0.935	1.104	0.872	0.802	0.862	1.069	1.111	1.057	1.075	1.012	0.967
P55265	1.004	1.031	1.011	1.03	1.02	1.004	0.892	0.902	0.914	1.038	1.061	1.041	0.9	0.879	0.91
M0R2J8	1.484	1.337	0	1.606	1.702	0	1.399	1.246	0	0.829	0.834	0	1.345	1.334	0
C9JCC6	1.225	1.115	1.127	1.195	1.036	1.056	1.017	1.068	1.072	0.8	0.856	0.946	0.728	0.869	0.786
Q16643	0.88	0.844	0.876	0.873	0.838	0.894	0.972	0.998	0.983	1.075	1.031	1.083	1.135	1.215	1.237
Q9UJU6	1.048	1.013	1.029	1.024	1.014	1.007	1.054	1.082	1.053	0.933	0.91	0.937	0.875	0.91	0.896
Q8NBA8	0	1.074	1.017	0	1.144	0.846	0	0.61	1.203	0	0.789	1.034	0	0.594	1.471
Q02750	0.893	0.858	0.87	0.876	0.838	0.825	1.001	1.012	0.987	1.068	1.02	1.015	1.253	1.204	1.19
P36507	0.978	0.941	0.94	0.925	0.893	0.872	1.056	1.09	1.111	1.015	0.993	0.966	1.025	1.021	1.051
P46734	0.865	0.869	0.83	0.888	0.862	0.836	1.04	1.017	0.984	1.053	0.953	0.939	1.191	1.229	1.235
P45985	1.085	1.065	0.982	1.011	0.993	1.054	1.099	1.119	1.126	0.899	0.939	0.91	0.95	1.025	0.951
P52564	0	0.901	0.631	0	0.851	0.707	0	0.497	0.67	0	1.737	1.316	0	1.394	1.101
O14733	0.988	0	0.673	0.989	0	0.786	0.991	0	0.996	1.044	0	0.792	1.051	0	1.092
Q9BVJ7	0.892	0.862	0.905	1.148	0.896	0.915	1.098	1.196	1.108	1.057	0.898	0.88	1.215	1.135	1.069
P51452	0.875	0.812	0.861	0.922	0.857	0.909	1.291	1.188	1.158	0.811	0.696	0.705	1.035	1.098	0.895
Q96S53	1.079	1.142	0	1.078	1.139	0	1.017	1.166	0	0.93	0.923	0	0.86	0.788	0
Q13627	1.059	0	0	1.075	0	0	1.36	0	0	0.841	0	0	0.918	0	0
Q7RTS9	0.884	0	1.068	0.793	0	1.018	0.985	0	1.051	1.01	0	1.071	1.05	0	1.399
Q14203	0.944	0.941	0.815	0.959	0.949	0.854	0.963	0.989	0.89	0.95	0.98	1.156	1.041	1.015	0.95
Q13561	0.906	0.89	0.921	0.929	0.925	0.902	0.971	0.951	1.012	0.97	0.974	0.955	1.123	1.146	1.203
O75935	1.155	1.076	1.14	0.998	0.953	0.94	1.132	1.098	1.101	1.013	1.039	0.99	1.276	1.201	1.233
Q9UJW0	0.973	1.128	0.919	0.967	1.112	0.925	0.932	0.88	0.957	1.043	0.968	0.967	1.154	0.96	1.071
Q9BTE1	0	1.015	0	0	0.829	0	0	1.11	0	0	1.046	0	0	1.322	0
O00399	0.795	1.016	1.043	0.801	0.975	0.835	0.989	1.072	0.923	1.122	0.989	0.988	0.96	1.169	1.041
Q05193	0.675	0.56	0.706	0.619	0.502	0.519	0.509	0.486	0.619	1.496	1.776	1.517	1.303	1.801	1.788
O00429	0.907	0.907	0.909	0.922	0.914	0.911	0.882	0.877	0.833	1.227	1.19	1.163	1.147	1.117	1.07
K7EMR9	0	0.917	0	0	0.862	0	0	0.962	0	0	1.171	0	0	1.087	0
P50570	0.916	0.927	0.939	0.909	0.922	0.888	0.891	0.948	0.926	1.089	1.046	1.025	1.066	1.117	1.11
E5KLJ5	0.969	0.869	0.873	0.909	0.937	0.899	0.957	0.946	1.115	1.144	1.117	1.062	1.207	1.091	0.948
Q86Y56	0.852	0.75	0.708	0.858	0.723	0.873	0.946	0.836	0.904	1.187	1.104	1.009	1.129	1.044	0.937
Q9P2D7	0	0.921	0	0	0.983	0	0	1.188	0	0	1.02	0	0	1.236	0
P63167	1.349	1.246	1.107	1.208	1.186	0.954	0.752	0.748	0.873	0.986	0.977	0.932	0.735	0.745	0.832
Q96FJ2	1.071	1.039	1.072	1.079	1.001	0.987	0.796	0.821	0.789	1.071	0.953	0.967	0.731	0.654	0.61
B1AKR6	0.812	0.79	0.564	0.8	0.916	0.671	1.016	1.136	0.92	0.959	0.945	0.747	0.811	0.851	0.55
P63172	1.004	0.975	1.134	1.004	0.989	1.205	1.018	0.974	1.054	0.957	0.986	0.945	0.945	0.848	0.965
Q96EV8	0.911	0.876	0.887	0.844	0.837	0.908	0.918	1.009	0.886	1.166	1.01	1.107	1.304	1.171	1.038
Q8IZA0	0.922	0	0	1.034	0	0	1.132	0	0	0.925	0	0	0.946	0	0
Q03001	0.5	0	1.01	0.559	0	1.038	0.666	0	1.026	2.256	0	1.202	0.3	0	1.263
Q9Y4J8	0	0.74	1.052	0	0.803	0.968	0	1.021	1.255	0	0.964	1.202	0	1.3	1.003
Q96L91	0.731	0.876	0.611	0.75	0.885	0.642	0.925	1.008	0.885	1.548	0.995	2.144	0.816	1.117	0.575
Q56P03	0	0.875	0.845	0	1.051	0.648	0	1.057	0.905	0	1.02	0.884	0	1.282	1.418
O00257	1.266	1.057	1.139	1.254	1.097	1.166	1.061	1.084	1.162	0.754	0.752	0.722	0.632	0.716	0.62
Q9Y6X2	1.018	0	0	1.023	0	0	1.262	0	0	0.981	0	0	1.378	0	0
P49792	0.944	0.965	0.954	0.932	0.98	0.941	1.006	1.011	1.006	0.974	0.996	0.996	1.023	1.034	1.042
Q9Y4X5	0.926	1.028	0.854	0.875	0.954	0.884	0.945	0.947	1.007	0.994	0.963	0.91	1.101	1.217	1.038
O95376	1.13	1.033	0.943	0.996	1.008	0.921	0.94	0.962	0.893	0.937	0.986	0.989	1.076	0.953	1.04
Q5VTR2	0.919	0.929	0.984	0.947	0.913	0.932	0.951	1.038	1.03	0.859	0.887	0.896	0.958	1.044	1.031
O75150	0.905	0.94	0.93	0.896	0.887	0.97	1.047	0.992	1.16	0.885	0.94	0.9	1.032	1.056	1.01
P22681	0.866	0.827	1.058	0.988	0.846	1.055	0.978	0.929	1.018	1.144	1.02	0.999	1.08	1.235	0.805
Q9UNE7	1.154	1.241	1.176	1.139	1.232	1.155	1.205	1.234	1.212	0.728	0.706	0.711	0.823	0.797	0.776
Q75N03	0.899	0	0	0.96	0	0	1.016	0	0	1.035	0	0	0.857	0	0
A0A087X2H1	0	0.727	0.813	0	0.756	1.017	0	1.201	1.461	0	0.859	0.876	0	1.301	1.459
Q5T447	0.827	0	0	0.963	0	0	1.186	0	0	0.842	0	0	1.143	0	0
O95714	0.785	0.837	0	0.966	0.957	0	0.875	1.059	0	1.041	1.199	0	1.094	1.322	0
Q7Z6Z7	0.985	0.93	0.964	0.971	0.934	0.95	0.993	0.977	0.951	1	0.981	1.005	0.972	0.962	0.961
Q6UWE0	0.799	0.906	0.888	0.802	0.914	0.873	0.976	1.029	0.929	1.437	0.913	0.977	0.714	0.863	0.872
Q9NX47	0.91	0	0.987	0.858	0	0.957	0.879	0	0.914	1.115	0	1.111	1.005	0	0.989
O75592	1.097	0	0.841	1.11	0	0.834	1.085	0	0.864	1.02	0	1.151	1.129	0	0.857
P46934	1.282	0.959	1.267	1.057	0.958	1.071	1.299	0.89	0.931	1.015	0.779	1.136	1.01	0.947	1.082
A0A1B0GVY1	1.003	1.031	1.11	0.962	1.099	1.031	0.964	1.095	1.091	1.026	0.835	0.967	1.043	0.872	1.002
Q7Z6E9	0.888	0.929	0.985	0.904	0.904	0.946	0.94	0.981	0.967	0.978	1.003	1.026	1.031	0.962	1.024
P62877	1.209	0	1.163	1.131	0	1.082	0.697	0	0.713	0.844	0	0.844	0.897	0	0.913
Q06587	1.239	1.23	0.868	1.116	1.103	0.966	1.169	1.273	0.866	1.106	1.119	1.008	1.493	1.098	0.988
Q99496	0.961	1.042	0.979	0.922	1.026	0.967	0.833	1.005	0.877	1.053	0.992	1.026	0.743	0.888	0.889
Q9Y508	0.785	0.822	0.815	0.805	0.736	0.846	0.866	0.872	0.89	1.282	1.094	1.146	1.255	0.832	1.122
O43567	0	1.122	1.013	0	0.995	1.064	0	1.027	0.923	0	1.027	1.119	0	0.742	0.938
Q8WVD3	0.925	0	0	0.855	0	0	0.953	0	0	0.968	0	0	1.128	0	0
Q9H6Y7	0	0.894	0	0	0.798	0	0	1.646	0	0	0.77	0	0	0.962	0
Q9P0P0	0	1.471	0	0	0.427	0	0	1.371	0	0	1.252	0	0	2.594	0
Q5VTB9	0.907	0.945	0.956	1.031	1.134	0.938	0.898	0.916	0.972	0.938	0.795	1.064	1.035	0.935	1.247
Q96EP0	0.983	0	0	0.985	0	0	1.103	0	0	1.023	0	0	0.944	0	0
H7BYJ1	0	0	0.853	0	0	0.82	0	0	0.907	0	0	1.004	0	0	1.38
Q86TM6	0.87	0.907	0.821	0.829	0.87	0.87	0.904	0.877	0.92	1.202	1.132	1.111	0.962	0.941	0.999
Q9UPN9	0.934	0.925	0.906	0.935	0.945	0.976	0.863	0.86	0.91	1.192	1.089	1.005	1.054	0.975	0.951
Q9NQ86	0	1.171	0	0	1.11	0	0	1.293	0	0	0.686	0	0	0.841	0
Q9BRZ2	0.946	0	0.729	1.047	0	0.791	1.006	0	0.772	1.391	0	1.195	0.911	0	1.288
Q14669	0.819	0.948	0.94	0.794	0.872	1.023	1.035	1.363	1.047	1.026	1.006	1.044	1.262	1.162	1.377
P53804	0	1.067	0	0	1.258	0	0	1.036	0	0	0.972	0	0	1.104	0
Q8IWV7	0.934	0.907	0.823	1.08	0.892	1.058	0.947	0.983	0.915	0.959	1.053	0.9	0.956	0.997	0.847
Q8IWV8	1.011	0	0	0.929	0	0	1.166	0	0	0.924	0	0	0.97	0	0
Q5T4S7	0.93	0.918	0.94	0.918	0.905	0.926	0.875	0.869	0.912	1.093	1.076	1.078	1.079	1.056	1.045
O95071	0.984	0.953	1.033	1.028	0.981	0.999	0.949	0.9	0.977	1.041	1.043	1.078	0.913	0.83	0.96
A0A087WTW0	0.909	0.953	0.945	0.934	0.94	0.966	1.014	1.032	1.065	0.658	0.705	0.68	1.239	0.968	1.097
Q96PU4	0	1.089	0	0	0.951	0	0	1	0	0	1.014	0	0	1.075	0
Q96JP5	1.047	0.953	0.943	0.958	0.998	0.972	0.967	1.002	0.925	0.909	0.886	0.837	0.779	0.858	0.755
Q14258	0.992	0.923	0.987	0.979	0.919	1.004	0.886	0.845	0.828	1.155	1.169	1.137	1.038	1.059	1.005
O94874	1.004	0.951	0.987	1.002	0.936	0.969	0.906	0.91	0.894	1.108	1.111	1.096	1.026	1.035	1.018
Q15075	0.73	0.723	0.695	0.75	0.721	0.683	0.684	0.662	0.651	1.468	1.473	1.538	1.433	1.421	1.517
H7C2Q8	0.999	0.984	1.019	0.999	0.988	1.013	1.087	1.029	1.079	0.9	0.886	0.931	1	0.952	0.995
O00423	0.967	0	0	0.95	0	0	1.099	0	0	1.029	0	0	0.979	0	0
C9JRL6	1.219	1.182	1.075	1.182	1.159	1.132	1.074	0.958	0.959	0.954	0.869	0.858	0.747	0.739	0.853
B5MBZ0	1.054	1.052	1.038	1.013	1.008	1.061	0.899	0.877	0.827	0.965	0.98	1.013	0.97	0.989	0.987
Q93070	0	0	0.864	0	0	0.713	0	0	0.94	0	0	1.388	0	0	1.453
Q9UJA9	0.555	0	0	0.832	0	0	1.009	0	0	0.982	0	0	1.047	0	0
Q9HA90	0.56	0	0	0.641	0	0	0.7	0	0	2.08	0	0	0.315	0	0
Q5THR3	0	0.983	0	0	1.026	0	0	0.831	0	0	1.03	0	0	0.939	0
Q96C19	0.919	1.008	0.915	0.933	0.989	0.895	0.907	0.996	0.94	0.989	1.121	1.053	1.085	1.225	1.065
O43854	1.13	1.513	1.535	1.2	1.489	1.377	0.721	0.83	0.837	0.85	0.899	0.833	0.543	0.409	0.4
Q9GZT9	1.057	0.792	0.701	1.127	0.839	0.652	1.155	0.95	0.883	0.876	1.01	0.948	1.034	1.214	1.239
Q8NDI1	0.609	0.615	0.608	0.626	0.676	0.641	0.655	0.646	0.65	1.515	1.412	1.401	1.559	1.594	1.471
A0A024R571	0.899	0.904	0.924	0.944	0.861	0.885	0.99	0.991	1.005	1.073	1.022	1.066	1.158	1.094	1.121
Q9H223	0.868	0.847	0.869	0.873	0.869	0.883	1.01	0.987	1.015	1.168	1.137	1.104	1.153	1.16	1.183
Q92616	0.751	0.76	0.747	0.765	0.76	0.758	0.853	0.863	0.853	1.158	1.193	1.199	1.3	1.343	1.335
Q9P2K8	0.824	0.88	1.014	0.894	0.937	1.02	0.848	0.856	0.908	0.971	1	1.05	1.102	1.114	1.112
Q14657	1.422	1.177	1.136	1.431	1.205	1.159	1.31	1.095	1.117	0.995	0.893	0.998	1.03	0.897	0.907
Q9Y3C4	0	0.916	0	0	1.045	0	0	0.901	0	0	0.961	0	0	0.935	0
Q15717	1.043	1.065	1.053	1.051	1.075	1.081	0.922	0.948	0.99	0.96	0.946	0.969	0.805	0.868	0.862
A0A0A0MRX1	0.853	0.915	0.916	0.831	0.856	0.816	0.838	0.87	0.856	1.002	1.038	0.978	1.074	1.004	1.031
P13804	1.119	1.123	1.097	1.092	1.105	1.1	0.949	0.983	0.979	1.028	1.057	0.968	0.845	0.857	0.848
P38117	1.07	1.09	1.085	1.033	1.036	1.045	1.035	1.039	1.065	0.963	0.991	0.997	0.886	0.885	0.886
Q16134	1.095	1.147	1.086	1.065	1.101	1.114	1.021	1.003	0.94	0.997	1.008	0.996	0.763	0.726	0.697
Q2Y0W8	1.289	0	1.279	1.248	0	1.166	1.265	0	1.239	1.008	0	0.97	1.255	0	1.304
X6RLX0	0.84	0.898	0.759	0.868	0.902	0.76	0.908	0.941	0.829	1.17	1.083	1.055	1.245	1.162	1.182
Q8IZ81	0.995	0.834	0.907	0.905	0.868	0.895	0.906	0.808	0.878	1.281	1.188	1.127	1.051	1.1	0.977
P68104	0.852	0.826	0.829	0.816	0.834	0.82	1.392	1.493	1.407	0.812	0.758	0.769	1.203	1.1	1.145
Q05639	0.901	0.936	0.907	0.888	0.937	0.887	1.227	1.129	1.111	0.9	0.973	0.926	1.097	1.1	1.162
P24534	0.985	1.014	1.025	0.956	0.945	0.957	1.143	1.116	1.103	0.886	0.882	0.903	1.002	0.95	0.951
A0A0J9YXU2	0	0	1.137	0	0	1.071	0	0	1.177	0	0	0.699	0	0	0.89
E9PRY8	0.952	0.932	0.968	0.966	0.927	0.981	1.143	1.082	1.139	0.897	0.876	0.884	1.067	1.008	1.04
P26641	0.941	0.919	0.902	0.888	0.91	0.893	1.178	1.157	1.131	0.954	0.918	0.948	1.191	1.168	1.174
P13639	0.884	0.907	0.892	0.873	0.883	0.874	1.185	1.175	1.155	0.912	0.918	0.949	1.246	1.233	1.221
Q96RP9	0.987	0.943	0.918	0.943	0.932	0.936	1.108	1.179	1.113	0.919	0.878	0.916	0.979	0.977	0.964
P43897	0.922	0.875	0.843	0.897	0.857	0.838	0.686	0.751	0.725	1.329	1.356	1.43	1.058	1.058	1.169
P49411	0.964	0.969	0.937	0.943	0.928	0.922	0.882	0.895	0.931	1.221	1.237	1.233	0.973	0.968	1.008
Q7Z2Z2	0.733	1.026	0.694	0.775	1.006	0.773	0.758	0.983	0.62	1.47	1.078	1.765	1.172	1.125	1.406
Q9NYP7	0.763	0	0	0.806	0	0	1.086	0	0	0.839	0	0	0.96	0	0
A1L3X0	0	0	0.778	0	0	0.816	0	0	1.384	0	0	0.79	0	0	1.149
O95163	0.877	0.798	0.935	0.917	0.884	0.935	0.964	0.968	1.023	1.087	1.117	1.074	1.049	0.981	1.113
Q6IA86	0.965	0.942	0.812	0.952	1.001	0.861	1.094	1.1	0.959	1.012	0.94	0.96	1.124	1.042	0.956
Q9H9T3	0.914	0.844	0.804	0.88	0.84	0.794	1.004	1.098	1.048	1.036	1.01	0.927	1.077	1.13	1.063
Q8TE02	0	1.374	0.958	0	0.889	1.084	0	1.398	1.091	0	1.203	0.85	0	1.032	0.888
Q96FZ2	1.025	1.066	1.023	1.01	1.021	1.012	0.86	0.97	0.812	1.111	1.191	1.055	1.095	1.031	1.004
P50402	0.977	1.041	1.026	1.007	0.998	0.99	1.075	1.085	1.08	0.849	0.856	0.882	0.769	0.803	0.827
O94919	0.981	0.899	0.879	0.992	0.897	0.875	1.065	1.111	1.026	0.892	0.9	0.94	0.96	0.95	0.993
Q14249	0.792	0.747	0.993	0.834	0.761	1.087	0.983	0.949	1.182	0.995	0.883	1.277	1.249	1.42	1.48
Q99961	0.874	0.857	0.871	0.867	0.892	0.861	1	0.985	0.979	0.958	0.974	0.995	1.205	1.281	1.304
A0A087WW40	0.808	1.182	0.788	0.802	0.99	0.797	0.807	0.889	0.821	1.118	1.127	1.165	1.345	1.119	1.304
B7ZC38	1.083	1.002	1.035	1.021	0.993	0.998	1.07	1.001	0.955	0.925	0.917	1.011	0.855	0.929	1.037
Q9NZ08	0.933	0.932	0.903	0.789	0.938	0.941	0.863	0.835	0.927	0.758	0.956	0.942	0.921	0.904	0.922
Q96DZ1	0.919	0	0	0.95	0	0	1.035	0	0	0.868	0	0	0.943	0	0
Q9UKM7	1.123	1.219	0.888	0.909	1.039	0.978	1.192	1.219	1.081	0.702	0.765	0.843	0.977	0.8	1.226
Q7Z2K6	0.902	0.85	0.907	0.963	0.999	0.962	0.917	1.013	0.944	1.064	1.039	1.056	1.016	0.94	0.977
P30040	0.752	0.793	0.777	0.736	0.773	0.743	0.828	0.813	0.801	1.296	1.251	1.387	1.298	1.209	1.332
Q9BS26	1.101	1.025	1.013	1.058	1.043	1.029	0.968	1.096	0.988	0.943	1.034	0.982	0.925	1.014	0.937
Q969X5	1.044	1.099	1.041	1.013	1.068	1.025	1.109	1.206	1.084	0.872	0.996	0.889	0.674	0.77	0.738
A0A087WU02	0	1.03	0.678	0	1.025	0.681	0	1.167	0.936	0	0.925	1.041	0	1.295	1.301
H0Y5K5	0	0.862	0	0	0.84	0	0	1.328	0	0	0.785	0	0	1.244	0
P14625	0.991	1.004	1.002	0.954	0.963	0.96	0.992	1.031	1.027	1.087	1.09	1.097	0.978	0.988	0.982
Q53H82	0.837	0.859	0.823	0.809	0.81	0.817	0.658	0.719	0.722	1.348	1.356	1.357	1.168	1.183	1.242
O60869	0.984	1.096	0.939	0.947	1.003	0.926	1.34	1.219	1.189	0.795	0.867	0.74	1.088	1.021	1.052
P42892	0	1.152	0	0	1.062	0	0	1.188	0	0	1.013	0	0	1.123	0
F8W9E7	0	0.96	0.993	0	0.935	0.98	0	1.015	0.861	0	0.935	0.959	0	0.947	0.872
Q96F86	0.964	0.89	0.9	0.916	0.933	0.842	1.112	1.111	1.125	0.994	0.983	0.982	1.132	1.062	1.156
Q6P2E9	0.937	0.965	0.993	0.95	1.047	1.002	1.004	0.981	1.048	1.001	0.948	0.997	0.983	0.942	0.935
Q52LR7	1.052	0	0	0.93	0	0	1.313	0	0	0.79	0	0	0.874	0	0
P84090	1.042	1.073	1.067	1.038	1.056	1.094	0.856	0.841	0.87	0.982	1.01	0.996	0.74	0.712	0.713
Q9UHY7	1.048	1.263	1.145	1.062	1.177	1.037	1.031	1.087	1.06	0.953	0.942	1.008	0.925	0.88	0.962
P42126	1.044	1.075	1.039	1.049	1.047	1.025	0.997	0.985	0.983	1.071	1.057	1.057	0.887	0.801	0.816
O75521	1.193	1.222	1.133	1.152	1.24	1.138	1.062	0.991	0.996	0.763	0.774	0.798	0.582	0.483	0.669
P30084	1.158	1.083	1.115	1.112	1.083	1.094	0.957	0.937	0.941	1.098	1.089	1.048	0.88	0.817	0.789
Q14244	0.889	0.858	0.847	0.947	0.881	0.866	0.926	0.928	1.013	0.992	1.15	1.097	0.954	1.066	1.169
P29320	0	0	1.034	0	0	1.183	0	0	1.185	0	0	0.587	0	0	0.413
Q15375	0.782	0	0	1.014	0	0	1.15	0	0	1.071	0	0	1.619	0	0
P54760	0.897	0	0	1.159	0	0	1.147	0	0	1.188	0	0	1.221	0	0
P00533	0.91	0.419	0.815	0.921	0.64	1.042	0.876	0.754	0.853	1.271	0.751	1.139	0.98	0.794	0.953
Q12929	0.617	0.609	0.57	0.593	0.651	0.617	0.706	0.741	0.656	1.49	1.518	1.456	1.716	1.649	1.615
Q8TE68	1.091	0.985	0.876	0.99	0.994	0.957	1.435	1.162	1.157	1.025	0.78	0.868	0.928	0.992	1.188
Q9H6S3	1.129	1.284	1.146	1.112	1.275	1.092	1.237	1.259	1.12	0.82	0.744	0.864	0.76	0.718	0.77
P42566	1.076	0.988	0.859	0.961	0.9	0.896	0.992	0.944	1.008	1.012	0.974	1.038	0.912	1.06	1.069
Q9UBC2	0.918	0.825	0.886	0.938	0.886	0.902	1.073	1.049	1.083	0.967	0.962	0.976	1.105	1.14	1.164
G3V3D1	1.21	1.06	1.058	1.155	1.03	1.057	0.803	0.676	0.716	1.17	1.149	1.172	1.027	1.046	1.018
Q9NRG7	0.705	0.93	0	0.772	1	0	0.757	0.903	0	0.942	1.015	0	0.759	0.812	0
A0A087X1U6	0.921	1.096	0.933	1.1	1.224	1.043	1.093	1.389	1.154	0.732	0.781	0.797	0.828	0.904	0.819
B5MCA4	1.066	0.951	1.144	1.024	1.019	1.059	0.854	0.747	0.776	1.059	1.114	1.217	0.932	0.694	0.671
Q6NXG1	0.994	1.035	1.021	0.977	1.024	1.05	0.914	0.934	0.95	1.071	1.101	1.108	0.903	0.959	0.945
Q9H6T0	1.055	0.783	0.994	1.058	1.145	1.042	1.165	1.269	1.098	0.806	1.037	0.808	0.888	0.88	1.09
Q7L775	0.862	0.933	0.782	0.87	1.115	0.747	0.931	1.236	0.899	0.924	1.07	1.018	0.848	1.116	0.987
P07099	1.104	1.136	1.112	1.112	1.07	1.083	1.345	1.381	1.298	0.587	0.614	0.65	0.754	0.774	0.786
Q9Y6I3	1.649	1.06	1.113	1.169	0.975	1.055	1.084	0.996	1.11	0.811	0.797	0.901	1	0.779	0.942
O95208	1.011	0	0	1.031	0	0	0.913	0	0	0.871	0	0	0.843	0	0
Q99808	1.005	0	0.963	1.032	0	1.035	1.005	0	1.147	0.861	0	0.912	0.992	0	0.801
Q14542	0	1.148	0	0	1.103	0	0	0.977	0	0	0.907	0	0	0.768	0
Q9BZQ6	0	1.197	0.873	0	1.065	0.869	0	1.358	1.056	0	0.656	1.093	0	0.648	1.324
M0R1Y2	1.624	1.588	1.436	1.483	1.423	1.317	0.852	0.864	0.846	0.844	0.864	0.785	0.487	0.48	0.448
Q8N766	0.887	0.814	0.829	0.939	0.85	0.839	1.255	1.347	1.32	0.805	0.725	0.701	1.141	1.186	1.164
M0R2A0	0.927	0.83	1.073	0.929	0.893	0.978	0.943	1.066	1.149	0.972	0.84	0.848	1.126	1.025	1.046
Q15006	1.011	1.129	0.938	1.024	1.132	0.963	1.014	1.065	1.044	0.843	0.959	0.829	1.038	1.064	1.074
Q9P0I2	0.78	0.9	0	0.896	0.839	0	1.21	1.112	0	0.671	1.107	0	1.047	0.88	0
Q5J8M3	1.116	0.833	0.983	1.081	0.952	0.837	1.281	0.896	1.296	0.835	1.222	0.723	1.504	1.216	1.045
Q9BV81	0.962	0.648	0	0.86	0.818	0	1.076	1.288	0	0.918	0.892	0	0.956	2.153	0
Q9NPA0	0	0.837	0	0	0.978	0	0	1.115	0	0	0.702	0	0	1.083	0
O43402	0.9	0.99	0.986	0.87	0.91	0.881	1.053	1.066	0.956	0.873	0.935	0.902	0.993	1.057	0.995
O43414	1.365	1.139	1.133	1.114	1.181	1.146	1.239	1.044	1.115	1.226	0.916	0.973	0.715	0.894	0.866
O75477	0.994	1.072	1.002	0.994	1.035	0.981	1.022	1.087	1.011	0.937	0.783	0.959	0.959	0.787	0.941
O94905	1.031	1.048	1.068	1.033	0.998	1.059	1.058	1.017	1.052	0.874	0.92	0.874	0.909	0.972	0.917
Q96HE7	0.961	0.982	0.978	0.966	0.953	0.917	1.054	0.985	0.996	1.023	1.078	1.003	0.977	1.032	0.945
P27105	1.318	1.121	1.504	1.293	1.199	1.492	1.554	1.351	1.716	0.424	0.457	0.278	0.429	0.8	0.281
Q3B7T1	0.898	0	0.837	0.748	0	0.86	0.851	0	0.916	0.891	0	1.104	1.006	0	1.09
Q9H501	0.928	0.912	0.789	0.855	0.919	0.915	1.121	1.076	0.887	0.934	0.976	0.92	0.951	1.064	0.889
Q9H0W9	1.073	1.029	0.954	1.107	1.018	1.149	0.783	0.754	0.812	1.099	1.063	1.085	0.609	0.671	0.631
Q8NBQ5	1.058	1.052	0.965	0.959	0.985	0.965	0.868	0.856	0.79	1.196	1.125	1.15	0.967	0.96	0.911
Q92506	1.267	1.219	1.073	1.271	1.294	1.034	1.034	0.985	0.937	0.785	0.747	0.76	0.577	0.616	0.574
Q9HBU6	0	0.507	0	0	0.601	0	0	0.717	0	0	1.49	0	0	1.778	0
Q99447	1.007	1.096	1.093	0.993	1.073	1.069	0.917	1.001	1.051	0.876	0.899	0.949	0.877	0.892	0.922
Q15723	1.038	0	0	1.037	0	0	0.745	0	0	0.932	0	0	0.836	0	0
P78545	0	1.301	0	0	1.242	0	0	0.958	0	0	0.781	0	0	0.761	0
Q99607	0	0.916	0	0	0.872	0	0	0.85	0	0	0.989	0	0	0.921	0
O00418	0.887	0.992	1.013	0.957	1.006	1.109	0.881	0.847	0.908	0.975	1.203	1.199	0.94	1.05	1.023
P60842	0.856	0.914	0.895	0.884	0.912	0.907	1.257	1.28	1.233	0.883	0.874	0.895	1.158	1.1	1.076
Q14240	0.936	0.952	0.945	0.913	0.913	0.894	1.175	1.166	1.213	0.851	0.852	0.834	1.07	1.095	1.087
P38919	0.985	1.02	1.001	0.972	1.002	0.982	1.024	1.039	1.062	0.927	0.934	0.938	0.959	0.94	1.014
P15170	0.94	0.917	0.872	0.972	0.963	0.915	1.089	1.104	1.09	0.985	0.982	0.928	1.082	1.182	1.199
P62495	0.865	0.878	0.901	0.913	0.875	0.885	1.158	1.125	1.145	0.973	0.909	0.922	1.381	1.231	1.241
O43324	0.959	0.941	0.923	0.956	0.955	0.908	0.96	0.931	0.993	0.999	1.029	1.069	1.051	1	1.033
K7EM18	0.938	0.923	0.926	0.907	0.919	0.853	1.29	1.39	1.311	0.765	0.707	0.662	0.988	0.889	0.874
P47813	0.965	1.029	1.042	1.034	1.012	1.017	0.98	1.092	1.025	0.882	0.916	0.868	0.974	0.975	0.965
P05198	1.019	1.033	0.989	1.001	0.994	0.977	0.993	0.985	0.975	1.001	0.987	1.013	1.088	1.026	1.134
P20042	0.944	0.91	0.92	0.894	0.872	0.874	0.932	0.943	0.94	1.061	1.068	1.058	1.112	1.166	1.14
P41091	0.91	0.935	0.929	0.947	0.932	0.894	0.876	0.886	0.897	1.084	1.091	1.086	1.049	1.068	1.106
Q9BQI3	0	1.123	0	0	1.086	0	0	0.972	0	0	1.201	0	0	1.248	0
Q9BY44	1.054	0.951	1.005	1.001	0.927	0.976	1.128	1.061	1.144	0.869	0.845	0.884	0.995	0.982	0.993
P41214	0.76	0	0	0.877	0	0	0.739	0	0	1.044	0	0	0.894	0	0
Q14152	0.936	0.951	0.945	0.966	0.958	0.964	1.131	1.118	1.1	0.93	0.93	0.918	1.056	1.035	1.01
P55884	0.943	0.925	1.035	0.939	0.908	0.984	1.11	1.061	1.114	0.927	0.925	0.927	1.077	1.07	1.106
Q99613	0.893	0.953	0.926	0.903	0.932	0.975	1.066	1.103	1.09	0.916	0.905	0.892	1.046	1.039	1.049
O15371	0.94	0.956	0.949	0.914	0.963	0.941	1.076	1.032	1.092	0.888	0.894	0.895	0.996	0.979	1.029
P60228	0.952	0.932	0.915	0.916	0.898	0.892	1.109	1.133	1.139	0.896	0.899	0.877	1.013	1.069	1.067
O00303	0.847	0.86	0.942	0.888	0.909	0.925	1.09	1.106	1.173	0.897	0.917	0.953	0.909	0.921	0.952
O75821	0.895	0.916	0.932	0.861	0.885	0.896	1.069	1.053	1.091	0.897	0.911	0.946	1.101	1.07	1.11
B3KS98	0.966	0.988	0.938	0.974	0.938	1.026	1.099	1.144	1.199	0.93	0.96	0.846	1.005	1.085	0.942
Q13347	0.927	0.934	0.92	0.907	0.891	0.939	1.116	1.127	1.117	0.913	0.892	0.903	1.134	1.094	1.165
O75822	1.134	1.148	1.131	1.065	1.095	1.076	1.321	1.321	1.309	0.674	0.69	0.66	0.85	0.823	0.824
Q9UBQ5	0.982	0.97	0.959	0.929	0.944	0.906	1.21	1.255	1.206	0.852	0.88	0.851	1.023	1.1	1.055
B0QY89	0.921	0.936	0.973	0.905	0.905	0.921	1.095	1.12	1.105	0.893	0.885	0.906	1.032	1.015	1.056
Q7L2H7	0.917	0.869	0.936	0.94	0.926	0.9	1.048	1.136	1.142	0.867	0.883	0.93	0.931	1.026	1.019
Q04637	0.909	0.87	0.924	0.868	0.855	0.889	1.175	1.162	1.188	0.844	0.805	0.832	1.144	1.129	1.123
D3DQV9	0.827	0.825	0.842	0.838	0.8	0.813	1.143	1.15	1.163	0.923	0.893	0.946	1.121	1.058	1.097
A0A0U1RQK7	0.954	0.938	0	0.832	0.886	0	0.844	0.988	0	1.033	1.057	0	1.189	1.174	0
E7EX17	0.75	0.773	0.782	0.739	0.765	0.758	0.941	0.968	0.984	1.153	1.16	1.144	1.465	1.459	1.457
D6RBW1	1.106	1.06	1.065	1.027	1.022	1.025	0.978	0.97	0.922	1.064	1.008	1.075	0.955	0.968	1.007
Q9NRA8	0.975	0.896	0.86	0.917	0.992	1.01	0.949	0.95	1.069	0.943	0.937	1.036	0.878	1.014	0.837
O60573	0.949	0.925	0.932	0.928	0.888	0.875	0.929	0.907	0.958	1.063	0.985	1.021	1.143	1.116	1.132
Q13541	1.195	1.245	1.217	1.081	1.15	1.194	1.032	0.99	1.025	0.837	0.946	0.93	1.127	1.022	1.041
Q15056	1.128	1.123	1.179	1.112	1.043	1.054	1.136	1.226	1.261	0.797	0.821	0.787	0.862	0.914	0.887
P55010	1.022	0.887	0.871	0.992	0.854	0.837	1.06	1.172	1.06	0.925	0.928	0.902	1.126	1.106	1.05
I3L504	1.137	1.157	1.092	1.065	1.143	1.082	1.015	1.031	0.988	0.962	0.935	0.897	0.912	0.885	0.842
A0A087WUT6	0.997	1.01	0.977	0.983	0.985	0.993	1.052	1.084	1.072	0.868	0.875	0.866	1.016	0.987	0.985
P56537	0.903	0.996	0.921	0.844	0.978	0.845	0.957	0.955	0.973	1.057	1.091	1.137	1.131	1.031	1.09
Q9BQ95	0.878	0.732	0	0.841	0.797	0	1.128	1.033	0	0.896	1.046	0	0.901	0.864	0
Q9NV70	1.044	1.031	1.039	1	1.01	1.091	0.878	0.919	1.019	0.982	0.933	0.972	0.889	0.876	0.993
Q96KP1	0.972	1.138	1.052	0.989	1.063	0.973	1.158	1.011	1.181	0.827	0.933	0.833	0.846	1.102	0.786
O60645	0.922	1.102	1.016	0.971	1.09	1.05	0.966	1.075	1.001	0.947	1.017	0.95	0.97	0.952	0.958
Q17RC7	0	0	0.834	0	0	0.806	0	0	0.881	0	0	0.697	0	0	0.798
Q96A65	0.982	1.007	0.817	1.018	1.032	0.89	0.991	0.971	1.038	0.998	0.949	0.849	1.009	0.937	0.877
A0A0A0MSI8	0.803	0.991	0.937	0.801	0.919	0.902	0.868	0.988	0.991	1.39	1.007	0.968	0.758	1.11	0.99
Q8TAG9	0.873	0.873	1.143	0.947	0.86	0.929	1.179	1.058	1.131	0.913	0.853	0.936	0.91	0.907	0.99
Q9UPT5	0.821	0.959	0.956	0.805	0.954	0.956	0.915	1.043	1.013	1.709	1.001	0.947	0.701	1.027	1.033
Q8IYI6	0.824	0.95	0.778	0.873	1.033	0.845	0.937	1.093	0.976	0.884	0.951	0.971	1.018	1.126	1.112
Q9NVH0	0.911	0.935	0	0.877	0.921	0	0.834	0.908	0	1.087	1.084	0	0.927	0.842	0
Q9Y3B2	0.811	0.867	0.836	0.871	0.856	0.854	1.118	1.062	0.891	0.916	1.028	0.801	0.935	1.045	0.926
Q5RKV6	1.01	1.019	0.995	1.125	1.007	0.997	1.102	1.046	0.99	0.99	0.939	0.966	1.066	0.94	0.914
Q13868	1.136	1.022	1.048	1.002	1.14	1.142	1.109	1.097	1.039	0.878	0.899	0.98	0.951	0.996	0.94
Q9NQT5	0.905	0.81	0.892	0.799	0.907	1.078	0.9	0.947	0.978	0.981	0.922	0.976	0.792	0.937	0.98
Q9NPD3	0.891	0.984	0.924	0.945	0.946	0.941	0.987	0.974	0.988	0.883	0.919	0.967	0.939	0.984	0.986
Q15024	0.932	1.002	0.964	0.927	0.984	0.982	0.954	0.987	0.993	0.88	0.894	0.955	0.937	0.896	0.971
Q96B26	1.145	1.031	1.041	1.728	1.054	1.091	1.168	1.15	1.039	0.996	0.991	0.962	0.947	1.066	0.984
D6RIY6	0.673	0.985	0.989	0.708	0.962	0.925	1.082	1.013	0.929	1.101	0.894	0.942	1.283	0.915	0.898
Q9NQT4	0	0.954	0.871	0	0.919	0.866	0	0.982	1.096	0	1.016	0.977	0	0.999	1.017
Q9Y2L1	0.924	0.903	0.906	0.985	0.976	0.977	0.976	0.958	0.951	1.016	0.995	1.042	1.018	1.022	1.113
Q01780	0.883	0.915	0.931	0.903	0.898	0.912	0.937	0.931	0.964	1.103	1.049	1.082	1.129	1.15	1.173
Q93063	1.051	0	0	0.801	0	0	1.024	0	0	1.105	0	0	1.409	0	0
O14980	1.079	1.002	1.07	1.025	1.004	1.056	0.944	0.958	0.944	0.981	0.999	1.009	0.945	0.919	0.892
P55060	1.005	0.998	1.008	0.98	0.976	0.958	1.011	1.009	0.968	0.96	0.951	0.947	0.886	0.864	0.853
F2Z2X4	0.908	0.943	0	0.971	0.909	0	0.899	0.98	0	0.977	1.101	0	1	1.016	0
Q9HAV4	0.937	0.893	0.929	0.927	0.932	0.843	1.005	1.049	0.939	0.945	0.981	1.03	1.026	1.075	1.058
H3BUP8	0.88	0	0	0.757	0	0	0.874	0	0	1.526	0	0	0.962	0	0
E7ESC6	1.007	0.966	0.94	0.995	0.948	0.966	0.933	0.9	0.923	1.032	1.033	1.024	0.971	0.983	0.975
O43592	0.962	0.973	0.973	0.936	0.982	0.925	0.977	0.978	1.025	0.979	0.962	0.991	0.866	0.855	0.873
Q9BSJ8	0.848	0.849	0.831	0.816	0.812	0.829	0.985	0.932	0.967	1.088	1.098	1.122	1.177	1.147	1.208
H7BXI1	0.938	0.985	0.988	0.929	0.99	1.03	1.101	1.049	1.039	0.987	1.009	1.046	0.944	0.954	0.961
Q99502	0	0	0.891	0	0	0.976	0	0	1.047	0	0	0.944	0	0	0.996
E7EQR4	1.041	0.985	0.982	0.992	0.961	0.993	1.222	1.268	1.277	0.783	0.76	0.732	0.965	0.933	0.935
P52907	0.955	0.968	0.97	0.94	0.973	0.939	0.911	0.963	0.963	0.991	1.002	0.996	0.894	0.916	0.915
P47755	0.95	0.939	0.938	0.972	0.974	0.951	0.99	1.004	0.941	1.008	1.028	0.98	0.949	0.911	0.947
Q5VZK9	0.982	1.32	1.016	1.008	1.656	0.908	0.857	1.47	0.967	0.993	1.054	1.101	1.04	1.438	0.964
Q0JRZ9	0.884	0.805	0.893	1.007	0.842	0.797	0.895	0.845	0.728	1.108	1.049	1.02	0.891	0.807	0.744
J3KTA1	1.158	0	0	1.188	0	0	0.719	0	0	1.358	0	0	0.826	0	0
Q8NEZ5	0.931	1.056	1.092	0.969	1.02	1.033	0.815	0.663	0.789	1.093	1.198	1.159	0.879	0.717	0.847
Q9NVF7	0.837	0.985	0.937	0.908	1.285	0.832	1.137	1.202	1.188	0.98	0.845	1.123	1.085	0.94	1.249
Q9NRD1	0.739	0	0.8	0.749	0	0.817	0.914	0	1.006	0.979	0	1.169	1.174	0	1.172
Q9Y3I1	0	0	0.924	0	0	1.032	0	0	0.969	0	0	1.007	0	0	0.999
O60907	0.991	0	0	1.183	0	0	0.967	0	0	0.951	0	0	0.965	0	0
Q9BZK7	1.091	1.052	1.108	1.077	1.07	1.045	0.921	0.881	0.921	1.034	0.946	1.049	0.812	0.765	0.796
Q8N461	0.819	0	0	0.914	0	0	0.799	0	0	0.939	0	0	1.075	0	0
P0C2W1	0.832	0	0	1.104	0	0	1.091	0	0	1.51	0	0	1.288	0	0
Q9UKB1	0.891	0	0	1.008	0	0	1.191	0	0	0.86	0	0	1.122	0	0
Q9Y5B9	1.09	1.055	1.105	1.073	1.031	1.1	1	0.977	1.002	0.89	0.907	0.899	0.886	0.89	0.917
Q08945	1.123	1.059	1.111	1.101	1.071	1.081	1.072	1.018	0.997	0.911	0.936	0.939	0.892	0.894	0.859
P23610	0	0.99	0	0	0.966	0	0	0.815	0	0	1.118	0	0	0.975	0
Q8NFF5	0.901	0.862	0.835	0.883	0.823	0.77	0.969	0.847	0.878	1.164	1.176	1.076	1.151	1.081	1.045
Q96CU9	1.114	1.029	0.984	1.014	0.977	0.96	1.003	1.123	0.979	1	1.041	0.942	0.85	1.161	0.869
Q8IWF2	0.975	0	0	1.016	0	0	1.173	0	0	0.723	0	0	0.939	0	0
P55789	0.98	1.182	0.646	1.036	1.103	0.836	0.962	1.027	0.842	1.038	1.061	0.874	0.888	0.879	0.943
Q00597	0.921	0	0	0.884	0	0	0.928	0	0	1.028	0	0	0.997	0	0
Q9BXW9	0.967	1.075	1.135	1.042	1.068	1.011	1.1	1.202	1.104	0.688	0.658	0.673	0.929	0.86	1.006
Q9NVI1	1.321	1.097	1.298	1.256	1.088	1.245	1.17	1.03	1.066	0.703	0.747	0.624	0.749	0.646	0.606
C9JSZ1	1.085	1.131	1.125	0.956	1.134	1.119	1.021	0.992	0.999	1.02	1.255	0.841	0.922	1.133	0.84
Q96AE4	1.069	1.041	1.092	1.045	1.013	1.039	0.993	0.955	1.016	0.991	1.057	0.982	0.944	0.888	0.926
Q92945	1.109	1.11	1.076	1.073	1.091	1.031	1.003	1.039	1.001	0.981	0.993	0.984	0.916	0.939	0.931
Q96I24	1.166	1.107	1.091	1.109	1.108	1.076	1.005	0.988	0.994	0.876	0.874	0.865	0.791	0.821	0.833
P14324	1.114	1.069	1.107	1.102	1.042	1.08	0.795	0.764	0.782	1.092	1.057	1.046	1.118	1.11	1.068
Q13158	0.859	0	0	0.9	0	0	1.068	0	0	0.814	0	0	1.158	0	0
Q9UNN5	1.001	0.904	1.012	0.939	0.86	1.044	0.975	0.906	1.003	0.874	1.039	0.931	0.905	0.988	0.906
Q96CS3	0.931	0.898	0.735	0.932	0.934	0.79	1.056	0.985	0.906	1.001	0.994	0.906	1.095	1.026	1.081
Q16658	0.835	0.865	0.801	0.846	0.872	0.814	1.005	1.013	0.953	1.03	1.047	1.036	1.223	1.246	1.208
Q53R41	0	0.843	0	0	0.919	0	0	0.799	0	0	0.827	0	0	0.991	0
Q9NYY8	0	1.025	0.916	0	0.991	0.878	0	1.163	1.128	0	0.887	0.932	0	0.962	1.04
Q7L8L6	0.84	0.89	0.815	0.757	0.855	0.848	0.958	0.985	1.002	1.003	1.104	1.188	1.129	1.111	1.151
P49327	1.1	1.09	1.064	1.07	1.065	1.054	0.947	0.954	0.938	0.903	0.898	0.91	1.044	1.058	1.026
Q01469	1.149	1.012	0.995	1.181	0.98	1.002	0.9	0.901	1.029	1.153	1.249	1.284	0.989	1.107	1.259
Q8WVX9	0.588	0.579	0.624	0.605	0.574	0.614	0.52	0.536	0.58	1.672	1.671	1.532	1.416	1.527	1.399
P51648	1.241	1.212	1.103	1.233	1.176	1.103	1.052	1.096	1.095	0.882	0.875	0.863	0.677	0.728	0.759
Q5SYB0	0	0	0.765	0	0	1.182	0	0	0.828	0	0	1.32	0	0	1.49
C9JME2	1.104	0.869	0.913	0.953	0.975	1.014	0.896	0.701	0.76	1.35	1.299	1.245	1.036	1.081	0.957
Q96AC1	0.949	0.81	0.92	0.987	0.892	0.953	0.988	0.99	0.975	1.004	1.024	0.987	1.134	1.23	1.166
Q6P4F2	0	0.794	0.844	0	0.811	0.844	0	0.912	0.891	0	1.096	1.152	0	0.832	0.863
P02794	0.546	0.565	0.479	0.481	0.63	0.478	1.838	1.154	1.639	0.48	0.952	0.447	2.105	1.072	1.959
P22830	1.095	0.989	1.064	1.055	1.021	1.126	0.989	1.014	1.09	1.069	1.032	1.07	0.836	0.857	1.242
O95684	0.729	0	0	0.731	0	0	0.737	0	0	1.115	0	0	0.985	0	0
Q9Y613	0	0.997	0	0	0.768	0	0	0.822	0	0	0.845	0	0	1.015	0
Q9Y2H6	0.732	0.999	0.939	0.777	1.039	0.944	0.929	0.969	1.015	1.014	0.731	0.853	1.263	0.886	1.028
Q9HCM7	0.972	0	0	1.027	0	0	1.127	0	0	0.994	0	0	0.965	0	0
P21333	1.05	1.103	1.165	1.034	1.091	1.128	1.152	1.224	1.264	0.845	0.75	0.742	0.879	0.777	0.791
O75369	1.204	1.195	1.194	1.186	1.177	1.168	1.166	1.17	1.156	0.695	0.701	0.715	0.687	0.689	0.709
Q14315	0.46	0.32	0.289	0.465	0.328	0.292	0.476	0.309	0.293	1.989	2.142	2.058	1.743	1.858	1.812
A0A0A0MT60	1.042	1.039	1.016	1.048	1.024	1.068	0.972	0.992	1.017	0.878	0.888	0.908	0.953	0.933	0.983
Q9UIM3	0.866	0	0	0.96	0	0	1.128	0	0	0.9	0	0	1.089	0	0
P39748	1.15	1.132	1.186	1.112	1.154	1.166	0.972	0.97	0.985	0.821	0.813	0.817	0.825	0.832	0.816
P30043	1.109	1.28	1.142	1.135	1.185	1.168	1.135	1.179	1.175	0.727	0.738	0.721	0.687	0.775	0.68
O75955	1.025	0.919	0.985	1.044	0.953	0.98	0.86	0.776	0.775	1.125	1.076	1.057	0.854	0.847	0.847
E7EMK3	1.088	1.097	1.057	1.069	1.047	1.024	0.844	0.867	0.882	1.02	0.999	1.047	0.791	0.784	0.79
I3L1Y9	1.025	0.942	0.967	1.012	1.009	1.044	0.998	0.958	0.991	0.986	0.976	0.893	0.743	0.818	0.769
Q5VW36	0.805	0.806	0.798	0.94	0.744	0.83	0.966	0.847	0.965	0.733	1.313	0.919	0.941	0.762	0.864
E7ESA6	0.942	0.902	0.9	1.174	1.155	0.897	1.139	1.044	1.007	1.288	1.026	1.094	1.212	1.043	0.963
P41440	0	0	0.955	0	0	1.086	0	0	1.105	0	0	0.77	0	0	0.934
Q9P0K8	0	0	1.043	0	0	1.025	0	0	1.127	0	0	1.096	0	0	1.111
Q9UPW0	1.018	0.952	1.056	0.942	1.07	0.781	1.865	1.018	0.938	0.585	1.163	1.003	0.833	1.099	0.773
P85037	1.009	0.982	1.003	1.004	0.992	1.062	0.813	0.809	0.86	1.101	1.1	1.277	0.913	0.932	0.987
Q01167	0	1.016	0	0	0.964	0	0	1.19	0	0	0.921	0	0	0.954	0
S4R347	1.075	1.025	0.938	1.014	1	0.861	1.002	1.024	1.01	0.983	0.996	0.838	0.956	1.05	1.133
Q8N3X1	1.013	1.04	1.225	0.868	1.098	1.188	0.996	0.96	1.081	0.947	0.903	0.749	0.905	0.848	0.712
P51114	0.857	1.03	0.922	0.831	1.008	0.958	1.041	1.126	1.06	0.957	0.875	0.933	1.091	0.884	1.023
P51116	1.089	1.023	1.052	1.106	1.062	1.183	1.222	1.178	1.235	0.658	0.63	0.634	0.795	0.685	0.743
Q16595	0.734	0.702	0	0.751	0.732	0	0.809	0.693	0	1.214	1.347	0	0.799	0.848	0
Q9H479	1.068	1.116	1.109	1.167	1.139	1.13	1.023	0.973	0.986	0.95	0.957	0.983	0.795	0.791	0.73
Q9NQ88	0.567	0.488	0.608	0.532	0.536	0.526	0.742	0.721	0.626	1.346	1.388	1.21	1.619	1.779	1.763
P04075	1.015	0.945	0.992	1.007	0.968	0.996	1.028	1.013	1.028	1.002	0.983	0.999	1.157	1.134	1.148
P09972	1.303	1.278	1.246	1.271	1.235	1.253	1.136	1.132	1.113	0.738	0.702	0.732	0.686	0.662	0.659
Q9BXM9	0.748	0.834	0.915	0.749	0.91	0.844	0.926	0.925	0.998	1.24	1.242	1.241	1.423	1.205	1.219
Q8N612	0	0.897	0	0	0.94	0	0	1.153	0	0	1.044	0	0	1.079	0
P07954	0.953	0.973	0.99	0.928	0.952	0.935	0.874	0.865	0.901	1.179	1.207	1.199	0.989	0.948	1.004
P16930	0.925	1.034	0.975	1.074	1.014	0.994	0.96	0.957	0.913	0.91	0.896	0.989	0.905	0.979	0.985
Q96GK7	1.055	0.951	1.022	1.028	0.916	0.979	0.915	0.879	0.819	1.192	1.19	1.157	0.972	0.894	0.836
Q9BWH2	1.294	1.521	1.292	1.281	1.406	1.346	1.29	1.388	1.361	0.368	0.59	0.357	0.537	0.766	0.478
F8VWL3	0	0	0.762	0	0	0.899	0	0	1.134	0	0	1.61	0	0	1.684
Q92917	1.002	1.003	0.995	0.98	0.913	0.997	1.137	1.024	1.119	0.79	0.796	0.837	0.935	0.956	0.983
Q9NW75	0	1.102	0	0	1.166	0	0	1.211	0	0	1.251	0	0	1.275	0
Q5T3I0	0.73	0.942	0.899	0.754	0.908	0.892	1.107	1.256	1.197	0.792	0.887	0.753	1.057	1.205	1.067
Q9UKJ3	0.867	1.029	0.92	0.881	1.044	0.934	0.91	1.179	0.897	0.87	0.884	1.006	1.014	1.134	1.039
Q7Z2K8	1.103	1.034	0	1.097	0.922	0	0.893	0.75	0	0.93	0.797	0	0.858	0.879	0
P81274	1.018	0.967	0.986	1.086	1.025	0.86	0.927	0.969	0.921	0.924	1.003	0.899	0.793	0.888	0.866
Q12849	0.879	0.924	0.887	0.926	0.908	0.909	1.013	1.099	0.986	0.858	0.861	0.865	1.028	1.068	0.951
Q13569	0	0.691	0	0	0.695	0	0	0.77	0	0	1.564	0	0	1.218	0
P24385	0.73	0.745	0.721	0.715	0.725	0.668	0.998	0.811	0.837	1.395	1.257	1.382	1.487	1.2	1.449
O96020	1.075	0	0	1.247	0	0	1.176	0	0	0.399	0	0	0.989	0	0
Q9NYZ3	0	0.932	0	0	0.898	0	0	1.022	0	0	0.854	0	0	0.969	0
P14635	0.698	0.623	0.722	0.67	0.66	0.811	1.239	1.193	1.216	0.414	0.547	0.465	2.384	1.973	2.389
Q06546	0.959	1.079	0.776	1.026	0.994	0.85	0.879	0.951	0.94	1.055	1.065	0.894	0.758	0.883	0.848
Q8TAK5	0	1.034	0	0	1.074	0	0	1.024	0	0	1.05	0	0	0.893	0
P51570	1.171	1.138	1.147	1.125	1.152	1.194	0.988	1.001	0.969	0.926	0.828	0.841	0.798	0.682	0.661
Q9P2W7	0	0	0.785	0	0	0.816	0	0	0.753	0	0	1.071	0	0	0.989
O94766	0	0.884	0	0	0.822	0	0	1.199	0	0	0.944	0	0	1.22	0
P09382	0.744	0.775	0.738	0.772	0.772	0.752	0.721	0.578	0.575	1.527	1.587	1.508	1.115	1.03	1.164
O00214	0.651	0.853	0	0.792	0.938	0	1.056	1.05	0	1.149	1.123	0	1.6	1.129	0
Q9UEY8	0	1	0	0	1.147	0	0	0.874	0	0	1.363	0	0	0.925	0
E9PBQ7	0.911	0.765	0	0.933	0.668	0	1.139	0.891	0	1.014	0.579	0	1.11	0.669	0
P60520	0.816	0.802	0.776	0.795	0.764	0.697	1.187	1.244	1.178	1.067	1.004	0.972	1.238	1.254	1.318
P09104	1.216	1.168	1.219	1.162	1.173	1.195	1.064	1.029	1.062	0.828	0.819	0.828	0.678	0.704	0.606
Q92820	1.023	1.052	0.996	1.022	1.031	1.002	0.682	0.684	0.682	1.379	1.392	1.381	0.905	0.896	0.876
O75223	1.058	1.057	1.052	1.02	0.996	0.977	0.876	0.855	0.866	1.141	1.159	1.166	1.076	1.098	1.082
P19440	0.902	0.801	0.9	1.022	0.876	0.863	0.833	0.798	0.915	1.259	1.107	1.091	1.029	0.957	1.149
P13284	1.003	1.005	1.128	0.992	1.054	0.923	0.753	0.753	0.707	1.126	1.319	1.189	0.644	0.575	0.68
Q99747	0.933	0.937	0.989	0.896	0.88	0.945	1.053	1.075	1.051	0.958	0.948	0.999	1.061	1.074	1.057
Q9NUQ3	0.776	0.875	0.867	0.825	0.956	0.91	0.95	1.003	0.952	1.547	0.912	0.893	0.79	1.043	0.978
Q9BSJ2	0.892	0.958	0.788	0.992	0.978	0.89	0.89	0.994	0.958	1.056	0.931	1.014	1.033	0.988	0.9
Q96CW5	0.961	0.923	0.96	0.965	0.893	1.002	0.901	0.906	0.97	1.075	0.926	0.992	1.082	1.043	1.041
Q8TB36	1.035	1	1.072	1.01	1.05	1.083	0.911	0.915	0.958	0.951	0.978	1.034	0.882	0.881	0.787
O95452	0	0	1.07	0	0	0.956	0	0	1.07	0	0	0.982	0	0	0.898
A0A5E8	0	0.829	0	0	0.817	0	0	1.152	0	0	0.968	0	0	1.013	0
G3V1A6	0.978	1.065	0.948	1.03	0.954	1.107	0.916	0.891	0.993	0.886	0.872	0.927	0.959	0.993	0.802
Q96QA5	0.878	0	0	0.764	0	0	0.756	0	0	1.293	0	0	0.823	0	0
Q8WUU5	0.883	0	0	1.03	0	0	0.819	0	0	0.925	0	0	1.04	0	0
P16383	0.764	0	0.987	0.947	0	1.013	1.078	0	1.024	0.926	0	1.036	1.154	0	0.952
Q9H488	0.922	0.791	0.834	0.952	0.938	0.906	0.877	0.744	0.827	1.164	1.104	1.076	1.088	1.029	1.026
Q9Y2G5	0	0	0.854	0	0	0.822	0	0	0.763	0	0	1.401	0	0	1.136
Q13630	1.246	1.3	1.24	1.287	1.287	1.237	1.198	1.29	1.201	0.68	0.684	0.645	0.66	0.591	0.642
Q2TAA5	0.872	0	0	0.637	0	0	0.755	0	0	0.978	0	0	0.975	0	0
O60547	0.674	0.648	0.674	0.672	0.636	0.694	0.641	0.66	0.675	1.451	1.545	1.417	1.427	1.613	1.519
P06396	0.443	0.364	0.379	0.44	0.378	0.391	1.078	1.109	1.151	1.218	1.336	1.28	1.662	1.799	1.699
O14893	1.052	0	1.029	0.949	0	1.304	0.848	0	1.035	0.935	0	1.036	0.723	0	0.834
P57678	0.975	1.005	0.841	0.946	0.974	0.95	1.103	1.179	1.023	0.858	0.941	0.922	1.032	1.023	1.02
Q8TEQ6	0.906	0.96	0.897	0.992	1.183	1.061	1.047	1.095	0.989	0.967	0.892	0.916	0.967	1.28	1.165
O75496	0.733	1.376	0.967	0.868	1.248	0.993	0.701	1.175	0.976	0.47	0.794	0.612	1.296	1.635	1.382
Q12789	1.059	1.032	1.091	1.132	1.055	1.122	1.057	0.999	1.042	0.842	0.836	0.844	0.772	0.775	0.762
Q8WUA4	1.1	1.156	1.113	1.103	1.132	1.117	1.044	1.087	1.073	0.908	0.837	0.803	0.835	0.798	0.71
Q9Y5Q9	1.025	1.084	1.067	1.064	0.993	1.017	0.999	1.051	0.981	0.868	0.868	0.885	0.844	0.967	0.882
Q9UKN8	1.057	1.082	0.962	1.052	1.079	0.945	1.038	1.026	0.968	0.939	1.043	1.01	0.874	0.99	1.002
Q9Y5Q8	0.992	1	1.088	0.989	1.082	1.192	0.953	0.948	1.243	0.898	0.948	0.779	0.932	0.905	0.857
Q969F1	0	0.905	0	0	0.944	0	0	0.963	0	0	0.941	0	0	1.071	0
P78347	1.051	1.018	1.048	1.022	1.003	1.005	0.843	0.83	0.837	1.141	1.133	1.147	0.97	0.968	0.975
P29083	0.981	0	1.121	0.84	0	0.976	0.948	0	1.079	0.905	0	0.938	0.961	0	0.961
P35269	0.969	0.977	0.994	0.96	0.946	0.968	0.942	0.928	0.981	1.005	0.983	1.009	1.071	1.006	1.015
P13984	0.964	0.898	0.979	0.961	0.905	0.886	1.039	0.955	0.939	1.169	1.022	1.064	1.09	1.002	0.917
P32780	0	1.082	1.006	0	0.999	1.032	0	0.945	0.913	0	1.017	0.877	0	1.299	1.003
Q13888	0.871	0	0.93	0.821	0	0.919	0.863	0	0.944	0.917	0	1.048	1.066	0	1.11
Q13889	0.861	0.93	0.761	0.94	1.022	0.875	0.888	0.958	0.906	0.9	1.065	0.88	0.759	0.962	0.968
Q92759	1.004	1.018	1.003	1.1	1.042	1.032	1.099	1.028	1.003	1.11	1.083	1.006	1.125	0.919	1.043
O60763	0.998	0.993	1.024	0.968	0.987	1.01	0.969	0.964	0.976	0.992	0.991	1	0.905	0.9	0.928
F5H039	0.907	0.952	0.932	0.962	0.997	0.972	0.918	0.981	0.956	0.945	0.953	0.894	1.1	1.147	1.072
O95749	0.75	0.792	0	0.843	0.854	0	0.802	0.779	0	1.099	1.108	0	1.059	1.198	0
P53609	0.969	0	0.91	0.967	0	0.898	1.011	0	0.927	1.001	0	0.954	0.901	0	0.983
Q92696	0.968	1.042	1.011	1.012	1.066	1.003	1.006	1.082	1.067	0.762	0.786	0.782	0.907	0.907	1.048
P53611	0.925	0.792	0.943	0.887	0.9	0.928	1.268	0.895	1.128	0.807	0.838	0.875	0.895	0.898	1.055
O60318	0.983	0.983	0	0.947	0.887	0	0.981	1.013	0	0.996	1.137	0	1.055	1.032	0
Q8N2G8	0.991	0.968	0.935	0.984	0.989	0.955	1.122	1.037	1.046	1.019	1.119	1.085	0.887	1.122	1.117
Q9H2C0	0.89	0	1.012	0.944	0	0.986	0.95	0	1.196	0.886	0	1.069	0.793	0	0.98
G3V4P8	0.891	0.935	0.867	0.914	0.9	0.811	0.819	0.864	0.859	1.091	1.094	1.088	1.117	1.171	1.106
Q9NZM5	0.735	0	0	0.769	0	0	1.241	0	0	0.893	0	0	1.299	0	0
Q92990	0.695	0	0.799	0.898	0	0.856	0.964	0	0.9	1.111	0	1.017	1.329	0	1.193
Q9Y692	1.198	1.079	1.206	1.291	1.205	1.284	1.134	1.005	0.991	0.93	1.062	0.898	0.848	0.822	0.844
Q96EK6	0.925	1.004	0.874	0.932	0.993	0.988	0.803	1.024	0.794	1.159	1.124	1.272	1.043	1.157	1.113
P46926	1.043	1.021	1.089	1.059	1.031	1.092	0.903	0.926	0.948	0.885	0.999	1.018	0.876	0.915	0.956
Q8TDQ7	0.993	0.86	1.096	0.93	0.724	1.045	0.973	0.803	1.125	1.171	1.109	0.997	1.274	0.937	1.37
P11413	0.963	0.894	0.923	0.925	0.909	0.913	1.072	1.083	1.139	0.928	0.873	0.921	0.991	1.157	1.036
U3KQS2	0.959	1.175	1.316	0.946	1.103	1.256	1.081	0.918	0.95	1.015	0.917	0.956	0.996	0.588	0.608
A0A0A0MTS2	1.033	1.032	1.021	1.045	1.005	1.008	0.946	0.928	0.922	1.093	1.102	1.12	0.987	1.019	0.999
Q8IVV7	0	0	0.922	0	0	0.979	0	0	0.993	0	0	0.987	0	0	1.008
Q9NWU2	1.003	0.991	1.043	0.898	0.903	0.942	1.101	1.032	1.194	0.906	0.966	0.997	1.069	1.091	1.202
K7ELL7	0.974	1.004	1.032	0.98	1.032	1.013	0.974	1.018	1.051	1.006	1.025	1.007	0.951	1.039	0.983
Q4G148	0.922	0.73	0	0.903	0.833	0	1.096	0.893	0	0.944	0.939	0	0.975	1.033	0
A0A0G2JLB3	0.945	1.003	0.975	0.918	0.958	0.971	1.064	1.02	1.002	1.195	1.078	1.073	1.349	1.057	1.012
Q04609	1.508	1.546	1.508	1.444	1.495	1.444	1.301	1.375	1.299	0.309	0.304	0.235	0.305	0.349	0.218
P00367	1.166	1.114	1.125	1.171	1.102	1.122	0.955	0.947	0.925	0.998	1.036	0.993	0.81	0.777	0.772
O15399	0.852	0	0.804	0.872	0	0.868	1.04	0	0.984	0.934	0	1.025	1.319	0	1.182
P48506	0.944	0.951	0.968	1.003	1.025	0.965	0.984	1.013	0.981	0.903	0.911	0.894	1.142	1.129	1.127
P48507	0.779	0.756	0.736	0.671	0.753	0.688	1.099	1.129	1.044	0.87	0.953	0.984	1.384	1.603	1.476
Q9BQ67	1.044	1.121	1.044	1.034	1.04	1.089	1.131	1.162	1.267	0.735	0.699	0.804	0.787	0.806	0.913
O94925	0.757	0.675	0.697	0.7	0.697	0.729	0.859	0.77	0.812	1.27	1.228	1.211	1.232	1.163	1.164
Q9UI32	0.865	0	0	0.828	0	0	1.031	0	0	1.131	0	0	1.253	0	0
P15104	0	0	1.106	0	0	1.117	0	0	0.926	0	0	0.943	0	0	0.744
Q06210	0.941	0.916	0.96	0.954	0.893	0.934	0.903	0.932	0.926	1.138	1.121	1.163	1.031	1.083	1.062
O94808	0.788	0	0	0.862	0	0	0.822	0	0	1.402	0	0	1.251	0	0
A0A1B0GVU9	0	0	1.139	0	0	1.16	0	0	0.867	0	0	0.964	0	0	0.729
P47897	0.906	0.969	0.946	0.961	0.992	0.967	0.978	1.023	0.987	0.964	0.961	0.928	1.006	0.971	0.924
Q2TAL8	0.972	1.019	0.913	0.971	1.023	0.888	0.898	0.975	0.916	1.06	0.934	0.872	0.942	0.965	0.809
Q9H0R6	1.058	1.029	0.928	1.099	1.071	0.94	1.026	1.047	1.011	0.973	0.952	1.288	0.971	0.944	1.238
O75879	0.908	0.812	1.097	0.888	0.803	0.94	0.81	0.851	1.069	1.138	1.091	1.102	0.984	1.035	1.009
P35754	0.813	0	0	0.966	0	0	0.93	0	0	1.271	0	0	1.054	0	0
Q9NS18	1.087	0	0	1.002	0	0	1.237	0	0	0.837	0	0	1.089	0	0
O76003	1.075	1.028	1.063	1.04	1.294	1.049	1.135	1.087	1.094	0.819	0.804	0.822	0.917	1.381	0.903
Q86SX6	0.752	0.804	0.73	0.801	0.857	0.765	0.881	0.835	0.817	1.216	1.217	1.193	0.683	0.725	0.697
Q92947	1.035	0.994	0.874	1.047	0.949	0.894	0.852	1.002	1.653	0.975	1.028	0.85	0.766	0.931	0.811
K7EJ20	0	0.695	0	0	0.695	0	0	0.961	0	0	1.147	0	0	0.718	0
P00390	1.397	1.438	1.375	1.373	1.421	1.407	1.195	1.153	1.206	0.593	0.599	0.567	0.559	0.497	0.534
P08263	0.247	0.102	0.119	0.289	0.096	0.118	0.325	0.091	0.096	2.308	2.794	2.767	1.822	1.949	2.122
Q9Y2Q3	0.978	0.934	0.894	0.95	0.903	0.889	0.896	0.856	0.868	1.121	1.072	1.036	0.993	0.966	0.944
P78417	1.115	1.167	1.163	1.053	1.081	1.059	0.913	0.892	0.88	1.042	1.038	1	0.907	0.846	0.805
P30711	1.111	1.209	0	1.121	1.165	0	0.92	1.015	0	0.897	0.867	0	0.853	0.697	0
P48637	0.938	0.942	0.941	0.94	0.935	0.931	0.865	0.859	0.883	1.149	1.099	1.131	1.116	1.088	1.125
P04406	0.791	0.774	0.792	0.777	0.806	0.81	0.916	0.893	0.919	1.242	1.257	1.266	1.406	1.363	1.348
P32189	0.662	0.765	0.83	0.686	0.63	0.801	0.724	0.753	0.907	1.558	1.436	1.512	1.429	1.277	1.333
Q53EU6	0	0.405	0.578	0	0.532	0.612	0	0.766	0.871	0	0.542	0.563	0	0.652	0.78
Q8N335	0.984	0.896	0.949	0.943	0.965	0.939	0.935	0.893	0.853	1.16	1.143	1.149	1.004	0.967	0.941
P43304	0.95	0.968	0.923	0.96	0.924	0.911	0.936	0.917	0.924	1.175	1.162	1.151	0.993	0.944	0.99
A6NDG6	0.94	0.983	1.002	1.006	1.028	1.022	1.029	1.053	1.043	0.841	0.837	0.897	0.91	0.9	1.005
Q9NZC3	0.79	0	0	0.771	0	0	1.293	0	0	0.986	0	0	1.534	0	0
Q8N9F7	0	0.893	0	0	0.969	0	0	1.038	0	0	0.888	0	0	0.826	0
P23434	0.94	0.886	0.93	0.952	0.926	0.926	0.816	0.957	0.87	1.245	1.153	1.241	0.907	1.192	0.955
Q969I3	0.797	1.044	0	0.998	1.104	0	0.772	0.928	0	1.034	0.826	0	0.987	0.565	0
P41250	1.044	1.076	1.07	1.022	1.042	1.038	1.034	1.111	1.064	0.894	0.915	0.923	0.891	0.955	0.947
P13807	0.926	0.973	0.93	0.968	0.964	0.95	0.918	0.972	0.874	0.988	0.998	0.998	1.189	1.11	1.096
P35573	0.992	1.077	1.032	1.026	1.075	1.046	0.882	0.918	0.926	0.98	1.009	0.991	0.943	0.971	0.94
P11216	1.051	0.741	1.04	1.117	0.835	1.111	1.148	0.878	1.104	0.848	0.795	0.789	0.931	0.827	0.856
P06737	0.856	0.86	0.878	0.857	0.874	0.868	0.613	0.602	0.64	1.46	1.478	1.467	1.133	1.089	1.104
P11217	0	1.239	0	0	1.039	0	0	1.02	0	0	1.102	0	0	1.118	0
P49840	0.947	0.864	0.877	0.938	0.891	0.93	1.117	1.021	1.149	0.885	0.836	0.819	1.008	1.087	0.989
P49841	0.864	0.858	0.751	0.819	0.897	1.116	1.104	1.059	1.163	0.959	0.953	1.106	1.466	1.432	1.481
[truncated: 3,631 more rows]
