# Supplementary material for: Extracellular vesicles carry distinct proteo-transcriptomic signatures that are different from their cancer cell of origin
Source: iScience. 2022 May 18;25(6):104414. doi: 10.1016/j.isci.2022.104414 (PMC9157216; doi:10.1016/j.isci.2022.104414)
Supplement: Table S8. Normalized Mass Spec data for cells, related to Figure 3 [file mmc5.csv]

	Cell_22RV1_1_Rep1	Cell_22RV1_1_Rep2	Cell_22RV1_1_Rep3	Cell_22RV1_1_Rep4	Cell_22RV1_1_Rep5	Cell_22RV1_1_Rep6	Cell_22RV1_2_Rep1	Cell_22RV1_2_Rep2	Cell_22RV1_2_Rep3	Cell_22RV1DR_1_Rep1	Cell_22RV1DR_1_Rep2	Cell_22RV1DR_1_Rep3	Cell_22RV1DR_2_Rep1	Cell_22RV1DR_2_Rep2	Cell_22RV1DR_2_Rep3
Q9C0C9	-0.295673779463573	-0.290516025720156	-0.624179486303758	-0.308912303932442	-0.287977678518838	-0.272182099495462	0.0703733294665501	0.469284801613516	-0.112502204253703	-0.588400993697061	-0.333077046567632	-0.408601581726774	0.306825024542314	0.264405574268526	0.181930995539177
O14874	0.138408322170157	-2.9024152775784	-0.108365951967948	0.0899200897361718	-2.89045633750755	-0.331754318615608	0.0194017961572862	-2.95755927912939	-0.420989105893405	-0.0974745918650173	-2.96697144617155	-1.24786348234255	-0.489806658101168	-2.96652848846768	-1.64480289306592
A0A0U1RQK4	-2.93585601745281	-0.571487753611498	-2.87462181926953	-2.93652042001174	-0.366341636301427	-2.87152135332976	-2.97837669341694	-0.342519039883052	-2.93884579072311	-3.01259255418341	1.55829643787061	-2.94836861644093	-3.01392135930729	0.0280668530280655	-2.94980811424166
Q15118	-2.93585601745281	-2.9024152775784	-1.86060081486878	-2.93652042001174	-2.89045633750755	0.298584858500209	-2.97837669341694	-2.95755927912939	-0.598610611494443	-3.01259255418341	-2.96697144617155	1.70138182925221	-3.01392135930729	-2.96652848846768	0.725540909378203
Q15120	-2.93585601745281	-0.682840027801174	-2.87462181926953	-2.93652042001174	-0.991716879276528	-2.87152135332976	-2.97837669341694	-0.558278350847835	-2.93884579072311	-3.01259255418341	0.238339140938732	-2.94836861644093	-3.01392135930729	-1.23318748309465	-2.94980811424166
Q16654	-2.93585601745281	-2.9024152775784	-0.936505533777363	-2.93652042001174	-2.89045633750755	-0.945532067758675	-2.97837669341694	-2.95755927912939	-0.617221663300871	-3.01259255418341	-2.96697144617155	-0.0300753662777651	-3.01392135930729	-2.96652848846768	2.19591625193563
Q9P0J1	-2.93585601745281	-2.9024152775784	-0.884858236927937	-2.93652042001174	-2.89045633750755	-0.322357951731899	-2.97837669341694	-2.95755927912939	-0.380282324915178	-3.01259255418341	-2.96697144617155	0.49135315260999	-3.01392135930729	-2.96652848846768	0.303560250819986
Q99943	0.138408322170157	1.46910693092132	0.0373211782897223	-0.24282967376185	1.86095347391089	0.250632237244608	0.0416923613169283	0.87654251560612	0.388323298590533	-1.01369694179625	0.36983354206376	-0.808807387107506	-1.04848389863548	-0.793158249111205	-0.843991173511801
O15120	-2.93585601745281	-0.580791150156155	-0.599449893882253	-2.93652042001174	-0.400739873624345	-0.568491140381191	-2.97837669341694	-0.417792244415234	0.266464796387168	-3.01259255418341	0.331303266390524	0.885733178294581	-3.01392135930729	-0.108509796950092	0.130837724327357
Q9NUQ2	0.039646895322521	-0.381429793768841	-0.359893514150663	0.0103648482342889	-0.540909269756262	-0.297282958808587	0.18853074572203	-0.411528411758212	0.0652999120030934	0.247187942135074	0.183946241503507	0.266548791291814	0.178583866513234	-0.212906441456448	-0.117132224661271
Q9NRZ7	-0.163281098618617	-0.110874709463419	-0.180931073019634	-0.18605593149638	-0.447563064838993	0.081721193911847	0.095887646206028	-0.0614862352777244	0.1194699002713	-0.0307267332602441	-0.225977469423124	0.151428647561485	0.188187486390365	-0.241311440565611	0.0256947985336706
Q9Y2I7	-0.320815778206469	-2.9024152775784	-2.87462181926953	-0.0182271698485757	-2.89045633750755	-2.87152135332976	0.223732152280721	-2.95755927912939	-2.93884579072311	-0.759060755894519	-2.96697144617155	-2.94836861644093	-0.960124109727279	-2.96652848846768	-2.94980811424166
Q01970	0.298282164306588	-0.088732180609122	-0.0894045441502111	0.538633687841393	0.171048498025631	-0.143149648916755	0.268580572509969	0.116705060493574	0.0780379882726036	-0.873031324849981	-0.756646455927261	-0.396072269803324	-0.880500309961395	-0.836176724191765	-0.828660972883211
Q9P212	-2.93585601745281	-0.447045381365603	-2.87462181926953	-2.93652042001174	-0.466264777021206	-2.87152135332976	-2.97837669341694	0.10713499415607	-2.93884579072311	-3.01259255418341	-0.48662740086843	-2.94836861644093	-3.01392135930729	-0.398561283694696	-2.94980811424166
Q4KWH8	-0.301961617848893	-2.9024152775784	-2.87462181926953	-0.283757866166385	-2.89045633750755	-2.87152135332976	-0.0505556479746543	-2.95755927912939	-2.93884579072311	0.0265944619687711	-2.96697144617155	-2.94836861644093	-0.354866340682338	-2.96652848846768	-2.94980811424166
P19174	-0.629728017576994	-0.208724531328503	-0.158866541012631	-0.605592896044844	-0.16523928960548	0.196362650300849	-0.215279817646688	-0.207094790614029	-0.178907549340108	-1.016741538016	-0.238599741758537	-0.292460021784481	-0.542945866056418	-0.351488249221344	-0.199343625726296
P16885	-2.93585601745281	-0.155107987437519	-2.87462181926953	-2.93652042001174	-0.215663479216888	-2.87152135332976	-2.97837669341694	-0.0678319313038043	-2.93884579072311	-3.01259255418341	-0.0359738273045976	-2.94836861644093	-3.01392135930729	0.142848355379301	-2.94980811424166
Q9BV57	-0.676143797554744	-0.574589360244619	-0.676623345980446	-0.821506989823773	-0.851928172252458	-0.836045298534188	1.55998742541695	1.25722284238921	1.20093984566796	-1.48670986605532	-1.10146875392388	-1.25978276826827	0.680842684360735	0.424920998746189	0.622114582288801
Q04446	-0.657590675684745	-0.490682626363401	-0.456660608095686	-0.546573532963972	-0.519165209230076	-0.381804889446557	-0.808082638424999	-0.474091522752898	-0.486595707553078	0.205527657326729	0.110483497863312	0.151428647561485	0.23944700575435	0.55376016203959	0.725540909378203
P61604	-0.185391528937446	-0.0380575164730973	-0.158866541012631	-0.434301423948309	-0.269132943689368	-0.262762694517206	-0.183673952652014	-0.285914748799379	-0.22624369985155	0.3210002230175	0.588809792228403	0.478475464301976	-0.266614069166418	-0.370328242197871	-0.347329455252944
Q15029	-0.188548727311932	-0.177198229676323	-0.10520660403345	-0.176582178628739	-0.18415951308657	-0.102106138093689	0.000307518544597892	-0.0614862352777244	-0.0427727468714444	-0.284220849770396	-0.292178587880883	-0.264128506689668	-0.26977090667177	-0.165500353742255	-0.18355224694008
Q9NRX4	0.626381175387591	0.344541988348511	0.353108386368777	0.512862008468198	0.324461070225193	0.269805794160335	-0.174185338834366	-0.270169332292779	-0.330087131910553	-0.403833895370848	-0.445985962361993	-0.446149620377499	-0.892774217948847	-0.973721482690236	-0.886842627864654
P31946	0.205471130037292	0.00635307898616905	0.100881093505803	-0.0531374540023134	-0.026098576402254	-0.0863040782104502	-0.227912204901575	-0.238650445064838	-0.204163677890792	-0.0911236937673681	-0.0994436487704885	-0.084010855335633	-0.411442700318579	-0.235001762159256	-0.359884687067621
P62258	-0.103180127872421	0.0889972223650092	-0.038779266043649	-0.227071147340258	-0.022928540106493	-0.11789930631853	0.153362416363898	-0.222877166297072	-0.188381302207749	-0.189414605752778	-0.00101056576026723	-0.0332506541225422	-0.291858601774297	-0.190793511109954	-0.300191217260344
Q04917	-0.175917776069805	-0.145635312696278	-0.0735936845440984	-0.327761761199183	-0.328758699239512	-0.190430704549452	-0.30988011181708	-0.263868532879499	-0.204163677890792	-0.0911236937673681	-0.102613685066249	0.0239533075771947	0.108232231267079	0.104545537481514	0.102130169804274
P61981	-0.147477271463058	0.0603655492966361	0.0182782126369336	-0.182898373000507	-0.158929611199125	-0.121056864814403	-0.250004989003927	-0.326808216045009	-0.197851813974688	-0.315750847152385	-0.184915289936455	-0.122025029971523	0.0412054809836905	-0.0990006910666239	-0.00927885952004837
P31947	0.539298090400327	0.611422961850243	0.603754754397837	0.49676204739474	0.57503170925456	0.536013097003222	0.671096537161914	0.915486425817435	0.833646500144573	-1.46907144675743	-1.45576592292377	-1.47523087006072	-1.39068651602408	-1.33143780290903	-1.42686243049065
P27348	0.778329952352273	0.753525723142854	0.523260950970496	0.541856153655621	0.504209673845646	0.41712638826414	-0.268927420745453	0.00522154774564039	0.0334761332950145	-0.582168862230909	-0.402139227971302	-0.539749571940998	-1.2086509598128	-0.712996690178795	-0.736400214075232
E7ESK7	-2.00730286855128	-1.06706111936473	-2.87462181926953	-1.7315398506539	-0.710932160029514	-2.87152135332976	-1.28383261549091	-0.405262932491784	-2.93884579072311	0.240775810878238	-0.0169076962790383	-2.94836861644093	-0.216056096096427	-0.0736284565612236	-2.94980811424166
P63104	0.0682896852733972	0.152711562712589	0.25072666354684	-0.129165497954137	-0.0514467801917803	0.0626531586725342	0.0194017961572862	-0.232342231227319	-0.0364257421328574	-0.240017635349216	-0.219664156030671	-0.201061326300055	-0.257141394425176	-0.420497621096503	-0.510032899241388
P15428	1.14854547584815	0.370192559989128	0.0849792671250533	1.43173341559937	0.241282772273283	0.205933590705094	1.30820800858937	0.276578902630005	-0.219936956658558	-1.87553444618849	-0.83661968189563	-0.642240616565117	-2.05515991793334	-1.24513754849692	-1.03290765546282
Q9C0C2	-0.42425567192201	-0.534231834187357	-0.400523906401769	-0.396753385297585	-0.481837293007618	-0.328622608533289	0.0416923613169283	0.186964437824941	0.208874773156251	-0.34409597258355	-0.520959675659848	-0.461776720248148	0.108232231267079	-0.105340429556715	-0.00610101127463122
Q05823	-0.204329291144381	-2.9024152775784	-2.87462181926953	0.0548920799316631	-2.89045633750755	-2.87152135332976	-0.129864088258885	-2.95755927912939	-2.93884579072311	-1.08054098823896	-2.96697144617155	-2.94836861644093	-0.433410158417831	-2.96652848846768	-2.94980811424166
O75600	-2.93585601745281	-0.0729057104877294	-0.0799190785046021	-2.93652042001174	0.0882278744539829	-0.139994627021338	-2.97837669341694	-0.172342004010077	-0.282937196066661	-3.01259255418341	-0.48662740086843	-0.367857415551469	-3.01392135930729	-0.124351587327656	-0.297045560396301
Q9UJ83	-0.449264121260025	-0.129840358744205	-2.87462181926953	-0.611795635175369	-0.278557085649312	-2.87152135332976	-0.435477948620462	-0.295357454166736	-2.93884579072311	-0.141894387083371	0.148793205390479	-2.94836861644093	-0.0861003138650109	0.293252007850798	-2.94980811424166
Q16880	-0.342794380342068	-0.321904076688933	-0.199828960978861	-0.26487588968173	-0.341292935909687	-0.105265486028187	0.207727461841888	-0.0329144867286513	0.626619694198647	-0.532248508880289	-0.660843446295733	-1.10397664429838	0.233035906619612	0.0503552905280323	0.438425084087154
Q5HYK3	-0.0810063578268091	-0.468874853828486	-0.0925656630344327	-0.0785017284941512	-0.124200470205974	-0.0863040782104502	-0.287836534156081	-0.311087654274006	-0.317522396904927	0.151116385618464	0.193539268230401	0.0685151625547839	-0.546067853440175	-0.517397780826499	-0.519384422289161
E9PCR7	0.21825907029961	0.296492093719349	0.279493268482893	0.185633170562631	0.196572158039034	0.304983221616564	0.191729518413037	0.161399700827071	0.202481356766988	-0.799184654016981	-0.799753051043179	-0.747289284343208	-0.947898669509234	-0.80853391561949	-0.953957098074257
Q16698	-0.666869452472738	-0.596287277702581	-0.605635254289456	-0.636587512229927	-0.640014004541784	-0.621079020363997	-1.14302253520327	-1.14627736829491	-1.16359315334568	1.53886952985107	1.60741619447485	1.52453194551617	-0.0543202729127145	0.162015167616526	0.0607060200032901
Q9Y6K5	-2.93585601745281	-2.9024152775784	-0.698174872075555	-2.93652042001174	-2.89045633750755	0.490990064221127	-2.97837669341694	-2.95755927912939	-1.3982663644917	-3.01259255418341	-2.96697144617155	1.02539398487439	-3.01392135930729	-2.96652848846768	0.454508875992493
O43598	1.00864999937914	0.808533228778383	1.11214785350195	0.82949043543705	0.723458391900581	1.04698982009438	0.294231144150586	-0.00113761949964513	0.324141156890118	-0.903710662020106	-0.86115450544169	-0.848679938107282	-1.2176632741014	-1.10706062699769	-0.984370653569849
P09543	-0.0461286696272211	-0.0412272186674282	0.0182782126369336	-0.0689926226106829	-0.048279436367525	0.0562996921125181	-0.24684996710851	-0.342519039883052	-0.238852749890165	-0.167247970193484	-0.175430878056571	-0.210530753210865	-0.367449734451908	-0.454928142936885	-0.447589118178226
Q6L8Q7	-0.489844246941108	-0.549763310643082	-0.202977288939513	-0.446803956128535	-0.49428721029491	-0.369302357266332	-0.114018932311639	0.0816277370227861	0.0302954556216403	0.22154562757599	-0.00419061929651601	0.062145517804017	0.162583215639035	0.251591723042452	0.293943990547213
A0A087X2I1	0.0173865297888041	-0.088732180609122	-0.165172546598042	-0.081670760385743	-0.0546137842816753	-0.275321107059953	-0.139367136101165	-0.0836904096240752	0.0525667092202931	-0.31259951335046	-0.257522173500064	-0.232613338184036	-0.171744458167267	-0.0736284565612236	0.0607060200032901
P62191	-0.452388261076314	-0.189813186706834	-0.196680254568852	-0.47178846841892	-0.215663479216888	-0.259622101471525	-0.126695729478602	0.234945946691136	0.144991231887643	-0.463429152585541	-0.326789208182312	-0.317617553356549	-0.00659159279618143	0.235580357229976	0.255502472868621
P17980	-0.232711270567041	-0.274807161499096	-0.152559061736529	-0.277465401386786	-0.231401318882597	-0.247055793940032	0.0480638163309762	-0.0487909225648272	0.0525667092202931	-0.410113895194692	-0.38018582889344	-0.308186378451696	0.210605251719219	0.0567261433956946	0.124456225381307
P43686	-0.0841750535144731	-0.0095152456719365	-0.130471366634002	-0.144979851896766	-0.0577804479271656	-0.196728495039101	0.332737483542542	0.34071543343268	0.192893319057723	-0.535371790340467	-0.452243141052685	-0.567751670987912	-0.0892765669065538	-0.0323539764653839	0.0320577066815044
P35998	-0.188548727311932	-0.343851811770462	-0.21556680064457	-0.321480180765403	-0.335026635854597	-0.341146965482012	0.233338175278933	0.254155589566479	0.228061648415856	-0.4947358693537	-0.47725498228834	-0.499237908799747	0.140193728445124	0.184389199207371	0.159568729605325
P62195	-0.147477271463058	-0.0285464080730792	-0.0925656630344327	-0.343458782901002	-0.21881180717754	-0.272182099495462	0.226933893693342	0.257358128603354	0.378689610125066	-0.613311625901849	-0.511601549958755	-0.474270703573175	-0.0988033969889049	-0.124351587327656	-0.0124563900645047
A0A087WW66	-0.305104954368426	-0.240213452615741	-0.3473774831009	-0.459299656168802	-0.372599652677846	-0.456674646255518	-0.262621415160042	-0.25126245470841	-0.166270871888921	-0.236857576825677	-0.169106182960681	-0.14417726185836	-0.146393561906235	-0.00056760805640244	0.0288760977198768
O75832	-0.242165271202916	0.270889979714363	1.96540346692966	0.102666596140436	0.378944281278448	1.5981072016522	-0.572870805582478	-0.311087654274006	-1.15459482769835	-0.635084673951709	-0.492873533303791	-0.9646901156032	-0.423997932133257	-0.247619654403129	-1.15655280814557
O00231	-0.128501095395203	-0.167733164746076	-0.168324994848544	-0.09751086269597	-0.0957535967426286	-0.111583111946762	-0.148867126326271	0.0211249328321436	-0.112502204253703	-0.277910441351087	-0.361352985252548	-0.276724086110919	-0.184411792216627	-0.035530869600733	-0.00927885952004837
O00232	-0.364753420296635	-0.199270530692628	-0.202977288939513	-0.299482295173476	-0.234547742851102	-0.196728495039101	-0.14253414019106	-0.0170300244077816	-0.0427727468714444	-0.189414605752778	-0.127961888855776	-0.201061326300055	0.00296241968842134	0.0917872025267292	0.0989419086418291
Q9UNM6	-0.339655771182996	-0.183506443513842	0.00241808465176968	-0.236527379178795	-0.231401318882597	-0.171528312496818	0.0321374408280111	0.0688812306185219	0.0493841748414619	-0.303143281511922	-0.270129739140526	-0.295606062595575	-0.168576775317372	-0.143350540037055	-0.478832620990782
O00487	-0.292529279192753	-0.249652723733039	-0.158866541012631	-0.286903523030427	-0.146305884872029	-0.190430704549452	-0.300435128716263	-0.311087654274006	-0.273496777840362	-0.0625288042908969	-0.127961888855776	-0.156828048325955	-0.0193260178115456	0.16840635484265	-0.0315148640784922
Q13200	-0.371023799252563	-0.192966004906911	-0.23758369443126	-0.377956954203808	-0.316217942986374	-0.300418756173592	0.000307518544597892	0.110324724501223	0.0844088411402657	-0.48534821801478	-0.408407980363614	-0.427383132631376	0.130602357647039	0.139654877263314	0.130837724327357
O43242	-0.295673779463573	-0.343851811770462	-0.353636335459971	-0.255429771231429	-0.341292935909687	-0.341146965482012	-0.208961478180861	-0.0551392305391371	0.0271150896881688	-0.258970507172172	-0.127961888855776	-0.115692726860545	0.0412054809836905	0.15562510210669	0.233095910265863
P55036	-0.0905114334628857	-0.145635312696278	0.0817998403602202	-0.157625029941885	-0.316217942986374	-0.0451777668603565	-0.0505556479746543	-0.131215692659983	0.221664923678838	-0.413253300349103	-0.452243141052685	-0.298751719459617	-0.320230613057402	-0.260231664046701	-0.284459101358909
Q16401	0.0364659065653183	0.0190535828376427	-0.0546091655798518	0.0358015040063844	-0.0546137842816753	0.0213786785766944	-0.482409813998049	-0.573832810187286	-0.417860306913557	-0.135552650262111	-0.137461879080881	0.180175039643278	-0.738749433920021	-0.774690185858035	-0.478832620990782
Q15008	-0.194862040704384	-0.249652723733039	-0.372402823206093	-0.390489552640562	-0.369470853697997	-0.35053586952021	-0.14570080383655	-0.102709619503393	-0.137817655997684	-0.369265815923351	-0.235444719863121	-0.103024032451009	0.0922620064237028	0.174798659022417	0.15318205800607
P51665	-0.242165271202916	-0.35325187598053	-0.303519222113353	-0.418663735182035	-0.347557592711077	-0.234483228491499	-0.221596728534819	-0.162856538364468	-0.172589923421534	-0.252654312800403	-0.225977469423124	-0.24207179201995	0.0348286635761937	0.00261275787706898	-0.0505617312669793
P48556	-0.279947422796358	-0.120359121343302	-0.294110618380063	-0.365417822855569	-0.29425609123774	-0.312957887521832	-0.101336789495642	-0.0424413168110023	-0.128326954295935	-0.26528526404253	-0.355072194313307	-0.370994020400091	-0.0415994352891677	-0.0450596280516445	-0.00927885952004837
O00233	-0.530350129618349	-0.509357497748058	-0.605635254289456	-0.521673712937495	-0.331892871699619	-0.375554473910877	-0.535483420748378	-0.771879077840842	-0.802354919342137	0.520599503854211	0.579127441730166	0.76581735336415	0.0188918059355096	0.117308534143072	0.390209329054431
Q13442	0.215061670222246	0.341336827210476	0.209215203341229	0.12179527098267	0.0977736280570212	0.0562996921125181	0.291023925369063	0.356765385911526	0.353010689896097	-0.709562341234833	-0.673231699599287	-0.707191685683958	-0.467890491936114	-0.489307724624743	-0.419433726393905
P82664	-0.629728017576994	-0.415823381385613	-2.87462181926953	-0.343458782901002	-0.46938017489609	-2.87152135332976	-0.287836534156081	-0.320521154291126	-2.93884579072311	-0.0148140646091834	0.22553377964898	-2.94836861644093	0.383961410932728	-0.102170727362385	-2.94980811424166
P82912	-0.411741316246682	-0.415823381385613	-0.645791735713603	-0.296338182022507	-0.240839440526238	-0.500230225052289	-0.3884532662429	-0.570722829349775	-0.780851217874919	0.192718032926873	0.337722499934424	0.170590363515531	-0.133710089653627	-0.298031906867826	-0.158267546126682
O60783	-0.314532623634623	-2.9024152775784	-2.87462181926953	-0.412405718805616	-2.89045633750755	-2.87152135332976	-0.572870805582478	-2.95755927912939	-2.93884579072311	0.578706764145743	-2.96697144617155	-2.94836861644093	-0.257141394425176	-2.96652848846768	-2.94980811424166
P82914	-0.235862976619861	-0.25594365272301	0.164565196882652	-0.119672717048522	-0.319353740351379	-0.108424477559516	-0.49803264811382	-0.511547508617692	-0.527113139508117	0.0872047098190097	0.238339140938732	0.526785491412204	-0.279239246474974	0.0185192505401916	-0.177233195407467
Q9Y3D3	-0.279947422796358	-0.208724531328503	-0.605635254289456	-0.343458782901002	-0.30994513661809	-0.294146757288925	0.00348912750622496	0.0306706864351819	-0.326946538864871	-0.0688854512163796	0.180749117707815	0.0653301888455514	-0.0829237404403439	-0.0291767642905292	-0.325342554851925
Q5QPA5	-0.352207809209998	0.0349364465987581	-0.117841854387408	-0.081670760385743	0.0786849088371997	-0.013502661812174	-0.918467848941897	-0.750316687543175	-0.626520775544361	-0.195744851220187	-0.0740714142650885	0.0908183997112459	-0.905039467143993	-0.598345045076644	-0.739483123997372
Q9Y676	0.2950780452834	-0.487568570504149	-0.0957264291996694	0.0135433298807674	-0.49428721029491	-0.174679646298743	-0.48553523483644	-0.276468630349078	-0.320664170554518	-0.164079949025354	-0.146958792481874	0.244136609379596	-0.571028086638735	-0.364049829478968	-0.397511767604051
Q9Y399	-0.477365871567279	-0.412698813695188	-0.425491111628342	-0.428047613090962	-0.484950449673094	-0.599442353863352	-0.0219550337871911	-0.241804000872496	-0.194695338087588	-0.00526278767229408	-0.096273279071512	-0.254677870191039	0.0507729139781679	-0.310619893811233	-0.136125017272384
A0A075B746	-1.28592905148295	-0.208724531328503	-0.225004922288211	-0.849081674731237	-0.272274717338958	-0.272182099495462	-0.463648388298074	-0.642135037487471	-0.219936956658558	0.837732852116134	1.0165462217037	1.81944644751314	-0.772744428550321	-0.376605061293646	-0.416303258845968
P82650	-0.756331839974769	-0.318767069335586	-0.272143160280811	-0.65206677799267	-0.38823734144412	-0.353664668500058	-0.306732163086925	-0.351940818210392	-0.156789634488018	0.00429122481230858	0.136018726076181	0.263346252254939	-0.165408754149241	-0.108509796950092	-0.075939244736342
Q9Y3D9	-0.417999332623101	-0.471991585625898	-0.253298425451341	-0.506096728059245	-0.38823734144412	-0.287873145086955	-0.0346695904499103	-0.112214695139469	-0.0744880296178133	-0.211564419457979	-0.0804164538746763	0.113136219092252	-0.124194011481707	-0.0990006910666239	-0.00292284599562711
Q96EL2	-0.639019932117039	-0.593189009973504	-2.87462181926953	-0.330901959092742	-0.360081949659799	-2.87152135332976	-0.44174095545083	-0.386456681973218	-2.93884579072311	0.183113610297974	0.34735321886937	-2.94836861644093	-0.549189407714472	-0.0736284565612236	-2.94980811424166
P82663	-0.305104954368426	-0.331312680422222	-0.297247223228686	-0.409276083843116	-0.394489458088664	-0.0388454637493781	-0.208961478180861	-0.0614862352777244	0.0430200302000506	0.170311470324115	0.180749117707815	0.113136219092252	-0.345424777707437	-0.190793511109954	0.0830050510011453
Q9BYN8	-0.327097358640249	-0.35951653278192	-0.225004922288211	-0.403015564616051	-0.281697678694994	-0.013502661812174	-0.300435128716263	-0.301650684472942	0.0271150896881688	0.00110625110307656	0.0785906112575387	-0.026899756024893	-0.285549654894284	-0.121183904477761	0.0511538292910219
Q92552	-0.320815778206469	-0.164577414348329	-0.231295081009471	-0.30576935692736	-0.331892871699619	-0.218758799484408	0.0416923613169283	-0.07100428683252	-0.0681476236230758	-0.0307267332602441	-0.112121786545549	-0.0427745764264931	-0.155902667789703	-0.0291767642905292	0.000255635650851052
Q9Y2Q9	-0.210638969550736	-0.110874709463419	-0.269003358350526	-0.299482295173476	-0.21881180717754	-0.26904269434105	-0.0378474386953272	0.0848151091799766	-0.3426455444533	-0.0593500069417945	0.283191240031029	0.046226725054817	-0.140052489801978	0.0790335689614031	-0.347329455252944
P51398	-0.464880524201932	-0.456403507066696	-0.33172307447305	-0.543462640181404	-0.441325629866368	-0.26904269434105	-0.344482293813022	-0.458466553595273	-0.182065825840994	0.0712444684273482	0.129633195429922	0.0940057718684364	-0.124194011481707	-0.0704554446160158	-0.101295509083606
Q9NP92	0.0460098034703543	0.0667259687663562	-0.111524943499277	0.0739937142332063	0.276451101631415	0.231468818917963	-0.721754932489213	-0.470967382936609	-0.508422098770614	-0.0148140646091834	0.0913442448228645	0.269751595069204	-0.778918858661269	-0.433023633071992	-0.478832620990782
Q92665	-0.549019567673192	-0.230770747248383	-0.287836201991419	-0.396753385297585	-0.221959755907695	-0.218758799484408	-0.638141514188268	-0.539598067955552	-0.461625026880172	0.10317209737862	0.328094024950082	0.276157994585581	-0.417721113037482	-0.212906441456448	-0.325342554851925
Q9Y291	-0.257914452752134	-0.221324628798083	-0.500222545070493	-0.110176833542334	-0.19676559125766	-0.0261767693398428	-0.60086881318524	-0.561390151916749	-0.753165589434562	0.756658927763656	0.55009189068278	0.72698040717893	0.0890688129404341	-0.0926596189623666	-0.0886200553306907
C9JJ19	-0.576992853246845	-0.403322552044277	-0.265863160456967	-0.559012539780045	-0.19676559125766	-0.425509582818065	-0.268927420745453	-0.00431673188777953	0.0462019482847629	0.106366425773056	-0.0486781960083814	-0.118859049350265	0.0762988974569073	-0.238156784054673	0.0638906910448246
P82673	-0.449264121260025	-0.493796233078462	-0.422371736099492	-0.446803956128535	-0.406988581131058	-0.334885615363658	-0.513644741824115	-0.854806743364163	-0.607918266756214	0.372424591022402	0.187143641580871	0.34990609612114	-0.317079652276272	-0.436154100619929	-0.167751958006565
P82909	-0.103180127872421	-0.145635312696278	-0.359893514150663	-0.154464263776649	-0.269132943689368	-0.481574466281995	0.0448779384464403	0.13266097763481	-0.380282324915178	0.0680532843856096	0.0817785767119399	-0.0332506541225422	-0.0161428697330708	0.0280668530280655	-0.413172376275551
P82675	-0.36161762293163	0.0381139771432144	0.14544723546434	-0.343458782901002	-0.0925910742966854	0.18360548696122	-0.64434708962718	-0.430314942960766	-0.0744880296178133	0.179912671637122	0.414829882182119	0.672009488866308	-0.3957397391387	0.142848355379301	-0.167751958006565
P82932	-0.477365871567279	0.72119481845024	-0.655046569492305	-0.568336976620703	0.597588963221306	-0.256481114083426	-0.476157697353505	-0.458466553595273	-0.178907549340108	-0.258970507172172	0.0945333893616351	-0.238919343769447	-0.527329463114511	-0.885211396723549	-0.158267546126682
J3QLS3	-0.549019567673192	-0.459522004909837	-0.534386640040857	-0.459299656168802	-0.350689302793395	-0.413031207444236	-0.42608034677933	-0.420923541163284	-0.0618058868018163	0.0138479555645069	0.203134765658427	0.00487393080068071	-0.298166081050399	0.0376172142585221	0.0225138097764682
P82933	-0.377292551644875	-0.328176883057218	-0.297247223228686	-0.449928523818959	-0.328758699239512	-0.369302357266332	-0.363336454170598	1.7118598603746	-0.201007927493045	-0.0847715087411237	-0.0327969341692488	0.0525933270917488	-0.165408754149241	0.0408012780434296	0.0352396247662163
Q15125	-0.845355615548405	-0.639612103361094	-2.87462181926953	-0.772377159216321	-0.630744117609488	-2.87152135332976	-0.866429304413957	-0.879302182147701	-2.93884579072311	-0.100649556624158	-0.248062612106994	-2.94836861644093	0.0316406981217922	-0.774690185858035	-2.94980811424166
P04035	-1.18456924073716	-1.97934024532238	-1.58397429934663	-1.43997231474769	-1.87088597080619	-1.52908213034064	-0.41040948864395	-0.36135903285958	-0.386549444085504	-0.522876090300199	-0.673231699599287	-0.62674448901869	2.56343397481966	4.65279727782093	3.09975454589121
Q99714	-0.100013464226931	-0.208724531328503	0.104062392692009	-0.0563091503580745	-0.215663479216888	0.2027429862932	-0.519886547531408	-0.411528411758212	-0.499070575722842	0.365993194098807	0.52107385455731	0.372377767408676	-0.345424777707437	-0.0768011406420958	-0.196186067230424
Q9BUT1	-0.355344816563345	-0.309353640467656	-0.459775112195279	-0.521673712937495	-0.456915913757643	-0.4348637549329	-1.06753237639955	-1.08903821735163	-1.02194533194428	1.0457604510278	1.05883446709044	1.14580350011463	0.377528127906578	0.232378882830062	0.486693889861411
P31937	-0.333377358464093	-0.246506682921946	-0.146250114856515	-0.271171407128993	-0.174701059250657	-0.203024771729908	-0.851093676196541	-0.824138229783493	-0.725437890556686	0.70483106840493	0.701907454491734	0.752868639727356	-0.664374291556004	-0.601452268002391	-0.643680114365844
Q6NVY1	-0.131664662870237	-0.126680300220666	0.0373211782897223	-0.0245774224524939	-0.022928540106493	-0.146304305427693	-0.407274096260764	-0.395861640861351	-0.248305631462255	-0.22105198606843	-0.0613774061571094	-0.0141941044386323	-0.763479026341526	-0.595237360190207	-0.485076162648836
P56937	-0.524123366237814	-0.562180098349727	-0.247013703190226	-0.642780673439481	-0.584328337631738	-0.431746138329495	-0.912354003618877	-0.897650434654351	-1.04010633249209	0.653051577608089	0.556542733747516	0.924677088505895	0.803961188803985	0.731472065743105	0.89402732670056
P09110	0.157556288199669	0.149523006467536	0.28269094425409	0.112229602871746	0.193380685103202	0.266609502748189	0.297438617666341	0.254155589566479	1.03816834107532	-0.687867769347034	-0.833550396825649	-0.642240616565117	-0.729467717288222	-0.854581099464703	-0.419433726393905
Q06136	-0.245315858191952	-0.437683325985574	-0.180931073019634	0.0103648482342889	-0.16523928960548	-0.278459716219025	-0.54795300146444	-0.747234288885105	-0.355197582480301	0.333850529217252	-0.0518534838531585	0.494573145316398	-1.15143640089448	-0.0768011406420958	0.261906754454212
P25325	0.16713415479492	0.0699066464397309	0.158191345973278	0.259185744469638	0.244478505802781	0.14536242566595	-0.218438452033934	-0.194462403359143	-0.0459457588166523	-0.32205239492255	-0.39273305165037	-0.399205214843066	-0.947898669509234	-0.854581099464703	-0.957001108464211
Q9NWU1	-0.567672574061769	-0.927859968636799	-0.630356921057951	-0.493627147343183	-0.347557592711077	-0.753441338670767	-0.942900638621361	-1.07997930653243	-0.985557095655846	1.53886952985107	1.34573885700177	0.944158267288066	0.200996048425452	0.682944742111168	-0.0822803168405992
O15530	-2.93585601745281	-2.9024152775784	-0.682783516659878	-2.93652042001174	-2.89045633750755	-0.331754318615608	-2.97837669341694	-2.95755927912939	-0.0554628247136829	-3.01259255418341	-2.96697144617155	-0.524177055954586	-3.01392135930729	-2.96652848846768	-0.469464068938541
Q8IV48	0.74272835940173	-2.9024152775784	-2.87462181926953	0.281599791498393	-2.89045633750755	-2.87152135332976	-0.49803264811382	-2.95755927912939	-2.93884579072311	0.00747650055045913	-2.96697144617155	-2.94836861644093	-0.244506144071218	-2.96652848846768	-2.94980811424166
O95861	-0.349070400174701	-0.328176883057218	-0.0925656630344327	-0.478030274126213	-0.447563064838993	-0.127370900694241	-0.87255975268708	-0.830276261908995	-0.952125043737312	0.581936923649745	0.87686399477067	0.704338400532374	0.268309660829091	0.486074613047993	0.191519033248442
Q9BYD6	-0.147477271463058	-0.186659999321501	-0.556097873229008	-0.23022359559076	-0.247129599247497	-0.325490485958585	-0.11718863450597	-0.172342004010077	-0.395947045926636	0.0872047098190097	0.257555164854965	0.269751595069204	-0.0956281091441279	-0.0672821054930039	-0.0251633218409182
Q7Z7H8	0.154364239311393	-0.177198229676323	-0.0988868419117965	-0.308912303932442	-0.256561937903637	-0.133683490099699	-0.290986746580324	-0.458466553595273	-0.273496777840362	0.527052492849255	0.183946241503507	0.604184960513232	-0.27292738255887	-0.576581601419913	-0.303336489386273
Q9Y3B7	0.0301048629584724	-0.117198002459081	-0.18408166000867	0.0867342118516356	0.100956162435853	-0.121056864814403	-0.473031003271365	-0.207094790614029	-0.339506536888808	0.0329695032456796	0.0817785767119399	0.062145517804017	-0.477285621341186	-0.320056863612297	-0.0981271503033233
P52815	0.314306668749769	0.226128378505814	0.423652893292545	-0.324621168153502	-0.306808129264742	-0.158919262458203	-0.00605476939881083	-0.0805193752080962	0.116281049567873	0.224750007964732	0.209533128774781	0.29538348834794	-0.383170296222912	-0.426761453753526	-0.142453192184054
Q9BYD1	-0.317674397284214	-0.151950789063034	-0.0641029828423496	-0.30576935692736	-0.149462360759129	0.308182810881059	-0.557300530805475	-0.505309195959358	-0.05229079842624	-0.0307267332602441	0.148793205390479	0.311411879877549	-0.580380935557384	-0.454928142936885	-0.104463530251736
Q6P1L8	-0.198018154222742	-0.148793230567161	-0.0514438708388974	-0.0372740370370629	-0.0799375010803761	-0.114741388447647	-0.563529986342691	-0.567612392081621	-0.449129326839904	0.099978051808219	0.0785906112575387	0.369166784407246	-0.370594621047239	-0.323201750207628	-0.281311532641801
Q9P015	-0.0778373259352171	0.101730425147809	-0.0704304646869549	-0.160785442654013	-0.0387753735692173	-0.000823186229729137	-0.290986746580324	-0.436573795319837	-0.336367131734397	-0.0434513078386546	0.228734718309833	0.327446694642347	-0.313928318474347	-0.454928142936885	-0.259267954980802
Q9NX20	-0.267359435852951	0.0762689343831396	-0.139939706437206	-0.0911758360218196	0.0755045429037281	-0.0546736503665452	-0.801929746222966	-0.753398573928721	-0.638912882941297	0.227954649160399	0.139211919559449	0.330654422346789	-0.533577314004177	-0.46430949240425	-0.450715388707539
Q9NRX2	-0.0714982563475097	-0.237066264695646	0.0945194270752262	-0.192369967376218	-0.17785424663599	0.0150336389671066	-0.287836534156081	-0.311087654274006	-0.530226746223178	0.539961022770757	-0.0582030896069831	0.362745560518548	-0.108327319292856	-0.417365086869817	-0.189869872858655
Q9H0U6	-0.421127712333945	-0.456403507066696	-0.0925656630344327	-0.081670760385743	-0.0419437323494999	-0.184131406493152	-0.164693596447663	-0.188144063893315	-0.483475894510319	-0.284220849770396	-0.0677250631968686	0.0685151625547839	-0.580380935557384	-0.489307724624743	-0.259267954980802
P49406	-0.119008314489588	0.155900413416016	0.0659074354520843	-0.280611825355292	0.324461070225193	-0.168376606443998	-0.407274096260764	-0.263868532879499	-0.207319064414685	0.298521622776072	0.334512758230958	0.212142097961018	-0.235025969237438	0.315702531668702	-0.275015255950994
Q5T653	0.0110292507932231	-0.145635312696278	0.123156670304698	-0.103844530431355	-0.114721360149823	0.151733278533612	-0.569757648917003	-0.489705773262272	-0.411601454554485	0.398159588978966	0.183946241503507	0.475256615325379	-0.405162700494735	-0.310619893811233	-0.205657661606134
Q9BYC9	-0.452388261076314	-0.161421300829972	-0.253298425451341	-0.324621168153502	-0.13999184899219	-0.344277017161139	-0.234226240781413	-0.188144063893315	-0.308094727638729	-0.0116306106507262	-0.0327969341692488	0.0239533075771947	-0.3957397391387	-0.323201750207628	-0.497558031071625
Q7Z2W9	-0.367888812679821	0.0222295148223444	0.0531992261727572	-0.440553540592854	-0.0925910742966854	0.0118616126796634	-0.49803264811382	-0.263868532879499	-0.229396518051627	-0.106998514168968	-0.0296197219943941	0.0812580713114249	-0.310776612421527	-0.28228837871642	-0.196186067230424
J3KQY1	-0.0714982563475097	0.0858146879861778	-0.124157330754164	-0.214457662478745	0.120057796737396	0.0182059944958223	-0.516765862111102	-0.411528411758212	-0.433500100577539	0.160712703109352	0.219132709087278	0.14185164032327	-0.608415471472835	-0.476812024584475	-0.69936578127589
A8MYK1	-0.239014310421786	-0.350118930940788	-0.209272806386777	-0.449928523818959	-0.544013701393327	-0.403667847462645	-0.303583835126273	-0.477215233826274	-0.229396518051627	0.385290216056616	0.0403583203395647	0.269751595069204	-0.197073656344074	-0.445543004658128	-0.284459101358909
Q96A35	-0.283093463607451	-0.25594365272301	-0.316058353461592	-0.277465401386786	-0.221959755907695	-0.447329792843419	-0.382176447147125	-0.197621037746388	-0.197851813974688	0.0903976180643219	0.180749117707815	0.231335547769892	-0.30447208663581	-0.376605061293646	0.284330067517738
Q9P0M9	-0.163281098618617	0.344541988348511	-0.32545841767166	-0.046793072186155	-0.0102450678538848	-0.48779488438766	-0.460520008587231	-0.351940818210392	0.260061580574633	0.119146555597429	0.485631655344128	0.113136219092252	-0.471022614510819	-0.181311213348368	-0.297045560396301
Q13084	-0.229559193031826	-0.412698813695188	-0.328590951898346	-0.453052663635248	-0.419480844256676	-0.212466334704809	-0.196320537181844	-0.169180533139642	-0.308094727638729	-0.224213808193657	0.0435426880734007	-0.118859049350265	0.223421202840844	0.117308534143072	-0.259267954980802
E7ETU7	-0.166440802216732	-0.312491850404359	-0.136783956039459	-0.0911758360218196	-0.331892871699619	0.00868991632390263	-0.322468098760487	-0.542712572055145	-0.545788010892774	0.276055187410498	0.0913442448228645	0.228135958505397	-0.133710089653627	-0.486184443164566	-0.331626494073065
Q8TCC3	-0.289384392597422	-0.328176883057218	0.244337160686937	-0.129165497954137	-0.306808129264742	-0.0388454637493781	-0.284685947167045	-0.530251875230136	-0.0459457588166523	-0.141894387083371	0.171159409906406	0.892222101807243	-0.27292738255887	-0.629396332609728	-0.506914841573099
Q9BYC8	-0.0841750535144731	-0.03171711047836	0.626318202130546	0.0167221272298702	-0.127359461737303	0.391465594283464	-0.687732800962232	-0.808783770886842	-1.14258770551722	0.0265944619687711	0.222333109716726	-0.026899756024893	-0.803596369063008	-0.420497621096503	-1.04501746719967
M0R226	-0.125337181025632	-0.104550014367529	0.0468470411465124	0.284802859451033	-0.350689302793395	-0.303554148556778	-0.0854766615104781	-0.576942333676372	-0.333227329804112	0.266430484604314	-0.00737035977696821	0.011232469953648	0.0954554845396895	-0.0863172188140154	-0.19302814935954
Q9NZE8	-0.163281098618617	-2.9024152775784	-0.136783956039459	-0.374822781743702	-2.89045633750755	-0.456674646255518	-0.404138298895759	-2.95755927912939	-0.820765776064114	0.0840120874180635	-2.96697144617155	0.353115587961574	-0.127366367010423	-2.96652848846768	-0.516267690491749
Q9BZE1	-0.160121040095079	-0.136159410276818	-0.218713224613076	0.0899200897361718	-0.105239062388238	-0.152612519265211	-0.363336454170598	-0.611116643015166	-0.392814923351932	0.292101391922565	0.315259573964838	0.157814749290066	-0.222380791192318	-0.448671803637976	-0.297045560396301
Q96DV4	-0.0302619774383699	0.0222295148223444	0.0119331730273458	0.252784135876531	-0.0102450678538848	-0.0578382563604912	-0.319321674791981	-0.329951163050092	-0.24200408369209	-0.0466316737721258	-0.0677250631968686	0.202549071234123	0.143391404216321	-0.310619893811233	-0.18355224694008
Q9NYK5	-0.153799861217715	0.0508272696632163	-0.0862430732797762	-0.160785442654013	-0.114721360149823	0.0308986952604893	-0.363336454170598	-0.339377658960798	-0.254605680971848	0.0106620776799711	0.215932578335973	0.0780718933069824	-0.430273151064484	-0.29488395813767	-0.466340357865165
Q9BYD3	-0.0714982563475097	-0.114036531588646	0.0246245637051529	-0.00869937456945913	-0.0862649829249813	0.053123439070975	-0.341338568578671	-0.36135903285958	-0.22624369985155	0.218341508552802	-0.0613774061571094	-0.0522955725892644	-0.326531412470681	-0.557909443967749	-0.693186353313934
Q9NQ50	1.15180220335408	-0.252798380597081	-0.117841854387408	0.667700766016114	-0.206216227756289	-0.0103332944187974	0.252557369319271	-0.314232540869336	-0.0966688895830843	-0.647516333718115	-0.0613774061571094	0.157814749290066	-1.16651549269316	-0.345205094649498	-0.199343625726296
Q8IXM3	-0.150638742333493	-0.148793230567161	0.2379487867221	-0.09751086269597	-0.284837876588552	-0.0198403893914301	-0.24684996710851	-0.273319169378128	0.228061648415856	-0.189414605752778	0.0690284954150211	0.129086327593928	-0.263456870791932	-0.404830850199643	-0.0886200553306907
S4R2Z7	-0.443014558872311	-0.459522004909837	-0.494004873816506	-0.0689926226106829	-0.397614878927055	-0.366175663184193	0.60000404829263	0.0402192104448318	-0.314380231333379	0.0297818341259615	0.155182144402825	-0.201061326300055	1.21717391261243	0.540860206669765	0.832407693935232
Q8N983	-0.134827882727381	0.238911869911704	0.0182782126369336	-0.151303144892427	0.276451101631415	0.00551855059153047	-0.335049955156882	-0.219721415899325	-0.197851813974688	-0.0339083422218716	-0.342505886781815	0.279361589197371	-0.276083496077227	-0.663498275519109	-0.12346452777225
Q9H9J2	-0.0429559855463487	-0.0570706935884732	0.00558945038414173	-0.100677866785865	-0.187311590621785	-0.168376606443998	-0.3884532662429	-0.175503122894298	-0.235701043837344	0.064862389851453	0.132825817830868	0.0685151625547839	-0.29501252524274	-0.253926397596121	-0.240358841570174
A0A087X2D5	0.0269248094222237	0.0540063820513509	0.123156670304698	0.0326208263330097	-0.0387753735692173	0.0849003062999813	-0.208961478180861	-0.336235885311207	-0.178907549340108	-0.0498117273083748	-0.00419061929651601	0.00169513345157814	-0.33597979460662	-0.310619893811233	-0.117132224661271
Q9H2W6	-0.377292551644875	-0.170888551269969	-0.322325472631918	-0.286903523030427	-0.146305884872029	-0.278459716219025	-0.457391209607382	-0.452213588983819	-0.477234959417276	0.186314817114338	0.238339140938732	0.148236025160538	-0.555431213421765	-0.576581601419913	-0.538075463026664
Q9HD33	-0.198018154222742	0.111283527708087	0.116790680673879	-0.312054860622009	0.0755045429037281	-0.158919262458203	-0.369618034604379	-0.273319169378128	0.199285065354842	0.446452570308847	-0.115290482233213	0.317825038844401	-0.33912850101663	-0.765449156369959	-0.00927885952004837
Q96GC5	-0.311390458063075	-0.233918695978539	-0.168324994848544	-0.249130473175129	-0.319353740351379	-0.15576607507287	-0.120358001899346	-0.0583128961547125	-0.229396518051627	0.0170341335689499	-0.140627859702139	0.221737595389043	-0.216056096096427	-0.152845391498409	-0.328484720423474
Q13405	0.039646895322521	0.328518785157813	0.292285619869442	-0.0499654277148706	0.0659653221221942	0.110344467593397	-0.557300530805475	-0.536483116517929	-0.238852749890165	0.157513657646568	0.193539268230401	0.430217131841282	-0.586613955408038	-0.598345045076644	-0.510032899241388
Q8N5N7	-0.264211487122796	-0.088732180609122	-0.0197721596435269	-0.141817679246818	-0.199916178246696	-0.0103332944187974	-0.344482293813022	-0.380184683088552	-0.380282324915178	0.125538301894547	-0.0518534838531585	0.151428647561485	-0.611528177181788	-0.585911543014663	-0.578516985964182
Q4U2R6	0.0237450689417713	-0.384558592748689	-2.87462181926953	0.0771783852747411	0.0119637110827021	-2.87152135332976	-0.826528693996692	-1.06486851913949	-2.93884579072311	0.179912671637122	0.36983354206376	-2.94836861644093	-0.414582105472991	-0.87602808656328	-2.94980811424166
Q86TS9	-0.220100739195913	0.111283527708087	-0.193531170489213	-0.0880078148536894	0.468840931419757	-0.334885615363658	-0.529245985775753	0.0338532208140134	0.087594719024802	-0.325202607346793	0.177552270782785	-0.254677870191039	-0.93260426756316	-0.411098786814728	-0.0315148640784922
Q96EL3	-0.869833327654748	-0.177198229676323	0.139076986016957	-0.512328859525396	-0.369470853697997	0.205933590705094	-0.709390128436867	-0.25126245470841	-0.417860306913557	-0.0688854512163796	0.0403583203395647	0.0334972044822309	-0.354866340682338	-0.536104796515185	-0.281311532641801
Q7Z7F7	-2.93585601745281	-0.428317364710639	-0.0419459296891392	-2.93652042001174	-0.29425609123774	-0.0863040782104502	-2.97837669341694	-0.178663889059535	-0.216783033190115	-3.01259255418341	-0.464752450108115	-0.045948567850677	-3.01392135930729	0.306079349099841	-0.413172376275551
Q9BYD2	0.0523739481117656	-0.0348874801773365	-0.10520660403345	0.000831304165411575	-0.146305884872029	-0.108424477559516	-0.372758232497938	-0.248110006457907	-0.452253894530329	0.611017541845229	0.0371742565546573	0.327446694642347	-0.225542613317544	0.0153373324554796	-0.164590839122343
P49189	0.375258159506671	0.0889972223650092	0.311482335989299	0.153699836752459	0.289247826703272	0.170853034979603	-0.284685947167045	-0.210251988988515	-0.298663552733876	0.0967842896635774	0.0467273591149354	0.164201989550694	-0.364304462325979	-0.38601728757822	-0.281311532641801
P46783	-0.16960015015123	-0.120359121343302	-0.149404771367453	-0.217611585947188	-0.243984712652167	-0.139994627021338	0.146971789399429	0.139045362472079	0.0907808970292449	-0.416392307913594	-0.301622433288798	-0.276724086110919	0.0125191504406197	0.0535405662661826	0.0607060200032901
P62280	-0.16960015015123	0.00952771998085251	0.45897095793138	-0.214457662478745	-0.221959755907695	0.247437626626698	0.028953073094175	0.247751307980888	0.11309249332282	-0.198909457214133	-0.24490868863855	-0.424253915234806	0.12420949677066	0.158819994348683	-0.309625876252423
P25398	1.0444098033153	0.453668083103528	0.155004868482831	1.06325884329357	0.478484096358054	-0.0356788001038883	-0.416679055148897	-0.188144063893315	0.0589326988511117	-0.659940587248092	-0.549010234997708	-0.279872034841074	-1.01502574692014	-0.644904361045442	-0.053735070389991
P62277	-0.232711270567041	-0.375170941409769	-0.500222545070493	-0.268023838411885	-0.215663479216888	-0.322357951731899	0.0448779384464403	-0.0805193752080962	-0.153628515603797	-0.236857576825677	-0.232289333339228	-0.223151568538859	0.159383897985465	-0.0196432202216517	-0.0695968445879907
P62263	-0.355344816563345	-0.299936618589681	-0.152559061736529	-0.337181166177439	-0.291117083673249	-0.319225006692157	-0.0442021814146381	0.116705060493574	0.157758850878358	-0.44462534941042	-0.445985962361993	-0.411732878474824	-0.060678812065682	0.225976737352845	0.201109573433396
K7ELC2	-0.339655771182996	-0.431439784327519	0.00558945038414173	-0.356009219122279	-0.38511064736198	-0.130527376581341	-0.0981654237632698	-0.226032552820965	0.0239350361519201	-0.325202607346793	-0.358212787358989	-0.163151341321617	-0.197073656344074	-0.439284152299057	-0.218281387933231
P62244	-2.93585601745281	-2.9024152775784	-0.300383424748348	-2.93652042001174	-2.89045633750755	-0.300418756173592	-2.97837669341694	-2.95755927912939	-0.175748914952863	-3.01259255418341	-2.96697144617155	-0.342750155521932	-3.01392135930729	-2.96652848846768	-0.0251633218409182
P62249	0.154364239311393	0.0127026847399937	0.135892314975423	-0.0658222529117062	-0.0799375010803761	-0.0673299987471941	0.0831281421162455	0.0370360623663569	-0.0491184428975245	-0.428944345940596	-0.358212787358989	-0.408601581726774	-0.187577772837886	0.0567261433956946	-0.211970251011592
A0A075B716	-0.364753420296635	-0.202422236745449	-0.0862430732797762	-0.384224073374135	-0.375728032388689	-0.0483434048991366	-0.0918217011200659	0.145430893118337	-0.147305222608135	-0.369265815923351	-0.194396527337357	-0.336469364582691	-0.159071699681295	0.136461683780045	-0.237206023370096
P62269	0.0269248094222237	-0.186659999321501	-0.231295081009471	-0.129165497954137	-0.190463296674606	-0.253339733161171	0.464565068340393	0.34713466697658	0.253659435097416	-0.22105198606843	-0.188076056101691	-0.342750155521932	0.332521724093364	0.251591723042452	0.15318205800607
P39019	-0.0334359688625537	-0.26537715274013	-0.190381709518263	-0.233375673125975	-0.272274717338958	-0.287873145086955	0.262170509926868	0.014762644888735	0.218466972800504	-0.31259951335046	-0.248062612106994	-0.260978669604319	0.172182795951531	-0.165500353742255	0.0384218513229155
P15880	0.00785108551421887	0.0158779725847704	-0.149404771367453	-0.176582178628739	-0.111560947437696	-0.272182099495462	0.0895073102136773	0.247751307980888	0.205677926231221	-0.400693302325166	-0.232289333339228	-0.219996912027921	-0.0765696351301404	0.0949763470654999	0.0957539431874278
P60866	-0.131664662870237	-0.233918695978539	-0.00392365216949009	-0.144979851896766	-0.212514772806879	0.0404216442294832	0.233338175278933	0.183767868360708	0.192893319057723	-0.173582996867635	-0.137461879080881	-0.115692726860545	0.290772586798677	0.133268775534733	0.0225138097764682
P63220	0.042828194508727	-0.0982239229958249	-0.0957264291996694	-0.0436203881052828	-0.18415951308657	-0.193579788629091	0.368066389983721	0.158205372432635	0.202481356766988	-0.325202607346793	-0.424072701375072	-0.461776720248148	-0.11150131071704	-0.209748523585565	-0.136125017272384
P62266	-0.311390458063075	-0.126680300220666	-0.0134337603585582	-0.359145823970902	-0.231401318882597	-0.073656090118898	0.108651802129649	0.408166526906261	0.372268386236367	-0.391269160365222	-0.266978405338601	-0.25152690940991	0.0475834762258885	0.0917872025267292	0.124456225381307
A0A087WUS0	-0.327097358640249	-0.356384410207216	-0.278421572999714	-0.437427694477623	-0.463148933608296	-0.381804889446557	0.18853074572203	0.231745276758882	0.15137446604109	-0.337799695892742	-0.445985962361993	-0.421124280272305	0.348590058243597	0.315702531668702	0.0447872272540902
P62851	-0.17907605257069	-0.24336025895344	-0.155712985204972	-0.18605593149638	-0.29425609123774	-0.190430704549452	0.390563740448669	0.247751307980888	0.263263054974547	-0.325202607346793	-0.373909809060808	-0.345889957452217	0.277935121311915	0.110926455567177	0.0830050510011453
P62854	-0.210638969550736	-0.224473712877722	-0.0957264291996694	-0.459299656168802	-0.410112292204435	-0.275321107059953	0.108651802129649	0.014762644888735	0.0748530145633712	-0.362975657202092	-0.420940578800368	-0.264128506689668	0.0699156633034607	-0.0132859412260708	0.165956537320368
P42677	-0.311390458063075	-0.0982239229958249	-0.312924181001486	-0.349734802733635	-0.313081741466712	-0.381804889446557	0.33915870743124	0.206149660672479	0.684764305305524	-0.681665030216509	-0.424072701375072	-0.620542699107154	-0.260299312296059	0.114117350101333	0.722305750506244
H0YMV8	-0.0493010251559367	0.175039666456464	0.391571836015807	0.719420580709508	0.917696777811664	0.748856751977475	-0.196320537181844	0.0848151091799766	-0.106169901142725	-0.403833895370848	-0.63604392220465	-0.417994228593178	-1.08490123902593	-1.18827707988111	-0.751809640952578
P62857	-0.0207380551344188	-0.00634223372672868	-0.253298425451341	0.0899200897361718	0.12324246777893	0.0912594735452667	0.162950454073163	0.126277743481363	0.266464796387168	-0.466561686812227	-0.197556230935472	-0.327045222622747	-0.514828633773175	-0.143350540037055	0.229896049969165
P62273	-0.0714982563475097	0.248502410096659	0.177316464776406	-0.138655156800875	-0.0134164335862567	-0.073656090118898	0.255761488342459	-0.159694015918525	-0.0935012067331894	-0.21472729097254	-0.307916427546592	-0.267277967660618	0.0603429803156715	-0.320056863612297	-0.290753095616702
P23396	0.173520826394176	-0.0380575164730973	0.0945194270752262	-0.0499654277148706	-0.149462360759129	0.257022302754444	0.258965868731201	0.299015022821572	0.30490631406576	-0.303143281511922	-0.367632192337244	-0.283019603558182	-0.00340722506234574	0.104545537481514	-0.00292284599562711
P61247	-0.191705564817284	-0.0412272186674282	-0.149404771367453	-0.173423544241493	-0.0925910742966854	-0.184131406493152	0.162950454073163	0.263764000333383	0.295292391036285	-0.262128065668044	-0.351931206925208	-0.427383132631376	-0.0988033969889049	-0.0164647385751736	-0.0886200553306907
P62701	-0.305104954368426	-0.186659999321501	-0.0292772352796035	-0.440553540592854	-0.313081741466712	-0.180981194068909	0.0671853640121488	0.369609810184253	0.288884414915191	-0.340948023853394	-0.386460245282085	-0.260978669604319	0.0157053284450627	0.248388919265063	0.134028908369096
P46782	-0.213793259919811	-0.0222040079247282	-0.00075294976420941	-0.163945501177551	0.0977736280570212	-0.0926259632599085	-0.0187756070223579	0.0720674086229649	0.164144381524617	-0.331501905403093	-0.26382669928578	-0.386670978172891	-0.332830710526981	-0.247619654403129	-0.208814137493234
P62753	-0.232711270567041	-0.26537715274013	-0.139939706437206	-0.349734802733635	-0.291117083673249	-0.294146757288925	-0.0949937274075087	0.100756411865021	0.109904232160376	-0.369265815923351	-0.229133582941481	-0.235766525569369	-0.0479604788960138	0.331746224094388	0.191519033248442
P62081	-0.0239130198935598	-0.346985575925441	-0.108365951967948	-0.23022359559076	-0.391363611973433	-0.26904269434105	0.274991671644707	0.363187104720216	0.186502692093254	-0.255812589301289	-0.336220383087165	-0.216841890132505	0.0571526666419034	0.18119207541168	0.0575216522694543
P62241	-0.204329291144381	-0.617961635559324	-0.152559061736529	-0.330901959092742	-0.400739873624345	-0.275321107059953	0.0767501468740476	-0.121716725903515	0.135418548899854	-0.246336686881829	-0.254369355299986	-0.223151568538859	0.127405788182806	-0.0863172188140154	0.210702600160291
A0A024R4M0	-0.194862040704384	-0.25594365272301	-0.0767565560586588	-0.387357018413876	-0.253418212669286	-0.199876822999753	0.416289317936261	0.504707194329155	0.202481356766988	-0.0752408300062528	-0.0455025857555094	-0.213686503608612	0.24265294264367	0.277223616321189	0.124456225381307
A0A0C4DG17	-0.327097358640249	-0.00634223372672868	-0.187231872432913	-0.337181166177439	-0.0292682785965846	-0.171528312496818	0.00348912750622496	0.0593244998663236	0.132228235226086	-0.378698154579491	-0.351931206925208	-0.118859049350265	-0.212893224581867	-0.18447233223259	-0.0124563900645047
Q9BRK5	-0.722448117286382	-0.750567278158151	-0.930438384312188	-0.639684334675973	-0.812199240525862	-0.81772410374975	0.374492999915851	-0.121716725903515	-0.134654436140541	-0.0529914677888271	-0.0455025857555094	-0.150503353230064	0.642019641413956	0.331746224094388	0.105318726049327
J3KPF3	-0.906482468374101	-0.866939222782819	-0.719700797968116	-0.925440586874684	-0.854980282711976	-0.707378092534344	-0.17734855869151	-0.0995405876118006	-0.185223743711877	0.0489122813497762	0.366621331029358	0.125895723182034	0.233035906619612	0.505403375975078	0.300354571960919
Q99807	-0.00485839858585812	-0.506246150365753	-0.60872719636509	-0.217611585947188	-0.58123006990266	-0.762639461166464	-0.0155958665419056	-0.0646592472229321	-0.216783033190115	0.167111610027417	-0.0359738273045976	-0.185271740670682	-0.408302898388294	-0.891330830141821	-0.609572935012989
P49914	-2.93585601745281	0.592076944419797	-0.30978960106928	-2.93652042001174	0.0786849088371997	-0.187281243578501	-2.97837669341694	-0.282766420838727	-0.651297266775004	-3.01259255418341	0.203134765658427	0.00487393080068071	-3.01392135930729	0.120500007078903	-0.609572935012989
Q96CB9	-0.477365871567279	-2.9024152775784	-2.87462181926953	-0.462422507143985	-2.89045633750755	-2.87152135332976	-0.306732163086925	-2.95755927912939	-2.93884579072311	-0.141894387083371	-2.96697144617155	-2.94836861644093	-0.0638576094147846	-2.96652848846768	-2.94980811424166
O14841	0.484550595568956	0.798821978589892	0.642441517584802	0.46136235022828	0.504209673845646	0.610077908074763	0.159754162661016	0.449975171203595	0.154566514929366	-0.659940587248092	-0.84889143151255	-0.842551675711074	-0.880500309961395	-1.00109102779587	-1.20151401268239
Q8IZH2	-0.0651578503527723	0.0508272696632163	0.462183168965782	0.140934524023118	0.0596074123849571	1.18032102301787	1.16466812610701	-0.289062697529535	0.087594719024802	-0.507246864037834	-0.983292945333816	-0.955561610663484	-0.464757957709429	-1.50215633145866	-1.29394154367996
Q9H0D6	-0.0873434122947556	-0.303076023744092	-0.272143160280811	-0.116507766322068	-0.19361463047653	-0.275321107059953	-0.363336454170598	-0.464717820548894	-0.320664170554518	-0.0561708945536603	-0.0582030896069831	-0.0332506541225422	-0.317079652276272	-0.241311440565611	-0.249815073408712
Q13131	-0.248466070616195	-0.528016003379363	-0.484674932221756	-0.22391832914018	-0.550221158278883	-0.45978870211477	-0.538601478416667	-0.645234263950641	-0.586193823787798	-0.00844685145720139	0.283191240031029	0.439864581887881	-0.165408754149241	0.0344334550649973	0.268312097268477
P54619	-0.539686890240166	-0.704416804289316	-0.716627246421333	-0.583868453076428	-0.649279406750579	-0.691997175851726	-0.814233432621516	-0.670010755181284	-0.759321613245073	0.308153829666201	0.624327872157602	0.536453554143753	-0.149563598201996	0.386341204865105	0.108507576752754
Q5TFE4	-0.0873434122947556	-0.00634223372672868	-0.111524943499277	-0.220765141754847	-0.133676372625434	-0.193579788629091	0.156558149893396	0.199753484394224	0.365848155382859	-0.315750847152385	-0.169106182960681	-0.223151568538859	-0.380026959703379	-0.228690625237616	-0.0632531219447868
Q9H857	-0.0746679585418405	0.0985466659542846	-0.177780112238504	-0.0848394560734071	0.0119637110827021	0.0308986952604893	-0.322468098760487	-0.351940818210392	-0.140980527512245	-0.252654312800403	-0.216506957656185	-0.182112749139354	-0.679891755517537	-0.626293309239014	-0.541189069741724
Q86UY8	-0.502315593702898	-0.321904076688933	-0.574688911487712	-0.499862821614877	-0.438206254337519	-0.565393353453951	-0.218438452033934	-0.156531144403964	-0.147305222608135	0.304942846664771	0.337722499934424	0.132277222128085	0.00933327255608358	0.00579343555044338	-0.139289277814482
P21589	-2.93585601745281	-1.17803786063653	-2.87462181926953	-2.93652042001174	-1.30862338097246	-2.87152135332976	-2.97837669341694	-1.203279144897	-2.93884579072311	-3.01259255418341	2.79519289963589	-2.94836861644093	-3.01392135930729	1.55873939557448	-2.94980811424166
Q8TCD5	0.0460098034703543	-2.9024152775784	1.79151895609335	-0.170264552710164	-2.89045633750755	-0.130527376581341	-0.529245985775753	-2.95755927912939	0.0939673745196916	0.411032677582904	-2.96697144617155	0.164201989550694	-0.263456870791932	-2.96652848846768	0.316385541043675
O60825	-0.0143871570367698	-0.0729057104877294	-0.369276129123954	-0.0531374540023134	-0.152618474277486	-0.174679646298743	0.274991671644707	0.459628945877571	0.122659044810071	-0.99846521248326	-0.922337350299454	-0.888459771965891	-0.187577772837886	-0.382880280224873	-0.337908862383418
Q5VX20	-2.93585601745281	0.408698899381083	-2.87462181926953	-2.93652042001174	-0.49428721029491	-2.87152135332976	-2.97837669341694	-0.561390151916749	-2.93884579072311	-3.01259255418341	-0.704168271954246	-2.94836861644093	-3.01392135930729	-0.458055681546902	-2.94980811424166
P52209	-0.100013464226931	-0.129840358744205	-0.0261092141114732	-0.170264552710164	-0.13999184899219	-0.234483228491499	-0.454261992210812	-0.580051398897694	-0.499070575722842	0.0329695032456796	0.0276238953242007	0.167396035121095	0.303614041540884	0.174798659022417	0.245898050239723
O95336	0.160748624148662	0.0508272696632163	-0.23758369443126	0.332880198774258	0.0659653221221942	-0.133683490099699	-0.385315056306197	-0.181824301771662	-0.561337910491414	-0.129209588173978	-0.0391504007292647	-0.026899756024893	-0.843627304315356	-0.68826314669962	-0.947867320927558
Q03393	-1.09748990071995	-1.84667217505477	-2.11376902505871	-1.37533300599813	-1.65701267453763	-1.77101940533896	-0.844955644071039	-1.19729038781762	-1.15459482769835	0.743697520308048	0.0403583203395647	-0.793447595139522	1.28245948784846	0.383127778931308	-0.12663016581103
P56378	-2.93585601745281	-0.493796233078462	0.17094023815956	-2.93652042001174	-0.114721360149823	0.215507142216821	-2.97837669341694	0.0593244998663236	-0.95516728988538	-3.01259255418341	-0.251216167914653	0.927923528673799	-3.01392135930729	-0.0958303213676473	-0.724063481858224
P10809	-0.16960015015123	-0.174043573165385	-0.202977288939513	-0.245980260750886	-0.25970527442317	-0.265902892410765	-0.43860965870278	-0.329951163050092	-0.264052932432447	0.423909449919663	0.36983354206376	0.449514153799091	-0.310776612421527	-0.219221198326807	-0.104463530251736
P10155	0.119270822838177	0.11765377715547	0.142261959726189	-0.0563091503580745	0.100956162435853	0.00234751617555115	0.0257690093092678	-0.0963712202184238	-0.0554628247136829	-0.252654312800403	-0.188076056101691	-0.163151341321617	-0.467890491936114	-0.46430949240425	-0.359884687067621
P05388	-0.0714982563475097	0.0222295148223444	0.126340124263154	-0.151303144892427	-0.133676372625434	-0.0957863759720356	-0.047379074549987	-0.134381330698763	0.0971541508634576	-0.151404495272439	-0.112121786545549	-0.0744997469356151	-0.130538393297865	-0.250773210210788	-0.0727682103203627
P05386	-0.87900325227315	0.152711562712589	-2.87462181926953	-0.537239491730185	1.04105094999667	-2.87152135332976	-0.278383652583991	-0.5924830586641	-2.93884579072311	-0.532248508880289	-0.53654775421905	-2.94836861644093	-0.580380935557384	-0.869903118966672	-2.94980811424166
H0YDD8	0.356000463166401	-0.621056029942603	-2.87462181926953	0.255984805808786	-0.58123006990266	-2.87152135332976	0.265375411371934	-0.411528411758212	-2.93884579072311	-0.510373558119974	-0.311062851515098	-2.94836861644093	0.726171099525209	-0.0894885845463874	-2.94980811424166
P05387	-0.502315593702898	-0.334448072805409	-0.206125237669669	-0.608694502677965	-0.450681122507282	-0.447329792843419	0.108651802129649	0.0943790049165403	0.250458765165162	0.308153829666201	0.0977228271139144	-0.257828457180075	-0.044780112962542	0.0790335689614031	0.185126729068675
C9JA08	-0.787080509210259	-0.602482369796581	-0.741200769923627	-0.701517919365718	-0.680131347263266	-0.682762360559362	0.648465594595613	0.870054290478233	0.778577831865225	-0.466561686812227	-0.433466590775857	-0.433640311322068	0.121013484003039	0.248388919265063	0.28753444790648
P27635	-0.182233970441573	-0.303076023744092	-0.196680254568852	-0.0658222529117062	-0.391363611973433	-0.30668913512952	-0.0949937274075087	0.0752538861134119	-0.077657731812144	-0.151404495272439	-0.254369355299986	-0.0332506541225422	-0.155902667789703	0.318910766118201	-0.158267546126682
P62906	-0.122172920483534	-0.0918964411512195	-0.240727419665611	-0.217611585947188	-0.19361463047653	-0.26904269434105	-0.00287378064160822	0.123086559439624	0.0430200302000506	-0.0847715087411237	-0.0105497865418012	-0.185271740670682	0.0380169247386377	0.146042117523943	0.108507576752754
P62913	-0.150638742333493	0.0444699906676354	-0.3473774831009	-0.182898373000507	-0.256561937903637	-0.490904407876745	0.0799389975774751	0.0306706864351819	-0.131490868665507	-0.208401199600836	-0.0232643432045206	-0.377266019284758	-0.0256913937427204	-0.140184901998275	0.143604191410819
P30050	0.141598926582052	0.162278995707066	-0.0767565560586588	-0.214457662478745	0.0246616248108369	-0.256481114083426	-0.218438452033934	-0.323664879525477	-0.22624369985155	-0.217889813418483	-0.276431286910691	-0.0998560112828788	-0.3957397391387	-0.520516717955983	-0.148779979516231
P26373	-0.194862040704384	-0.202422236745449	-0.10520660403345	-0.30576935692736	-0.338159990869945	-0.199876822999753	-0.0155958665419056	-0.0360904187133532	0.0366571220522171	-0.129209588173978	-0.0296197219943941	0.0430438835024734	0.229830745481578	0.126883817184794	0.233095910265863
M0QYS1	-0.0588161135315126	-0.123519887508539	0.0945194270752262	-0.377956954203808	-0.203066390670939	-0.199876822999753	-0.155198744986309	0.00840160128188898	0.0398384212384235	-0.110172505593152	0.0690284954150211	-0.0205475709986485	-0.0384184465319651	0.0949763470654999	0.067075664754057
P50914	0.253448538435465	0.334927284569742	0.276295868405529	0.109041637417344	0.455986745893106	0.116708612234809	0.0448779384464403	0.0338532208140134	0.157758850878358	-0.309447807297639	-0.279581499334935	-0.24207179201995	-0.168576775317372	-0.247619654403129	-0.151942851030791
P61313	-0.235862976619861	-0.418947521201902	-0.114683577886523	-0.478030274126213	-0.491175409225995	-0.31609165167681	-0.139367136101165	-0.0900314817283325	0.0302954556216403	-0.148234793078108	-0.0518534838531585	0.0748860154224462	-0.168576775317372	0.0599120212802306	0.105318726049327
J3QQ67	-0.17907605257069	-0.0095152456719365	-0.256440199100932	-0.283757866166385	-0.19361463047653	-0.234483228491499	-0.139367136101165	-0.0233847671270928	-0.112502204253703	-0.240017635349216	-0.146958792481874	-0.109359059125159	-0.060678812065682	0.0312500011065403	-0.053735070389991
G3V203	-2.93585601745281	-2.9024152775784	0.244337160686937	-2.93652042001174	-2.89045633750755	-0.765704412599907	-2.97837669341694	-2.95755927912939	-0.638912882941297	-3.01259255418341	-2.96697144617155	-0.295606062595575	-3.01392135930729	-2.96652848846768	1.22909699605581
Q02543	0.192687638631401	-0.0760716911089876	0.183693871724886	-0.00234590800944306	-0.0356066778815534	0.468496089966324	0.0703733294665501	-0.0233847671270928	0.0557495507726365	-0.160911590245072	-0.225977469423124	-0.213686503608612	-0.149563598201996	-0.121183904477761	-0.0727682103203627
P84098	-0.3992202794867	-0.199270530692628	-0.23443958128029	-0.324621168153502	-0.212514772806879	-0.114741388447647	-0.152033106947529	0.024306541793771	-0.0839961310971128	-0.230536397948313	-0.137461879080881	-0.0205475709986485	-0.0638576094147846	0.203577723362291	0.108507576752754
P46778	-0.185391528937446	-0.290516025720156	-0.22815019441414	-0.167105204775666	-0.372599652677846	-0.30668913512952	0.159754162661016	0.0625097756044742	-0.358334589833649	0.22154562757599	-0.0582030896069831	-0.0554685845344722	0.149787580494576	0.187586599284735	-0.170912724171802
P35268	-0.508548613553552	-0.381429793768841	-0.162019728397964	-0.390489552640562	-0.256561937903637	-0.334885615363658	-0.429213291819072	-0.314232540869336	-0.279790772098156	0.122342289126927	0.379471637229111	0.244136609379596	0.101843292254733	0.386341204865105	0.245898050239723
H0Y8C2	0.0460098034703543	-0.0095152456719365	-0.190381709518263	-0.371688201811497	-0.278557085649312	-0.259622101471525	0.535461546011702	0.343924925273114	0.132228235226086	-0.356683959526956	-0.333077046567632	-0.153665875676008	-0.165408754149241	0.0535405662661826	-0.205657661606134
P62829	0.372047919683765	0.261293662223475	0.21240667627706	0.281599791498393	0.0437181744947468	-0.215612758673315	-0.253159645514865	0.0115819672153603	0.639534950986455	-0.340948023853394	-0.241754398269475	-0.071328712519636	-0.386313243227994	-0.0259992337460731	0.496353867488919
P62750	-0.264211487122796	-0.196118453157414	-0.0799190785046021	-0.330901959092742	-0.278557085649312	-0.26904269434105	-0.047379074549987	0.0593244998663236	0.221664923678838	-0.0688854512163796	0.024441053771857	0.0494098731332919	0.0603429803156715	0.245186380228188	0.268312097268477
P83731	0.125648818080375	-0.107712536813472	0.177316464776406	-0.176582178628739	-0.209365688727239	-0.0799807852147886	0.095887646206028	-0.178663889059535	-0.0300774341585473	0.0967842896635774	-0.0169076962790383	-0.0554685845344722	-0.0129594157746138	-0.114847524529348	0.121265911707539
P61254	-0.160121040095079	-0.365779539612288	-0.0735936845440984	-0.138655156800875	-0.303670720229445	-0.152612519265211	0.166147023537395	0.113514746819806	0.346593463862772	-0.0434513078386546	-0.137461879080881	-0.0744997469356151	0.0571526666419034	0.117308534143072	0.583383943795959
Q9UNX3	-2.93585601745281	-0.328176883057218	-0.0767565560586588	-2.93652042001174	-0.272274717338958	-0.0704932186043374	-2.97837669341694	-1.15529364599119	-1.00679422477866	-3.01259255418341	0.414829882182119	0.497793365289647	-3.01392135930729	-0.197113273231607	-0.0569080823351989
K7ELC7	-0.3992202794867	-0.177198229676323	-0.431728546600967	-0.43117472986617	-0.375728032388689	-0.416151457116972	-0.0378474386953272	0.228544876129434	-0.207319064414685	-0.0307267332602441	0.0308070434026754	-0.156828048325955	0.0603429803156715	0.254794790995092	-0.110798556925886
P46776	0.429869788582845	0.357365218740085	0.755452861551547	0.217594667740676	0.199763919256649	0.253827129486601	0.0544364718258663	-0.489705773262272	-0.517769628111649	-0.340948023853394	-0.304769621208893	-0.194746569429697	-0.692297231885053	-0.423629743671207	-0.677729114775246
P46779	-0.182233970441573	-0.0697393879980089	-0.0261092141114732	-0.236527379178795	-0.0957535967426286	-0.187281243578501	-0.155198744986309	0.0497704873817207	-0.0142009983223715	-0.122865206357819	0.12644085948093	0.0303155955206036	-0.101978361748046	-0.0514105261492938	-0.117132224661271
P47914	-0.251615907701545	-0.110874709463419	-0.0166031277519347	-0.337181166177439	-0.281697678694994	-0.165224528908783	-0.344482293813022	-0.131215692659983	-0.245155044473219	0.0329695032456796	-0.0582030896069831	0.0525933270917488	-0.108327319292856	0.107735851155282	0.207504649281957
P39023	-0.386692615854942	-0.331312680422222	-0.111524943499277	-0.406146032163989	-0.325624119307307	-0.287873145086955	-0.0696083368523726	-0.0360904187133532	0.157758850878358	-0.227375279064092	-0.178592700181798	-0.06181362414406	-0.0320555383841318	0.120500007078903	0.24269711157887
P62888	0.24064855749352	-0.296796816659396	0.0913390611417547	0.211200143867621	-0.328758699239512	-0.0103332944187974	-0.303583835126273	-0.0329144867286513	-0.0332517507086734	-0.186248967713998	-0.162780091588977	-0.0903499249233404	-0.323381200046438	0.142848355379301	0.067075664754057
P62899	-0.115843363763134	-0.139318401808147	-0.165172546598042	-0.387357018413876	-0.375728032388689	-0.425509582818065	-0.0918217011200659	-0.137546625439718	0.00803947752291928	-0.0498117273083748	-0.00101056576026723	-0.0237238240401915	0.162583215639035	0.0439856457772654	0.169150865714804
F8W727	-0.427383210532028	-0.0760716911089876	-0.341116963873835	-0.499862821614877	-0.149462360759129	-0.256481114083426	-0.432345826045757	-0.279617714428718	-0.336367131734397	-0.293683720118853	-0.178592700181798	-0.191588651558813	-0.26977090667177	-0.203431612697434	-0.158267546126682
P49207	-0.119008314489588	0.143146779850691	0.0786207279720865	-0.34032017374193	-0.206216227756289	-0.15576607507287	-0.0632587310985479	-0.304796725284035	-0.169430575487036	-0.198909457214133	-0.225977469423124	-0.210530753210865	0.0858759046951222	0.00261275787706898	0.0129727126333735
P42766	-0.342794380342068	-0.284233657409802	-0.269003358350526	-0.440553540592854	-0.29425609123774	-0.338016497934074	-0.243694580584617	-0.241804000872496	-0.0649769212177954	-0.145064756782347	-0.0486781960083814	-0.06181362414406	-0.143223192207258	0.0217014770968905	0.172345476332715
P18077	-0.0746679585418405	-0.164577414348329	0.46860832258943	-0.280611825355292	-0.174701059250657	0.0467718968334012	-0.0187756070223579	-0.0805193752080962	-0.147305222608135	0.151116385618464	0.136018726076181	0.0685151625547839	0.0380169247386377	0.187586599284735	-0.312769989403392
Q9Y3U8	-0.128501095395203	0.0444699906676354	-0.0704304646869549	-0.318338799843148	-0.127359461737303	-0.206172340447016	-0.240538830186871	0.241348092168353	-0.216783033190115	0.263222756899872	-0.0582030896069831	-0.194746569429697	-0.162240395368959	0.069471453118886	-0.129795460551984
J3KQN4	0.0237450689417713	-0.101387142852968	0.148632812593851	-0.21130337210967	-0.215663479216888	-0.146304305427693	-0.158364039727263	0.0370360623663569	0.0430200302000506	-0.0625288042908969	0.0658417190712558	0.0780718933069824	-0.209730004724723	-0.003747661592651	0.000255635650851052
Q969Q0	-2.93585601745281	-0.0539026724203433	-0.171477072383758	-2.93652042001174	-0.0324376459899613	0.0118616126796634	-2.97837669341694	-0.0106740108833604	-0.623421549081191	-3.01259255418341	0.411614302110666	-0.039600259876367	-3.01392135930729	0.219575666791142	-0.19302814935954
P61927	0.00785108551421887	-0.180352520045398	0.151818690478388	-0.119672717048522	-0.243984712652167	-0.225049728474379	-0.11718863450597	0.0848151091799766	0.365848155382859	-0.353537535558451	-0.0804164538746763	0.0494098731332919	-0.127366367010423	0.370276499767625	0.457726336091328
P61513	-0.156960627382951	0.082632461429479	0.123156670304698	-0.0499654277148706	0.018312019057012	-0.171528312496818	-0.00923544707218546	-0.0265616602624414	-0.05229079842624	-0.441489957027233	-0.0645513975812934	-0.0871805575299637	-0.439682964786116	-0.0196432202216517	0.0447872272540902
P63173	-0.549019567673192	0.0603655492966361	-0.221859265424169	-0.349734802733635	-0.16523928960548	-0.108424477559516	-0.259467859352383	0.282987924214414	0.0525667092202931	-0.230536397948313	0.0817785767119399	-0.0427745764264931	-0.21921861854237	-0.0577601319031184	-0.0854503531363598
P36578	-0.489844246941108	-0.180352520045398	-0.0862430732797762	-0.440553540592854	-0.240839440526238	-0.265902892410765	-0.30988011181708	-0.00113761949964513	-0.115667842292483	-0.122865206357819	0.0785906112575387	0.0144122104341005	-0.0797468473049951	0.117308534143072	0.105318726049327
P46777	-0.292529279192753	-0.290516025720156	-0.341116963873835	-0.280611825355292	-0.284837876588552	-0.344277017161139	-0.123527033790938	-0.0392660289662254	-0.23254896630213	-0.0720632994617965	-0.0200861779255165	-0.0808408190398722	0.0316406981217922	-0.0894885845463874	0.0702609404922074
Q02878	-0.449264121260025	-0.340717639310355	-0.259581580023186	-0.43117472986617	-0.262848221428253	-0.30668913512952	0.0831281421162455	-0.0614862352777244	0.00168346399849812	-0.170415653043379	-0.12479454503152	-0.147340481715504	0.0507729139781679	0.133268775534733	0.149989149760758
P18124	-0.349070400174701	-0.142477036195392	-0.162019728397964	-0.381090718358787	-0.287977678518838	-0.319225006692157	-0.174185338834366	-0.0963712202184238	0.0143967565185003	-0.132381284529739	-0.143793497740919	0.0303155955206036	-0.0829237404403439	-0.105340429556715	0.0607060200032901
Q6DKI1	-0.414870533643253	-0.24336025895344	-0.190381709518263	-0.34032017374193	-0.25970527442317	-0.31609165167681	-0.133032109427015	0.22534474537813	-0.112502204253703	-0.173582996867635	-0.102613685066249	-0.197904127925569	0.0443943316871184	-0.0545854909084347	0.0638906910448246
P62424	0.0142077324397016	0.21015532841323	0.186883016263657	-0.129165497954137	0.132798294355825	0.0213786785766944	-0.0187756070223579	-0.162856538364468	-0.106169901142725	-0.0307267332602441	-0.108952754653957	-0.06181362414406	-0.060678812065682	-0.470561609048795	-0.293899519585208
P62917	-0.289384392597422	-0.107712536813472	-0.199828960978861	-0.198682556781676	-0.136834290496317	-0.171528312496818	-0.0981654237632698	-0.102709619503393	0.122659044810071	0.0297818341259615	-0.0994436487704885	-0.106191715300904	0.0380169247386377	0.0726585276844944	0.00343443299995382
P32969	0.039646895322521	-0.0158602852815242	-0.00075294976420941	-0.0309263799973038	-0.026098576402254	-0.0578382563604912	-0.18051143020607	-0.134381330698763	-0.0903331855650591	-0.20207371775623	-0.00419061929651601	-0.084010855335633	-0.26977090667177	-0.288586923767009	-0.04421407422722
Q9Y221	-0.182233970441573	-0.151950789063034	-0.322325472631918	-0.182898373000507	-0.0894282027821248	-0.325490485958585	-0.303583835126273	-0.63593515170715	-0.0649769212177954	0.106366425773056	0.0977228271139144	0.372377767408676	0.223421202840844	0.139654877263314	0.605973124158292
Q9UBM7	-0.771712756657387	-0.596287277702581	-0.580882072697265	-0.555903474558722	-0.481837293007618	-0.453560142155926	-0.86029667875794	-1.02853915884803	-0.903369735927535	0.462561553669729	0.604951250358912	0.736687048276999	0.78774635527408	0.948734067775373	1.22583627256169
P36639	-0.261063159162144	-0.0475656179523967	-0.152559061736529	-0.217611585947188	-0.130518096124549	-0.369302357266332	-0.193159418297622	-0.00749552923688201	-0.118833137033437	-0.479087698787716	-0.24490868863855	-0.150503353230064	-0.499193054188431	-0.244465730934686	-0.075939244736342
P11021	-0.235862976619861	-0.145635312696278	-0.120999772258291	-0.343458782901002	-0.228254512544897	-0.25019795951158	0.207727461841888	0.209348160009576	0.247258364535714	-0.258970507172172	-0.207033204788544	-0.153665875676008	-0.209730004724723	-0.149680785504463	-0.0917894227240672
Q7L2J0	0.183102962503654	-0.139318401808147	-0.171477072383758	0.259185744469638	0.00561670634411492	0.180416930716167	-0.101336789495642	-0.216565302380968	0.00168346399849812	-0.53849464131565	-0.38018582889344	-0.558421729393161	-0.527329463114511	-0.532988064717773	-0.322199998162359
Q9UHI8	1.16483058033787	1.52468759407364	1.55575156592619	1.36965772033724	0.959869068791988	0.875049596452553	0.323107510985568	0.466065952636919	0.691228890097961	-1.17422643745055	-1.24558050620079	-1.40190505317816	-1.78332821901084	-1.41417769510278	-1.45911740794747
Q92667	-0.339655771182996	-0.33758305937815	-0.645791735713603	-0.245980260750886	-0.378855991976754	-0.506445132864473	-0.510523187549818	-0.461592399710504	-0.374013572522866	0.485123457986833	0.337722499934424	0.260143978524954	-0.427135742029187	0.216375536039838	0.871317931695094
O43572	-0.194862040704384	-0.0412272186674282	0.606977442135002	-0.624195404832991	-0.0197581704075165	-0.124214063188889	-0.413544475216692	-0.570722829349775	0.324141156890118	-0.610199372057901	0.139211919559449	-0.207374639692508	1.06071083685871	-0.0609344484532446	-0.0791099471416225
Q02952	-1.30965831740902	-1.43804312056937	-1.55523657945021	-1.23005141364387	-1.2820246800166	-1.41298886308141	-0.582207566204295	-0.424054423733701	-0.558228845270092	0.106366425773056	0.235137399526111	0.430217131841282	2.13838444771653	2.80223900164819	3.58599170024088
Q02040	-2.93585601745281	-0.876092121550344	-0.256440199100932	-2.93652042001174	0.100956162435853	0.13262434939644	-2.97837669341694	-0.928185730050684	0.122659044810071	-3.01259255418341	-1.11956557955741	-0.505475343772372	-3.01392135930729	-0.554795837252688	-0.742565522655441
O43823	0.0810277615429073	-0.230770747248383	0.0404961430488634	0.00718668295528503	-0.114721360149823	0.0435966089886243	-0.0251341461753252	0.00522154774564039	-0.0618058868018163	-0.491607070373851	-0.64844750013103	-0.505475343772372	-0.398881120060955	-0.364049829478968	-0.300191217260344
Q9ULX6	-0.156960627382951	0.601748971635141	-0.038779266043649	-0.0118756276110019	0.104139003988196	-0.0989464344955742	-0.158364039727263	-0.670010755181284	-0.0871648267847769	-0.510373558119974	-0.181754171052233	-0.267277967660618	-0.499193054188431	-0.124351587327656	-0.43820776871086
Q99996	0.532853826465324	0.334927284569742	0.529695170964626	0.361754292550329	0.292447686999969	0.651992826589298	-0.297286044636624	-0.222877166297072	-0.191538500582235	-0.92821491264772	-0.530313847774683	-0.667009368805139	-1.01807034313989	-0.654203473288932	-1.00259019621809
P42684	-1.02803884498189	-2.9024152775784	-2.87462181926953	-0.695343489254769	-2.89045633750755	-2.87152135332976	-0.73102332747275	-2.95755927912939	-2.93884579072311	0.22154562757599	-2.96697144617155	-2.94836861644093	0.645253822085496	-2.96652848846768	-2.94980811424166
Q8IZP0	-0.336516763618505	-0.139318401808147	0.0945194270752262	-0.356009219122279	-0.300532910333515	0.123073988165984	-0.435477948620462	-0.539598067955552	-0.298663552733876	0.295311382953167	0.190341317352068	0.0494098731332919	0.435461069172646	-0.171825747702759	-0.211970251011592
F8WAL6	0.0746581167921402	-0.0095152456719365	0.0945194270752262	-0.0118756276110019	-0.0957535967426286	0.075363914916266	-0.224754646405702	-0.282766420838727	-0.511538386823856	-0.0148140646091834	0.260758759466755	-0.292460021784481	-0.288704311405222	0.120500007078903	-0.381840909468671
Q96K21	-0.0651578503527723	0.0794505433447666	-0.0894045441502111	0.00400883470986775	-0.108400181272459	-0.272182099495462	-0.17734855869151	-0.213408826493868	-0.106169901142725	-0.579052130433497	-0.839688428951151	-0.679382051460862	-0.253983117924291	-0.310619893811233	-0.322199998162359
A0A0J9YWL0	-0.0366096344781291	-0.387686972459533	-0.3505071180634	-0.21130337210967	-0.209365688727239	-0.691997175851726	-0.814233432621516	-0.545826627914397	-0.688403457757344	0.279263926435802	0.193539268230401	-0.159989870451182	0.0157053284450627	0.434571274900904	0.124456225381307
Q86V21	-2.93585601745281	0.682424339264539	-2.87462181926953	-2.93652042001174	0.372530610105677	-2.87152135332976	-2.97837669341694	0.369609810184253	-2.93884579072311	-3.01259255418341	-0.682517804152476	-2.94836861644093	-3.01392135930729	0.024884011475722	-2.94980811424166
A1L0T0	-0.697766552881774	-0.876092121550344	-0.413010987963691	-0.593181747051091	-0.512948457275855	-0.431746138329495	-0.407274096260764	-0.118549721813619	-0.166270871888921	0.10317209737862	-0.348789826002954	0.407714744240992	-0.222380791192318	0.379914594932976	-0.205657661606134
Q9BWD1	-0.380426315799853	-0.208724531328503	-0.344247431421773	-0.453052663635248	-0.174701059250657	-0.369302357266332	-1.07358604637495	-0.940383849746885	-0.805424741377213	0.311365059331203	0.142405397675436	0.062145517804017	0.561230255842773	0.469973515635387	0.589836932791004
P24752	0.0269248094222237	0.146334745305092	0.00241808465176968	-0.00552280114479189	0.00561670634411492	0.0340726866846734	-0.98556968763949	-0.894593792752387	-0.949082208381523	0.772864788620867	0.860642123436077	0.827364665370638	-0.785091275751372	-0.592129214268651	-0.559861227193888
Q13085	-0.421127712333945	-0.53112414930092	-0.453545656658063	-0.396753385297585	-0.51605706330852	-0.359921007798967	-0.507401200166061	-0.620427123271437	-0.645106044150851	0.0616717854395587	-0.0169076962790383	0.103569667605	0.306825024542314	0.39919731756797	0.255502472868621
Q9NUB1	-2.93585601745281	-2.9024152775784	0.758685454747664	-2.93652042001174	-2.89045633750755	0.658444530820511	-2.97837669341694	-2.95755927912939	-0.257755141942799	-3.01259255418341	-2.96697144617155	-0.352168370171119	-3.01392135930729	-2.96652848846768	-0.075939244736342
Q9NR19	-0.657590675684745	-0.25594365272301	-0.614909599371461	-0.670625797107306	-0.410112292204435	-0.611809133431701	-1.20312405603951	-0.900706513949733	-0.930812885915641	0.743697520308048	0.244743422524323	0.510676508051323	1.17150561220924	0.486074613047993	1.38250169602605
O00400	-0.81777600279381	-2.9024152775784	-0.587073295321418	-0.885778121244808	-2.89045633750755	-0.704302958201397	-0.41040948864395	-2.95755927912939	-0.166270871888921	-0.315750847152385	-2.96697144617155	-0.267277967660618	-0.499193054188431	-2.96652848846768	-0.161429368251909
Q13510	-0.0651578503527723	-0.120359121343302	-0.124157330754164	-0.182898373000507	-0.0546137842816753	-0.537491749540008	-0.792696492128388	-0.790340884001023	-0.725437890556686	0.205527657326729	0.356986167343062	0.649391226140556	-0.206566437249689	-0.275988329206827	-0.450715388707539
Q92484	0.103330998699369	0.136771738573782	0.439702845771392	0.429205386023911	0.366117964443412	0.304983221616564	-1.43485558599096	-1.38752834670644	-1.25621533553624	1.03273979586285	0.756928048335455	0.717275515350564	-0.496064674477587	-0.579692038688067	-0.425693413035532
Q92485	-0.248466070616195	-0.524907397346698	-0.860494477569379	-0.384224073374135	-0.155774224675232	-0.0515086996400908	-0.60086881318524	-0.380184683088552	-0.380282324915178	0.520599503854211	0.0817785767119399	0.314618331172298	-0.0543202729127145	0.00261275787706898	0.149989149760758
O43427	-0.320815778206469	-0.633428712598326	-0.577785733933757	-0.24282967376185	-0.262848221428253	-0.53438919747181	-0.416679055148897	-0.558278350847835	-0.449129326839904	0.00110625110307656	0.215932578335973	0.298588649485975	-0.21921861854237	-0.467435762933564	0.0288760977198768
P39687	1.04766165042244	1.00310242014511	1.01465777960469	0.878118806796225	0.9306697084292	0.642316886098874	-0.240538830186871	-0.115382377989364	0.0207552956714677	-0.67856295039365	-0.598788002780509	-0.464900860064438	-1.42322893254111	-1.23019823868716	-1.12649530056729
Q92688	0.503865751598113	0.980370256542494	0.158191345973278	0.384225963837866	0.882035953360133	0.0499475070862733	-0.152033106947529	-0.342519039883052	0.0652999120030934	-0.4947358693537	-0.455371100640749	-0.48363666484811	-0.791261671850209	-1.05871131599677	-0.469464068938541
Q9BTT0	0.733022883210474	1.03234144797762	1.02440013727789	0.635402276518717	0.946889831877709	0.803827670290096	-0.619513529210975	-0.867058877224988	-0.520884579549272	-0.507246864037834	-0.549010234997708	-0.402337749069751	-1.24766099656343	-1.62985803078797	-1.3087851055841
A2A274	-0.17907605257069	-0.189813186706834	0.0119331730273458	-0.18605593149638	-0.203066390670939	-0.0831426073400153	-0.202641716059208	-0.342519039883052	-0.134654436140541	0.253601101101926	0.299222209113785	0.346696854680699	-0.717085273971525	-0.734612448491861	-0.656068367669397
O14639	-0.144315449337832	0.501901712655756	-0.038779266043649	-0.337181166177439	0.536387743235355	-0.016671693703766	-0.0155958665419056	1.13335581620401	0.578217546131216	-0.406974093264407	-0.980250699185749	-1.1851043280799	-0.0956281091441279	-0.20659024708468	-1.37092680246659
O96019	0.0269248094222237	0.00952771998085251	0.126340124263154	-0.0341003714214878	0.104139003988196	0.00234751617555115	-0.00605476939881083	-0.442830974010528	-0.314380231333379	-0.31259951335046	-0.345648052353363	-0.317617553356549	0.188187486390365	-0.354629236609443	-0.388110475973618
O94805	0.179908634109218	-2.9024152775784	-2.87462181926953	0.0835486347221235	-2.89045633750755	-2.87152135332976	-0.501155929573998	-2.95755927912939	-2.93884579072311	-0.027544815175532	-2.96697144617155	-2.94836861644093	-1.15746995668959	-2.96652848846768	-2.94980811424166
Q9NZ32	-0.480486121240016	-0.0126879297528085	-0.253298425451341	-0.608694502677965	0.318056257458333	-0.356793048210902	-0.41040948864395	-0.0773480094757241	-0.207319064414685	0.211934056843106	0.12644085948093	-0.257828457180075	-0.0193260178115456	0.190784275055933	0.102130169804274
P61160	-0.333377358464093	-0.428317364710639	-0.48778536948991	-0.34032017374193	-0.366341636301427	-0.397423440462009	-0.231069403276061	-0.0963712202184238	-0.185223743711877	0.109561036390967	0.0658417190712558	-0.071328712519636	0.0667244792617217	0.251591723042452	0.0225138097764682
Q92747	-0.311390458063075	-0.145635312696278	-0.136783956039459	-0.365417822855569	-0.422602831640433	-0.184131406493152	-0.551069289517682	-0.355080620140677	-0.399078756008954	0.173511601075419	0.408398959330752	0.475256615325379	0.0922620064237028	0.165210621313152	0.361306062717821
O15143	-0.257914452752134	-0.409573818997898	-0.45043025878318	-0.179740455129624	-0.403864441314769	-0.450445190718302	0.0639976948924308	-0.0836904096240752	-0.147305222608135	-0.350390729220751	-0.184915289936455	-0.0998560112828788	-0.155902667789703	-0.0672821054930039	-0.101295509083606
O15144	-0.17907605257069	-0.240213452615741	-0.22815019441414	-0.21130337210967	-0.369470853697997	-0.366175663184193	-0.161528990453718	-0.452213588983819	-0.0998362334073398	0.0808197514690712	-0.102613685066249	0.100381406442556	-0.301319268435732	-0.133852598887296	0.377360975071986
O15145	-0.0873434122947556	-0.290516025720156	-0.437964220872661	-0.343458782901002	-0.38823734144412	-0.437980929579855	-0.17734855869151	0.212546932700583	0.404384351135844	0.0776277025807949	-0.00737035977696821	-0.0141941044386323	0.616153321513778	0.46353467098718	0.431993214112008
F8WCF6	-0.207484313039798	-0.290516025720156	-0.319192117616571	-0.474909588705907	-0.272274717338958	-0.441097661377268	-0.208961478180861	-0.226032552820965	-0.358334589833649	0.0138479555645069	0.247945961561198	0.103569667605	0.297192817652185	0.280428777459223	0.149989149760758
O15511	-0.524123366237814	-0.350118930940788	-0.300383424748348	-0.47178846841892	-0.347557592711077	-0.325490485958585	-0.469903886496157	-0.367635851955354	-0.245155044473219	0.00429122481230858	0.0435426880734007	0.157814749290066	0.16578280490353	0.296458459145546	0.380572696476564
Q9BPX5	-0.392957272656333	-0.83027650072258	-0.506438375878487	-0.396753385297585	-0.419480844256676	-0.475352226117123	0.217329471064443	-0.128049712038725	0.0748530145633712	0.0552914494472079	0.0339904973611325	0.0494098731332919	0.168982665200227	0.174798659022417	0.102130169804274
P61158	-0.232711270567041	-0.559076604617745	-0.162019728397964	-0.261727561721078	-0.447563064838993	-0.215612758673315	-0.48553523483644	-0.307942382148077	-0.442878911304224	-0.0307267332602441	0.0658417190712558	0.100381406442556	-0.0765696351301404	0.024884011475722	0.047970375332565
Q9P1U1	-0.226406744781324	0.139959110730972	-2.87462181926953	-0.784672420591497	0.132798294355825	-2.87152135332976	-0.25631393588394	0.148624086601605	-2.93884579072311	-0.0784180421811076	0.136018726076181	-2.94836861644093	-0.449089141107049	-0.69444948900127	-2.94980811424166
Q9GZN1	0.144789821116208	-2.9024152775784	-2.87462181926953	-0.0753323611007744	-2.89045633750755	-2.87152135332976	-0.429213291819072	-2.95755927912939	-2.93884579072311	0.417470605271457	-2.96697144617155	-2.94836861644093	-0.524204895424087	-2.96652848846768	-2.94980811424166
Q9H981	-0.417999332623101	-2.9024152775784	-2.87462181926953	-0.506096728059245	-2.89045633750755	-2.87152135332976	-0.41040948864395	-2.95755927912939	-2.93884579072311	0.106366425773056	-2.96697144617155	-2.94836861644093	0.823424810077967	-2.96652848846768	-2.94980811424166
P68032	-0.0239130198935598	0.130397887664408	0.317883406551002	-0.157625029941885	-0.111560947437696	0.0467718968334012	0.371279573982053	0.517594828723743	0.247258364535714	-0.814594080894326	-0.645347318749307	-0.595716649505618	-0.216056096096427	-0.250773210210788	-0.696276315952771
P60709	0.199078825857525	0.242108439375937	0.186883016263657	0.0835486347221235	0.0945914015003222	0.0785423965627444	0.503222567987591	0.630510085387058	0.558870221447128	-0.746697931278971	-0.71652911320578	-0.651532531105163	-0.445954154534307	-0.439284152299057	-0.506914841573099
K7EM38	-0.163281098618617	-0.521798332125376	-0.10520660403345	-0.277465401386786	-0.43508644129476	-0.312957887521832	-0.0251341461753252	1.18874486511725	0.378689610125066	-0.780676514207584	-0.595680317894072	-0.589505452234969	-1.00588845449982	0.531187523702557	-0.859307712337255
P53999	-0.0493010251559367	0.194189364023074	0.276295868405529	-0.204993693703315	-0.149462360759129	0.059476265537185	-0.243694580584617	-0.166018711014415	-0.320664170554518	-0.0339083422218716	0.0530976085623177	0.154621555806797	-0.136881455385999	-0.238156784054673	-0.378705517085485
Q8N9N2	-2.93585601745281	-0.732121222586458	0.0595526927327733	-2.93652042001174	-0.199916178246696	-0.00399355592870595	-2.97837669341694	0.0720674086229649	-0.648201898268407	-3.01259255418341	0.980784658932445	-0.00148334819490033	-3.01392135930729	-0.0672821054930039	-0.0664251482322296
Q8N3C0	0.0046732372688018	-0.139318401808147	-0.0197721596435269	-0.293193681751687	-0.356951482111862	-0.146304305427693	-0.0791303104422583	0.155011326862234	-0.185223743711877	0.064862389851453	-0.38018582889344	-0.477393123190055	0.0794909463451834	0.0917872025267292	-0.117132224661271
Q15650	-0.172759141682559	-2.9024152775784	-0.466002774769592	-0.00869937456945913	-2.89045633750755	0.075363914916266	-0.3884532662429	-2.95755927912939	0.24405823378441	-0.463429152585541	-2.96697144617155	-0.355306979330191	-0.0193260178115456	-2.96652848846768	-0.271866549540984
Q6VMQ6	-0.210638969550736	0.698575134549708	-0.722773819849281	0.150508075534844	-0.102077591517803	-0.611809133431701	-0.0759566448266831	-0.112214695139469	-0.759321613245073	-0.53849464131565	-0.257522173500064	0.301794069761646	1.00537696470549	0.171602367610271	-0.441335307320878
O95433	-0.517894806278969	-0.707497147790327	-0.679703689481457	-0.614896292589501	-0.729387684483166	-0.639605313353942	-0.120358001899346	-0.131215692659983	-0.0966688895830843	-0.227375279064092	-0.178592700181798	-0.134685519471658	0.371095785898514	0.721763110034082	0.689964945586977
Q9ULW3	-2.93585601745281	-0.664325813007361	-2.87462181926953	-2.93652042001174	-0.143149047366676	-2.87152135332976	-2.97837669341694	0.0434026644032887	-2.93884579072311	-3.01259255418341	-0.112121786545549	-2.94836861644093	-3.01392135930729	-0.257079215796199	-2.94980811424166
A0A1C7CYZ0	0.413800249946183	-2.9024152775784	1.50016888331106	0.137743919611223	-2.89045633750755	0.468496089966324	-0.0505556479746543	-2.95755927912939	-0.0871648267847769	-1.22834159115865	-2.96697144617155	-1.42835915275508	-1.34616690757346	-2.96652848846768	-1.28502671352075
Q86WX3	-2.93585601745281	-0.240213452615741	-0.269003358350526	-2.93652042001174	-0.21881180717754	-0.0957863759720356	-2.97837669341694	-0.405262932491784	-0.452253894530329	-3.01259255418341	0.116865576439207	-0.289313597815976	-3.01392135930729	-0.436154100619929	-0.75488998445359
Q9H2P0	-0.0175627672896418	0.124025232169518	0.123156670304698	-0.0753323611007744	0.33727386813075	0.14536242566595	-0.0791303104422583	-0.0233847671270928	-0.077657731812144	-0.479087698787716	-0.79667739117961	-0.458652152557724	-0.664374291556004	-1.07081369126734	-0.81638706489576
Q6JQN1	-0.912582679796307	-0.88828793587825	-0.948632533698437	-0.784672420591497	-0.51605706330852	-0.22190445634845	-0.89399905188125	-1.28088136978547	-0.881993025543453	1.83071604279427	1.42416353527569	2.4509354791004	0.454788484610838	-0.171825747702759	1.42825120334231
Q709F0	-0.799365146071834	-0.71981334839446	-0.878770803102124	-0.608694502677965	-0.818317560651736	-0.673522880040685	-0.863363263228968	-0.842545848941422	-0.663673865335838	1.53886952985107	2.45540394675711	0.856541709470564	-0.279239246474974	-0.826967259134257	-0.155105373476734
Q9H845	-0.0397829736011409	0.0158779725847704	-0.187231872432913	-0.129165497954137	-0.0799375010803761	-0.032511796013993	-0.375898034428223	-0.301650684472942	-0.289228893741797	-0.170415653043379	0.183946241503507	-0.071328712519636	-0.667478723193069	-0.663498275519109	-0.656068367669397
O00767	0.327130930160421	0.347747408624181	0.442913581578652	0.316847945049902	0.286048237438776	0.253827129486601	-2.4192828268163	-2.28146888047478	-2.21258012462601	1.27072702255428	1.59104026454465	1.75056022360688	-0.30447208663581	-0.27913854163107	-0.256117367991766
Q96CM8	-0.642116270880547	-0.490682626363401	-0.765739927106225	-0.580763087280406	-0.372599652677846	-0.165224528908783	-1.34328600785828	-1.05881982089837	-1.40414739744626	1.65682658532058	1.51901827210444	1.81288406770634	-0.71398845152548	-0.598345045076644	-0.696276315952771
Q4G176	-0.414870533643253	-0.0126879297528085	0.25072666354684	-0.524787768796747	-0.463148933608296	-0.22819461506971	-0.57909576513538	-0.405262932491784	-0.626520775544361	0.811777165714139	0.850911101939732	0.892222101807243	0.823424810077967	1.77831987489373	1.3661684597076
Q5T8D3	-0.191705564817284	-0.0475656179523967	-0.00709402186846681	0.0835486347221235	-0.105239062388238	-0.187281243578501	-0.357053299598753	-0.263868532879499	-0.00149406654595811	-0.600859902968412	-0.570802318958905	-0.499237908799747	-0.364304462325979	-0.266535447634736	-0.117132224661271
Q8N6N7	0.0651059260798721	0.11446850141732	-2.87462181926953	0.217594667740676	-0.149462360759129	-2.87152135332976	-0.41040948864395	-1.01034136110582	-2.93884579072311	1.35892965431631	0.575900415042404	-2.94836861644093	0.477347292051746	0.232378882830062	-2.94980811424166
A0A0A0MTI5	-0.499198419055943	-0.409573818997898	-0.334854784555369	-0.195526443263318	-0.0197581704075165	0.075363914916266	-1.11287400116927	-0.845611890126412	-0.719270540945891	0.10317209737862	0.0594690635763658	0.164201989550694	-1.24166682080527	-0.697541923487613	-0.711718649670624
Q92604	-0.952177516615076	-0.997624630536408	-1.02721595265539	-0.716945170234521	-0.484950449673094	-1.01205349185977	-0.152033106947529	-0.07100428683252	-0.286083236877755	0.247187942135074	0.142405397675436	0.036679122566943	0.748849052465502	1.134158109323	1.02070311542698
Q5T4U5	-0.333377358464093	-0.312491850404359	-0.196680254568852	-0.349734802733635	-0.344425470136373	-0.291010152440302	-0.783458563628869	-0.759560805840311	-0.697668859966139	0.70483106840493	0.792558705148274	0.866270610367036	-0.373739121318059	-0.348346868299089	-0.319057051157276
Q53FZ2	0.671596146383702	-0.0697393879980089	-0.00392365216949009	0.82300973130808	-0.0831014154499478	-0.0261767693398428	-0.927634394650003	-0.778035101651353	-0.833028849993254	-0.208401199600836	-0.842756636941196	-0.361582999162824	-1.65704496615754	-1.03144486706698	0.502794987274018
Q86TX2	-0.436763291918689	-0.802726599244746	-0.422371736099492	-0.277465401386786	-0.571932391467034	-0.256481114083426	-0.924579443836922	-0.851742338399534	-0.743927660935043	0.766381900197043	0.408398959330752	0.659083547395578	-0.5304536029308	-0.626293309239014	-0.431951429411952
Q8WXI4	-2.93585601745281	-2.9024152775784	-0.893984974242806	-2.93652042001174	-2.89045633750755	-1.45668163574809	-2.97837669341694	-2.95755927912939	-0.875880304346108	-3.01259255418341	-2.96697144617155	1.60309346759355	-3.01392135930729	-2.96652848846768	1.37270137858489
Q9NPJ3	-1.38644922508595	-2.9024152775784	-1.18901402283353	-1.19720023714207	-2.89045633750755	-1.1232272517705	-1.42013558785936	-2.95755927912939	-1.29188753845176	1.23481920212922	-2.96697144617155	1.70138182925221	-0.121021327400835	-2.96652848846768	0.5382371864872
O14734	-2.93585601745281	0.389441203040813	0.180505021021459	-2.93652042001174	0.4752694685281	-0.0198403893914301	-2.97837669341694	0.161399700827071	-0.106169901142725	-3.01259255418341	-0.292178587880883	-0.48363666484811	-3.01392135930729	0.133268775534733	-0.880727660589275
Q5T1C6	-0.42425567192201	-0.167733164746076	-2.87462181926953	-0.252280310260479	0.765484663213697	-2.87152135332976	-0.560415482243098	0.366398334385218	-2.93884579072311	0.607785551123833	0.987285320106332	-2.94836861644093	-0.231865203072201	0.466753978938799	-2.94980811424166
O75608	-0.489844246941108	-0.381429793768841	-0.262722567411286	-0.434301423948309	-0.347557592711077	-0.240770290245383	-0.625724726481623	-0.688572714149322	-0.495952518054553	0.343490806498517	0.475970315585782	0.391648826855158	0.146589355094655	0.0153373324554796	0.130837724327357
O95372	-0.119008314489588	-0.170888551269969	-0.114683577886523	-0.308912303932442	-0.466264777021206	-0.193579788629091	-0.382176447147125	-0.241804000872496	-0.298663552733876	-0.0116306106507262	0.0562831856918299	0.183370493339904	-0.536700595464354	-0.216063999952321	-0.265568004490395
C9JIF9	-0.00168150545050896	0.139959110730972	0.113608146295048	0.0580749214840063	0.113689365218653	0.154919156418149	-0.237382716668514	-0.159694015918525	-0.0237278284047224	-0.28106582787498	-0.304769621208893	-0.223151568538859	-0.477285621341186	-0.501796536874861	-0.315913714637743
Q53H12	-0.330237556533808	-0.26223303958916	-0.10520660403345	-0.399884682045634	-0.262848221428253	-0.177830607079873	-0.697017445781145	-0.626631755162494	-0.545788010892774	0.378856933030465	0.389111914510376	0.565469622987708	-0.266614069166418	-0.313765934622326	-0.12346452777225
G3V2U7	0.250248137806017	0.0349364465987581	0.196452206679672	0.329673235273591	0.206148304093918	0.353005257696748	-0.294136583665674	0.0497704873817207	-0.128326954295935	-0.666149918069182	-0.530313847774683	-0.601925980326706	-0.766567993363107	-0.576581601419913	-0.447589118178226
Q6P587	-2.93585601745281	0.082632461429479	1.2782013979391	-2.93652042001174	-0.356951482111862	1.21939374200363	-2.97837669341694	0.295809085932253	-0.348922363549075	-3.01259255418341	-0.539664042272292	-0.790374043592739	-3.01392135930729	-0.709906727539959	-1.06014076646205
P46108	-0.289384392597422	-0.180352520045398	-0.372402823206093	-0.23967871298072	-0.272274717338958	-0.30668913512952	-0.294136583665674	-0.267019119868535	-0.0839961310971128	-0.0529914677888271	-0.194396527337357	-0.210530753210865	-0.124194011481707	-0.29488395813767	-0.180392899005582
Q8NC96	-0.790152468644991	-0.909608271800948	-0.731989697112344	-0.546573532963972	-0.683213745921336	-0.645776720946331	-0.133032109427015	0.241348092168353	0.160951473279304	-0.230536397948313	-0.0327969341692488	-0.197904127925569	1.20412312379136	1.42133739697235	0.868074433869621
Q9NVZ3	-2.93585601745281	-2.9024152775784	-0.187231872432913	-2.93652042001174	-2.89045633750755	0.097619893014987	-2.97837669341694	-2.95755927912939	-0.185223743711877	-3.01259255418341	-2.96697144617155	0.0685151625547839	-3.01392135930729	-2.96652848846768	0.725540909378203
P07741	0.494207142002055	0.559851195880151	1.02440013727789	0.503201349039179	0.356500928419354	0.700401343200694	0.172540994258117	0.209348160009576	0.298496771425027	-1.09872047467346	-1.10750358470155	-0.888459771965891	-1.22666961553994	-1.0071666094635	-1.06014076646205
P25054	0.224654696949141	-2.9024152775784	-0.378654939850638	0.323260076306738	-2.89045633750755	-0.0863040782104502	0.923893050357494	-2.95755927912939	0.513757310792564	0.2343647117435	-2.96697144617155	-0.273575758150267	-0.00340722506234574	-2.96652848846768	-0.196186067230424
Q8TB61	-0.292529279192753	-0.456403507066696	-0.500222545070493	-0.132329065429171	-0.413235573664613	-0.294146757288925	-0.322468098760487	-0.380184683088552	-0.118833137033437	0.314576535130238	0.161572209912662	0.369166784407246	0.0635335847275657	0.235580357229976	0.441641372972213
P55263	0.132027986177807	0.0603655492966361	0.104062392692009	-0.0880078148536894	0.0532507654594745	0.177228669553723	-0.0124158130056566	-0.292210266246642	-0.0237278284047224	-0.290529796650409	-0.377048018997511	-0.238919343769447	-0.555431213421765	-0.476812024584475	-0.475710201373902
O43865	0.391313071860837	0.572738830274739	0.532912631063461	0.275194448684129	0.58792023615981	0.629418668070307	-0.401002097376097	-0.295357454166736	-0.267201260393099	-0.684766636849629	-0.750480125825742	-0.885403130063927	-0.78817672692386	-0.92189439259559	-0.935680772541512
Q96HN2	0.0301048629584724	-2.9024152775784	-0.406768313402406	-0.384224073374135	-2.89045633750755	-0.143149648916755	-0.841885822035963	-2.95755927912939	-0.777777137698725	-0.027544815175532	-2.96697144617155	0.330654422346789	-0.354866340682338	-2.96652848846768	-0.148779979516231
P23526	0.243848146758016	0.472955127923904	0.590866227492587	0.160084221589728	0.372530610105677	0.574640628400813	0.0385070855787778	0.257358128603354	0.263263054974547	-0.780676514207584	-0.614319479236234	-0.564642147498826	-0.670582686346644	-0.526753273467413	-0.550527185960101
P54819	-0.16960015015123	-0.174043573165385	-0.120999772258291	-0.293193681751687	-0.174701059250657	-0.11789930631853	-0.448002305569184	-0.358220025295088	-0.260904226022438	0.253601101101926	0.334512758230958	0.109947074553481	-0.0988033969889049	-0.0132859412260708	0.0352396247662163
P27144	-0.251615907701545	-0.00634223372672868	-0.143095092961099	-0.220765141754847	-0.133676372625434	-0.0831426073400153	-0.344482293813022	-0.383320884608214	-0.182065825840994	0.0872047098190097	0.107292893451418	0.167396035121095	-0.521079900726796	-0.529870890070818	-0.413172376275551
Q5T9B7	-0.342794380342068	-0.428317364710639	-0.259581580023186	-0.393621675215267	-0.0925910742966854	-0.253339733161171	-0.218438452033934	-0.304796725284035	-0.238852749890165	0.317788256534815	0.401968987694059	0.417357189594721	0.233035906619612	0.650617827819486	0.380572696476564
A0A0A6YY92	-0.188548727311932	0.139959110730972	0.423652893292545	-0.0911758360218196	0.0468953866696013	0.397879265456235	0.131000150430047	0.145430893118337	0.536308317130023	-0.786847921799972	-0.790524498977576	-0.802665067633115	-0.430273151064484	-0.657302220862791	-0.810246884908232
Q8N142	0.365628186949698	0.366985341207605	0.28269094425409	0.278396987721004	0.311652508190106	0.215507142216821	0.153362416363898	0.414596021396406	0.183307799851261	-0.669253881222756	-0.555238794956553	-0.759609623670529	-0.354866340682338	-0.486184443164566	-0.834794684053689
P30520	-0.349070400174701	-0.496909389743937	-0.262722567411286	-0.290048795156356	-0.503619887727936	-0.287873145086955	0.27178599278564	0.164594311444982	0.173724815268514	-0.482218166335653	-0.533431022421638	-0.573969342241899	0.114622296776915	0.0567261433956946	-0.237206023370096
Q01518	0.116082266593124	0.120839354284982	0.155004868482831	-0.0689926226106829	-0.0799375010803761	0.00234751617555115	-0.338194455427702	-0.226032552820965	-0.264052932432447	-0.0307267332602441	0.0945333893616351	0.0812580713114249	-0.197073656344074	-0.0482352383045166	-0.0569080823351989
P40123	-2.93585601745281	-0.818037636042709	-1.17709756591395	-2.93652042001174	-0.732461764659359	-1.10825706496874	-2.97837669341694	-0.373911070886581	-0.885048541143096	-3.01259255418341	1.15652040941788	0.533230644963597	-3.01392135930729	1.59803327576285	0.848617167478078
O95396	-0.436763291918689	-2.9024152775784	-2.87462181926953	-0.403015564616051	-2.89045633750755	-2.87152135332976	-0.350768577337638	-2.95755927912939	-2.93884579072311	0.292101391922565	-2.96697144617155	-2.94836861644093	0.162583215639035	-2.96652848846768	-2.94980811424166
Q9HDC9	-0.586308949701518	-0.422071232275278	-0.419251923056733	-0.608694502677965	-0.43508644129476	-0.190430704549452	-0.152033106947529	-0.0551392305391371	0.00803947752291928	-0.0593500069417945	0.0849668378743841	0.571920034066342	0.175383196580979	0.39919731756797	0.647951728339829
Q9BW91	-0.0619871479474916	-0.164577414348329	0.155004868482831	-0.176582178628739	0.0532507654594745	0.075363914916266	-0.243694580584617	-0.0360904187133532	-0.00149406654595811	-0.532248508880289	-0.467878720637429	-0.298751719459617	-0.658164026575958	-0.582802019525578	-0.58783865381429
P61204	-0.458635253609869	-0.453284569937211	-0.372402823206093	-0.689167054067555	-0.578131322328801	-0.503337909938726	-0.0378474386953272	-0.0487909225648272	0.0557495507726365	-0.110172505593152	-0.0296197219943941	0.0303155955206036	0.207401920155481	0.367064288733223	0.316385541043675
P18085	-0.36161762293163	-0.271664214494013	-0.303519222113353	-0.599388264153787	-0.500509450459782	-0.546796568493392	0.509668607311921	0.546604970084145	0.478342434283851	-0.227375279064092	-0.276431286910691	-0.392938914787976	0.184986011990451	0.0630981992846736	0.207504649281957
P84085	-0.355344816563345	-0.306215031308583	-0.303519222113353	-0.302626020407827	-0.466264777021206	-0.31609165167681	-0.110848896015878	-0.207094790614029	-0.301807665884846	-0.224213808193657	-0.162780091588977	-0.178953401204855	-0.133710089653627	-0.332634088863768	-0.37556971972048
P62330	-0.449264121260025	-0.328176883057218	-0.0609387223002522	-0.509213016112486	-0.328758699239512	-0.284735736051658	-0.394728485174127	-0.377048078239929	-0.436626794659679	0.227954649160399	0.151987533784915	0.119515387189683	-0.580380935557384	-0.29488395813767	-0.110798556925886
Q8N6T3	-0.740937887664739	-0.568385673788639	-0.413010987963691	-0.65516117237595	-0.431966191622023	-0.309823715061725	-0.482409813998049	0.024306541793771	0.122659044810071	0.721022157906737	0.228734718309833	-0.045948567850677	0.249065588305935	0.428137522885515	0.124456225381307
Q8N6H7	0.122459673541604	-0.372040889730642	-0.133627842521102	-0.0626515505064257	-0.400739873624345	-0.278459716219025	-0.155198744986309	-0.345660027271151	-0.191538500582235	-0.479087698787716	-0.184915289936455	-0.389805150632998	-0.301319268435732	-0.0259992337460731	-0.363022496963551
Q9NP61	-0.405481629605055	-0.274807161499096	-0.534386640040857	-0.624195404832991	-0.456915913757643	-0.394300589486825	-0.08864934559135	0.234945946691136	-0.118833137033437	-0.416392307913594	-0.26382669928578	-0.283019603558182	-0.127366367010423	-0.143350540037055	-0.189869872858655
Q9UJY5	0.0714737490583043	0.25489748594522	-0.218713224613076	-0.163945501177551	0.266856426016063	0.439592823629714	-0.0251341461753252	-0.508428571488207	0.12584848256235	-0.569699281514847	0.0435426880734007	-0.147340481715504	-0.527329463114511	-0.69444948900127	0.486693889861411
Q9UJY4	-0.198018154222742	-0.47822371709205	-2.87462181926953	-0.661348494624469	-0.503619887727936	-2.87152135332976	-0.482409813998049	-0.830276261908995	-2.93884579072311	-0.447760335983161	0.0530976085623177	-2.94836861644093	0.490242889906243	0.069471453118886	-2.94980811424166
Q9NZ52	-0.461758104585052	-2.9024152775784	0.484675449657783	-1.08308483695563	-2.89045633750755	-0.0483434048991366	0.0353221118695457	-2.95755927912939	-0.0808270992055208	-0.952683709708366	-2.96697144617155	-0.0998560112828788	0.0539626443233202	-2.96652848846768	0.76114039211512
F8VYN9	-0.235862976619861	-0.425194513735456	-0.515758655063563	-0.321480180765403	-0.441325629866368	-0.381804889446557	0.278197608534027	0.343924925273114	0.0525667092202931	-0.53849464131565	-0.629839290313593	-0.178953401204855	-0.288704311405222	0.0185192505401916	-0.211970251011592
P36404	-0.0334359688625537	0.0349364465987581	0.0722634489765052	-0.09751086269597	0.0786849088371997	0.161291811913038	-0.303583835126273	-0.254414532243624	-0.106169901142725	-0.388126994793673	-0.336220383087165	-0.141013694383327	-0.679891755517537	-0.548567277293844	-0.575408840042626
Q9Y2Y0	0.307896087336064	-2.9024152775784	-0.441081395519616	0.458145591341456	-2.89045633750755	0.027725029644914	0.969379411687056	-2.95755927912939	-0.607918266756214	0.530279307030545	-2.96697144617155	-0.676289616974519	0.15618485252268	-2.96652848846768	-0.475710201373902
P36405	-0.270507004570059	-0.205573570547374	-0.130471366634002	-0.116507766322068	-0.108400181272459	-0.0578382563604912	-0.0251341461753252	0.0211249328321436	0.0239350361519201	-0.28106582787498	-0.207033204788544	-0.0935189568149324	0.0348286635761937	0.136461683780045	0.380572696476564
F8WCT1	0.0842130372810573	0.418331106271212	0.35951636248987	0.275194448684129	0.0818655865105741	0.626194658840475	0.577404544983013	-0.320521154291126	-0.330087131910553	-0.529124797806913	-0.140627859702139	-0.084010855335633	-0.831319430123359	-1.04356942549273	-0.767206185057723
Q8N6S5	-2.93585601745281	-2.9024152775784	-0.353636335459971	-2.93652042001174	-2.89045633750755	-0.297282958808587	-2.97837669341694	-2.95755927912939	-0.583088457991776	-3.01259255418341	-2.96697144617155	0.231335547769892	-3.01392135930729	-2.96652848846768	-0.0791099471416225
Q96BM9	-0.295673779463573	-2.9024152775784	-0.500222545070493	0.0962927452310614	-2.89045633750755	0.0467718968334012	-0.114018932311639	-2.95755927912939	0.0366571220522171	1.55524439627063	-2.96697144617155	0.762579889915847	0.506367291199979	-2.96652848846768	0.5382371864872
Q9NVJ2	-0.330237556533808	-0.321904076688933	-0.187231872432913	-0.390489552640562	-0.265990778117819	-0.444213949430509	-0.563529986342691	-0.270169332292779	-0.446004332142614	0.330637587675549	0.753690018121607	0.212142097961018	0.181784805174087	0.793001662852139	0.213900825560212
A6NFX8	-0.141153276687884	-0.328176883057218	-0.0641029828423496	-0.154464263776649	-0.0736086345443327	-0.0578382563604912	-0.243694580584617	-0.317377041140156	-0.0142009983223715	-0.466561686812227	-0.0550284486122996	-0.452401737022044	-0.445954154534307	-0.504917657161848	-0.0981271503033233
P12235	0.237449239839951	-0.51557882779878	0.745756286037714	0.271992174954143	-0.643102971563366	1.18032102301787	-0.903179035091075	-0.722556778483367	-1.00679422477866	0.585167288398081	0.880108890914606	0.513897857017615	-0.704695091702402	0.302872130318317	-1.41804906996686
P05141	-0.229559193031826	0.283688877680429	-0.262722567411286	-0.182898373000507	0.164670502783433	-0.15576607507287	-0.375898034428223	-0.433444577923266	-0.352060173445004	0.459339310259354	0.501738397746584	0.465601451779667	-0.11150131071704	-0.304326663505028	0.0225138097764682
P12236	-0.242165271202916	0.261293662223475	0.446124564580082	-0.176582178628739	0.366117964443412	-0.00716359222446658	0.358428294818371	0.0975675611615934	0.215269297029307	-0.703366286578514	-0.480379549978765	-0.260978669604319	-0.524204895424087	-0.756203498223397	-0.325342554851925
P10109	-0.248466070616195	-2.9024152775784	-2.87462181926953	1.40885822154672	-2.89045633750755	-2.87152135332976	-0.504278780549181	-2.95755927912939	-2.93884579072311	-0.919029943848547	-2.96697144617155	-2.94836861644093	-1.50858118263983	-2.96652848846768	-2.94980811424166
Q9Y6U3	1.59923387985228	1.72767008236227	1.88991200845476	1.70995225951858	1.66100574652693	1.73562603194701	0.361640749879152	0.408166526906261	0.388323298590533	-2.25440760771636	-2.13633529168316	-2.06079269329424	-2.30354906037758	-2.26672697393551	-2.2208892364378
P51816	-2.93585601745281	-0.325040681537556	-2.87462181926953	-2.93652042001174	-0.155774224675232	-2.87152135332976	-2.97837669341694	0.0816277370227861	-2.93884579072311	-3.01259255418341	0.110483497863312	-2.94836861644093	-3.01392135930729	-0.364049829478968	-2.94980811424166
P51826	-2.93585601745281	-2.9024152775784	-0.290973611026716	-2.93652042001174	-2.89045633750755	-0.174679646298743	-2.97837669341694	-2.95755927912939	0.282477488739663	-3.01259255418341	-2.96697144617155	-0.502356845929232	-3.01392135930729	-2.96652848846768	0.047970375332565
Q9UHB7	-0.336516763618505	0.133584664008173	-2.87462181926953	-0.47178846841892	0.16785935348686	-2.87152135332976	-0.672248693541123	-0.203937232118157	-2.93884579072311	-0.00844685145720139	0.328094024950082	-2.94836861644093	0.168982665200227	0.386341204865105	-2.94980811424166
H0Y7R8	-2.93585601745281	-2.03387540253954	-1.43358871868689	-2.93652042001174	-1.49884276287024	-0.552997407289247	-2.97837669341694	-1.2301946914475	-1.14859259885231	-3.01259255418341	-0.934546930468937	-0.989006737436746	-3.01392135930729	-0.69135656308041	-0.113965561015781
J3KN01	-0.295673779463573	-0.321904076688933	-0.406768313402406	-0.337181166177439	-0.262848221428253	-0.540593829362867	-0.666051678238186	-0.642135037487471	-0.802354919342137	0.378856933030465	0.588809792228403	0.526785491412204	-0.0861003138650109	-0.0863172188140154	0.159568729605325
Q9Y2D8	-0.389825150081628	-2.9024152775784	-2.87462181926953	-0.359145823970902	-2.89045633750755	-2.87152135332976	0.18853074572203	-2.95755927912939	-2.93884579072311	-0.67856295039365	-2.96697144617155	-2.94836861644093	0.0507729139781679	-2.96652848846768	-2.94980811424166
Q9Y4W6	-0.342794380342068	-0.277949718188663	-0.334854784555369	-0.403015564616051	-0.281697678694994	-0.294146757288925	-0.360195073248343	-0.351940818210392	-0.326946538864871	0.292101391922565	0.373045997124542	0.436648528764877	-0.203402522880118	-0.162337133885112	-0.0505617312669793
O43488	-0.496080802452538	-0.471991585625898	-0.444198127317028	-0.299482295173476	-0.18415951308657	-0.190430704549452	-0.519886547531408	-0.765720976519744	-0.747007488113464	0.266430484604314	0.450216778835415	0.266548791291814	-0.345424777707437	-0.414232141830076	-0.43820776871086
O95154	-2.93585601745281	-2.9024152775784	-2.51181048699003	-2.93652042001174	-2.89045633750755	-2.58910801215428	-2.97837669341694	-2.95755927912939	-2.62495516712938	-3.01259255418341	-2.96697144617155	5.27471054516553	-3.01392135930729	-2.96652848846768	2.18275422766663
Q6ULP2	-2.93585601745281	-0.602482369796581	-2.87462181926953	-2.93652042001174	-0.729387684483166	-2.87152135332976	-2.97837669341694	-0.153367924546821	-2.93884579072311	-3.01259255418341	1.08161584153857	-2.94836861644093	-3.01392135930729	-0.69444948900127	-2.94980811424166
O00170	0.0778427878336752	0.0190535828376427	-0.057774116306306	-0.148141674021992	-0.00707337149812358	-0.152612519265211	-0.0600834432537711	-0.184984360295201	-0.0618058868018163	-0.24317733894733	-0.257522173500064	-0.311330491602665	-0.0797468473049951	-0.0609344484532446	-0.0124563900645047
Q9H8T0	-0.141153276687884	-2.9024152775784	0.126340124263154	-0.0943435188717146	-2.89045633750755	-0.121056864814403	-0.110848896015878	-2.95755927912939	0.148182704823474	0.112755928632959	-2.96697144617155	0.301794069761646	0.0539626443233202	-2.96652848846768	0.290739089102147
Q9NRG9	-0.364753420296635	-0.406448398159508	-0.48778536948991	-0.198682556781676	-0.146305884872029	-0.338016497934074	-0.24684996710851	-0.150204357071787	-0.361471194682271	-0.296837275926511	-0.181754171052233	-0.336469364582691	-0.0765696351301404	0.104545537481514	0.0320577066815044
Q8TD30	-0.295673779463573	-2.9024152775784	-0.193531170489213	-0.204993693703315	-2.89045633750755	0.0182059944958223	0.313479787202272	-2.95755927912939	-0.112502204253703	-0.669253881222756	-2.96697144617155	-0.449275890906812	-0.701596344128543	-2.96652848846768	-0.788739461217272
P49588	-0.223253926581246	-0.148793230567161	-0.149404771367453	-0.198682556781676	-0.206216227756289	-0.206172340447016	0.39377860710886	0.366398334385218	0.433309509802686	-0.653729389977444	-0.527196231171278	-0.545975434315426	-0.386313243227994	-0.360910027548683	-0.234052835984763
Q5JTZ9	-0.471124065859986	-0.540445817151027	-0.515758655063563	-0.359145823970902	-0.406988581131058	-0.4348637549329	-0.501155929573998	-0.651431279253577	-0.483475894510319	0.260015283384117	0.527520775826645	0.218538822698036	-0.411442700318579	-0.0101068288379368	-0.205657661606134
P14550	-0.191705564817284	-0.47510787367914	-0.0102640581642273	-0.18605593149638	-0.313081741466712	-0.133683490099699	-0.755717005959852	-0.713294380917817	-0.62961952311822	0.243981747767557	0.187143641580871	0.472037996580833	-0.216056096096427	-0.335777425383301	-0.158267546126682
P11766	0.314306668749769	0.395859434983675	0.436492357689953	0.150508075534844	0.314854249602727	0.375435912597141	-0.401002097376097	-0.336235885311207	-0.260904226022438	-0.32205239492255	-0.307916427546592	-0.229459782376378	-0.70779335943148	-0.768530015178603	-0.730232864464437
Q8IZ83	0.039646895322521	0.350953087483249	0.123156670304698	0.275194448684129	0.436712751806092	0.455647735983879	0.175738394335481	0.161399700827071	0.00803947752291928	-0.768327655971832	-0.601895225706256	-0.879288162788548	-0.741842359840882	-0.77776949569728	-0.877669337385842
P30837	0.23105142168616	0.0540063820513509	0.158191345973278	0.201610436066212	0.0468953866696013	0.362616828429631	-0.18051143020607	0.0593244998663236	-0.159950400653255	-0.381841491099024	-0.542779885685202	-0.226305858907934	-0.966233445474387	-1.00412911777442	-0.981331966442944
P05091	1.12575252732002	0.857114873741426	0.442913581578652	1.34353416015723	0.820492168849226	1.34652312976889	0.371279573982053	0.161399700827071	0.885523929174434	-1.95126887888799	-1.46456275449819	-1.18210825369707	-2.13994829592547	-1.80971722084674	-1.42098763881078
P52895	0.100143924133761	0.216543702378067	1.45768799099819	0.329673235273591	0.25406737944678	1.32368944101023	-0.379037439582634	-0.477215233826274	-0.620321844682594	-0.647516333718115	-0.907062601696507	-1.07682855063293	0.111427123509072	-0.193953569633492	-0.531846903067819
A0A0A0MSS8	1.08669602435191	1.70800865351001	1.37605363075325	0.991737592892727	1.6249905153695	1.18683165188144	0.105460329193818	-0.140711576166172	0.266464796387168	-1.29418739613883	-1.4469619824857	-1.30734560778337	-1.20564553350441	-1.43476944419288	-1.07524841109668
Q96C23	-0.536575089171251	-0.593189009973504	-0.475340890987969	-0.574550959584374	-0.565731552671179	-0.466015465495306	-1.36994503592598	-1.30763231315953	-1.2740643900022	1.19892734060232	1.48957021691418	1.20445460076769	0.31324773000635	0.142848355379301	0.185126729068675
O00116	1.01840074882507	-0.471991585625898	0.180505021021459	0.845695388165148	-0.353820599541445	0.00551855059153047	1.12882496850977	-0.00749552923688201	0.846611552081162	-2.25707424508334	-0.314208892326191	-1.65772109651804	-2.19407310267198	-0.92494764248736	-0.724063481858224
Q9BQI0	-0.254765368672495	-0.334448072805409	-0.403646326018649	-0.217611585947188	-0.174701059250657	-0.073656090118898	-0.158364039727263	-0.0138521761623648	-0.0332517507086734	-0.526000657990624	-0.592572171972515	-0.601925980326706	-0.595960148133455	-1.04356942549273	-0.892955349062
Q6PD74	-0.201173904620488	-2.9024152775784	-0.328590951898346	-0.753918490827806	-2.89045633750755	-0.121056864814403	-0.476157697353505	-2.95755927912939	0.568542904414336	-0.709562341234833	-2.96697144617155	-0.352168370171119	-0.228704084187979	-2.96652848846768	1.96575518453819
P26572	-2.93585601745281	-2.9024152775784	-0.221859265424169	-2.93652042001174	-2.89045633750755	-0.403667847462645	-2.97837669341694	-2.95755927912939	-0.514654230236766	-3.01259255418341	-2.96697144617155	-0.0364256188816831	-3.01392135930729	-2.96652848846768	1.80160169717679
Q9H553	-2.93585601745281	-1.03993031916559	-0.413010987963691	-2.93652042001174	-0.897649331730105	-0.509551892902397	-2.97837669341694	-0.455340283065959	0.0525667092202931	-3.01259255418341	2.22153732941644	-0.254677870191039	-3.01392135930729	-1.56911343892407	-0.469464068938541
Q10469	-0.933915224138708	-0.549763310643082	-2.87462181926953	-0.965004989077185	-0.66162625395163	-2.87152135332976	-0.21212082611536	-0.0424413168110023	-2.93884579072311	0.131931162770926	0.614638629585853	-2.94836861644093	0.441902641041743	1.039756507835	-2.94980811424166
Q3V5L5	-2.93585601745281	-0.400196281514963	-2.87462181926953	-2.93652042001174	0.113689365218653	-2.87152135332976	-2.97837669341694	-0.377048078239929	-2.93884579072311	-3.01259255418341	-0.241754398269475	-2.94836861644093	-3.01392135930729	-0.326346250478447	-2.94980811424166
P08697	-0.314532623634623	-2.9024152775784	-0.0292772352796035	-0.381090718358787	-2.89045633750755	0.648767297177508	-1.17310629392245	-2.95755927912939	-0.722354470377305	1.3458568926221	-2.96697144617155	0.749631937769856	-0.920358748972434	-2.96652848846768	-0.923484958213607
P02765	0.103330998699369	0.111283527708087	0.28269094425409	-0.359145823970902	-0.397614878927055	-0.356793048210902	-0.897059601672803	-0.986043848194834	-0.836093254957883	1.49958084102365	1.58121598518216	1.86211085593397	-0.124194011481707	-0.0894885845463874	0.20430697351076
P01023	-1.04316525746291	-0.857781181706302	-1.20389359822378	-1.22408473557235	-0.928056966814288	-1.05422530116954	-0.43860965870278	-0.430314942960766	-0.467870297472235	1.15653080139644	1.52883631714846	1.53762110183505	0.53863221764687	0.55376016203959	0.409489154685651
P30533	-1.02803884498189	-0.982485823922431	-0.839145764473949	-0.928487515204271	-1.02797137909474	-0.921268348219711	-0.551069289517682	-0.567612392081621	-0.461625026880172	0.160712703109352	0.299222209113785	0.439864581887881	1.59322602596948	1.72584195638849	1.39883804425669
P12814	-0.374158379184768	-0.240213452615741	-0.290973611026716	-0.359145823970902	-0.250274099518317	-0.363048546408985	-0.237382716668514	-0.273319169378128	-0.235701043837344	-0.208401199600836	-0.0772440983459605	-0.159989870451182	-0.0892765669065538	-0.222378035832159	-0.0886200553306907
K7EJH8	-0.261063159162144	-0.0982239229958249	-2.87462181926953	-0.296338182022507	-0.612190995739489	-2.87152135332976	-0.690828169468829	-0.480338515286452	-2.93884579072311	0.520599503854211	0.337722499934424	-2.94836861644093	-0.0256913937427204	-0.035530869600733	-2.94980811424166
O43707	-0.471124065859986	-0.387686972459533	-0.388029923076743	-0.484270336841708	-0.431966191622023	-0.375554473910877	-0.0854766615104781	0.0338532208140134	0.0589326988511117	-0.148234793078108	-0.0804164538746763	-0.0141941044386323	-0.00340722506234574	0.0662846767751206	0.0830050510011453
P35611	-0.0270876608882434	0.666278708724826	0.716677499059624	0.192023236072467	0.872314074265243	0.761785920687425	0.406640451788871	0.186964437824941	0.436524614779188	-0.734327212415343	-0.361352985252548	-0.0332506541225422	-1.12425401152769	-0.750037168121877	-0.9387282811046
A0A1B0GW77	0.144789821116208	0.124025232169518	0.327487026428133	0.0644415235209381	0.0945914015003222	0.215507142216821	-0.544836269667028	-0.608012211378102	-0.586193823787798	0.064862389851453	0.279985819755358	0.29538348834794	-0.726372835359186	-0.508038342582154	-0.569191168788639
Q9UDR5	-1.8100638248007	-2.9024152775784	-1.68100008390685	-1.51877365416279	-2.89045633750755	-1.91826217445057	-1.54317014781302	-2.95755927912939	-1.40708674644831	0.141522533569012	-2.96697144617155	1.28598968682208	-0.898907929119325	-2.96652848846768	1.19975549600412
P61163	-0.103180127872421	-0.215025330741783	-0.363021473738728	-0.116507766322068	-0.262848221428253	-0.331754318615608	-0.25631393588394	-0.137546625439718	-0.219936956658558	-0.17675000095753	-0.0994436487704885	0.106758223850053	-0.633304413854274	-0.0768011406420958	-0.278163583911646
O43768	0.690986270559742	0.634003168241243	0.442913581578652	0.345710600124643	0.298848218380721	0.103981559445564	0.784393718355858	0.724260644898794	0.42366562682778	-0.808431848982736	-0.685612198535755	-0.586399156013563	-0.589729798820948	-0.401696270267438	-0.472587350398719
P06733	-0.320815778206469	-0.35951653278192	-0.225004922288211	-0.412405718805616	-0.453798739110687	-0.366175663184193	-0.363336454170598	-0.241804000872496	-0.185223743711877	0.295311382953167	0.145599159820078	0.327446694642347	0.419361108099188	0.453878124554081	0.451291649126928
J3KMX3	-0.762485778096331	-0.35325187598053	-0.912222448576262	-0.919344990629236	-0.621469772527482	-0.756507923141796	-0.457391209607382	-0.150204357071787	-0.364607396201934	1.51922322998493	0.92230815270267	1.31862727019154	-0.114674976332615	0.190784275055933	0.143604191410819
P06280	-0.505432325500311	-0.571487753611498	-0.621090020980638	-0.24282967376185	-0.503619887727936	-0.590162105693973	-1.16408804005484	-0.958663666742234	-0.891157876890205	0.176712001704867	0.705142418576355	0.701104614137919	-0.152733300396326	0.104545537481514	0.483474353164824
Q9NXW9	-0.973456646759544	-2.9024152775784	-2.87462181926953	-0.689167054067555	-2.89045633750755	-2.87152135332976	-0.792696492128388	-2.95755927912939	-2.93884579072311	-0.334650989482733	-2.96697144617155	-2.94836861644093	-0.143223192207258	-2.96652848846768	-2.94980811424166
Q3KRA9	-2.93585601745281	-0.590090262399645	-2.87462181926953	-2.93652042001174	-0.413235573664613	-2.87152135332976	-2.97837669341694	0.902502369434468	-2.93884579072311	-3.01259255418341	-0.146958792481874	-2.94836861644093	-3.01392135930729	1.17325714792339	-2.94980811424166
A0A1B0GVH5	0.41701367587998	0.194189364023074	-0.334854784555369	0.429205386023911	0.107322152066671	-0.30668913512952	-0.00923544707218546	-0.304796725284035	-0.67604261650581	-0.656835221452071	-0.266978405338601	0.449514153799091	-0.849778098511873	-0.675884596012978	0.000255635650851052
Q16706	-0.545909130405038	-0.400196281514963	-0.845248270190818	-0.552793951069637	-0.575032095865631	-0.81772410374975	-0.357053299598753	-0.317377041140156	-0.392814923351932	0.151116385618464	0.0690284954150211	0.507455383908105	0.412922721435613	0.408841917034616	0.680266566579414
P49641	-1.35402306091772	-2.9024152775784	-2.87462181926953	-1.47214826300272	-2.89045633750755	-2.87152135332976	-1.34032021203431	-2.95755927912939	-2.93884579072311	3.99347482424705	-2.96697144617155	-2.94836861644093	-1.91902846018569	-2.96652848846768	-2.94980811424166
Q92185	-0.327097358640249	-2.9024152775784	-2.87462181926953	-0.119672717048522	-2.89045633750755	-2.87152135332976	-0.353911134027204	-2.95755927912939	-2.93884579072311	-0.249495678413158	-2.96697144617155	-2.94836861644093	-0.317079652276272	-2.96652848846768	-2.94980811424166
J3KNQ4	-0.722448117286382	-0.164577414348329	-2.87462181926953	-0.478030274126213	-0.136834290496317	-2.87152135332976	-0.161528990453718	-0.241804000872496	-2.93884579072311	-0.27475469095334	-0.121626862181625	-2.94836861644093	0.425800409743627	0.715291435560503	-2.94980811424166
P54920	-0.336516763618505	-0.293656618765837	-0.269003358350526	-0.343458782901002	-0.335026635854597	-0.30668913512952	0.175738394335481	0.279783283018747	0.0939673745196916	-0.588400993697061	-0.642246661335175	-0.517944924488434	-0.143223192207258	-0.0641084398774287	-0.0632531219447868
P37840	-1.98809474058843	-1.81592839226232	-1.69234368150536	-1.91417379503587	-1.82354798292905	-1.68073694966366	-2.19345908101389	-2.08901940409054	-1.98008434934916	3.0601075140693	2.64337389120017	2.2434317569312	2.91337547439653	2.29770425071585	2.340771643695
P40222	-0.527236972952874	-0.53112414930092	-0.378654939850638	-0.555903474558722	-0.544013701393327	-0.481574466281995	0.451686466037926	0.527262891455293	0.623391402117287	-0.700267539004656	-0.701076823267112	-0.605029943480281	0.233035906619612	0.229177676013698	0.361306062717821
L0R819	-0.141153276687884	-0.0380575164730973	-2.87462181926953	-0.268023838411885	-0.714009390313581	-2.87152135332976	-0.72484489512805	-0.181824301771662	-2.93884579072311	-0.384984438104107	0.469530557931522	-2.94836861644093	-0.244506144071218	0.796241923305113	-2.94980811424166
Q9HB66	-0.654496769817016	-2.9024152775784	-0.756541804610528	-0.769302024883374	-2.89045633750755	-0.957649273819816	0.233338175278933	-2.95755927912939	-0.402210052757004	0.343490806498517	-2.96697144617155	-0.147340481715504	-0.285549654894284	-2.96652848846768	-0.331626494073065
L0R6Q1	-0.888168103619901	-0.738272016782975	-0.887901072283727	-1.01053113444065	-0.281697678694994	-0.695074406135794	-0.610193250025898	-0.402129577476437	-0.679133570825047	0.375640644145406	0.469530557931522	0.44308087077294	-0.751118185089992	-0.45180018334882	-0.419433726393905
L0R8F8	-2.93585601745281	0.0858146879861778	-2.87462181926953	-2.93652042001174	-0.206216227756289	-2.87152135332976	-2.97837669341694	0.0370360623663569	-2.93884579072311	-3.01259255418341	0.0849668378743841	-2.94836861644093	-3.01392135930729	0.146042117523943	-2.94980811424166
Q06203	0.176714588538817	0.101730425147809	0.462183168965782	0.211200143867621	0.206148304093918	0.988540295234095	0.352004117301285	0.353554897830087	0.717095209998138	-0.659940587248092	-0.63604392220465	-0.477393123190055	-0.865145851064744	-0.638702571133906	-0.0188104953747083
Q12904	0.0046732372688018	-0.139318401808147	-0.136783956039459	-0.100677866785865	-0.152618474277486	-0.114741388447647	0.0225852501157429	-0.0138521761623648	-0.0744880296178133	-0.435217958142566	-0.342505886781815	-0.386670978172891	-0.190743410876666	-0.203431612697434	-0.227745356708661
Q13155	0.282264194057327	0.62755060657188	0.410817435316358	0.271992174954143	0.678237648795669	0.468496089966324	-0.224754646405702	0.027488459878483	-0.260904226022438	-0.4947358693537	-0.43033570820544	-0.524177055954586	-0.837474412113323	-0.697541923487613	-0.987408743548394
Q9H4A4	-0.166440802216732	-0.00634223372672868	-0.177780112238504	-0.192369967376218	0.0119637110827021	-0.174679646298743	-0.49803264811382	-0.483461366261635	-0.467870297472235	0.0712444684273482	0.107292893451418	0.0876313251456377	-0.282394632998867	-0.219221198326807	-0.221436409828648
Q01433	0.227852922349062	-1.13016073907637	-2.87462181926953	0.140934524023118	-0.593620252171783	-2.87152135332976	-0.479283967882818	-0.873181637593705	-2.93884579072311	-0.211564419457979	-0.351931206925208	-2.94836861644093	0.0922620064237028	0.0344334550649973	-2.94980811424166
Q06481	-0.0429559855463487	0.238911869911704	-2.87462181926953	-0.167105204775666	-0.30994513661809	-2.87152135332976	0.156558149893396	0.190161284749971	-2.93884579072311	-0.554102408297877	-0.254369355299986	-2.94836861644093	-0.5304536029308	-0.370328242197871	-2.94980811424166
Q8TCF1	-2.93585601745281	-2.9024152775784	-0.306654614496539	-2.93652042001174	-2.89045633750755	-0.409910522023929	-2.97837669341694	-2.95755927912939	-0.442878911304224	-3.01259255418341	-2.96697144617155	0.542900034918109	-3.01392135930729	-2.96652848846768	0.213900825560212
Q6FIF0	-0.604928493485911	-2.9024152775784	-2.87462181926953	-0.763150180655264	-2.89045633750755	-2.87152135332976	-0.955103355760437	-2.95755927912939	-2.93884579072311	0.3210002230175	-2.96697144617155	-2.94836861644093	0.332521724093364	-2.96652848846768	-2.94980811424166
Q6FI81	0.0619224721214152	0.104914488932717	0.308282205237995	-0.167105204775666	0.027836912655614	0.18360548696122	-0.306732163086925	-0.36135903285958	-0.22624369985155	-0.236857576825677	-0.367632192337244	-0.163151341321617	-0.310776612421527	-0.495552995216807	-0.237206023370096
Q9UJX3	-0.0524730514433795	-0.528016003379363	-0.174628778436579	-0.0911758360218196	-0.212514772806879	-0.136839240497445	-0.385315056306197	-0.298504260504436	-0.402210052757004	-0.535371790340467	-0.0200861779255165	-0.210530753210865	-0.611528177181788	0.955231467035314	0.754666034881196
Q8NHZ8	-2.93585601745281	-2.9024152775784	-0.0704304646869549	-2.93652042001174	-2.89045633750755	-0.240770290245383	-2.97837669341694	-2.95755927912939	0.189697865361098	-3.01259255418341	-2.96697144617155	-0.386670978172891	-3.01392135930729	-2.96652848846768	0.137220381304928
Q9Y679	-0.279947422796358	-0.129840358744205	-0.571591606320952	-0.0848394560734071	-0.275416098261213	-0.577781606757504	0.422723069951649	0.51115056478874	0.199285065354842	-0.783762470627484	-0.598788002780509	-0.854806006106071	0.0507729139781679	0.16840635484265	-0.145616759659087
P10275	-0.305104954368426	4.771011858467e-06	0.0182782126369336	-0.0436203881052828	-0.0736086345443327	0.218698903434436	-0.218438452033934	-0.159694015918525	0.507316191007466	-0.425806936905299	-0.0200861779255165	0.0271342963343977	-0.449089141107049	-0.348346868299089	0.0193331321030937
C9JEH3	-0.131664662870237	-0.0792373291477673	-0.0925656630344327	-0.046793072186155	-0.209365688727239	0.209124485239251	0.606462923425997	0.302221217189089	-0.150467044733362	-0.820754251573759	-1.05915427370063	-0.468024571137814	1.05419871319267	0.457096743298628	0.00979297215292106
P03950	-2.93585601745281	1.54758362472301	-2.87462181926953	-2.93652042001174	1.07355262678006	-2.87152135332976	-2.97837669341694	-0.279617714428718	-2.93884579072311	-3.01259255418341	-1.4322730528947	-2.94836861644093	-3.01392135930729	-1.7927479901184	-2.94980811424166
Q4VCS5	0.497426449953674	-2.9024152775784	-2.87462181926953	0.236784837281017	-2.89045633750755	-2.87152135332976	0.310271048176968	-2.95755927912939	-2.93884579072311	0.362777851318893	-2.96697144617155	-2.94836861644093	0.13699632836776	-2.96652848846768	-2.94980811424166
Q15389	-1.03409127554906	-1.13016073907637	-2.87462181926953	-1.35763910823667	-1.30271782212386	-2.87152135332976	-0.64434708962718	-0.811855730321575	-2.93884579072311	5.07776474578094	3.9330802804237	-2.94836861644093	-2.12906827446648	-2.2825456890341	-2.94980811424166
Q9NQW6	-0.383559670815201	-0.233918695978539	-0.633444888512553	-0.268023838411885	-0.29425609123774	-0.450445190718302	0.622613718711166	0.973948008374834	0.507316191007466	-1.58320925702246	-1.66483955664264	-1.44009616211674	0.74236871518416	1.28414696155509	0.829166340138792
P04920	0.346375002683577	0.563072769183717	0.104062392692009	0.535411444431019	0.671780855332847	0.196362650300849	0.175738394335481	0.027488459878483	0.0748530145633712	-1.3478111534625	-1.58405371786161	-1.66345788605539	-0.726372835359186	-0.949353059085177	-0.767206185057723
Q9P0K7	0.263051353844937	-0.0760716911089876	0.177316464776406	0.109041637417344	0.164670502783433	0.027725029644914	-0.253159645514865	-0.159694015918525	-0.163110813365382	-0.293683720118853	-0.270129739140526	-0.175793697606741	-0.577263760910429	-0.216063999952321	-0.18355224694008
Q8IWZ3	-0.505432325500311	-0.428317364710639	-0.177780112238504	-0.412405718805616	-0.391363611973433	-0.187281243578501	0.284610254196292	0.553054079570181	0.471906352439261	-0.535371790340467	-0.620528810057323	-0.339609957628373	-0.184411792216627	-0.247619654403129	0.188322741836295
Q86XL3	-0.286239120471493	-0.534231834187357	-0.552997691847285	-0.443678961431245	-0.553324181649598	-0.728889231172583	-0.401002097376097	-0.150204357071787	0.11309249332282	-0.100649556624158	0.120057049375039	-0.150503353230064	0.191389227802985	0.919503993747084	0.374149499272952
Q8IV38	-0.0651578503527723	-0.552868209827106	-0.456660608095686	0.137743919611223	-0.190463296674606	-0.645776720946331	0.310271048176968	-0.355080620140677	-0.511538386823856	0.0967842896635774	0.0913442448228645	-0.756530313831284	0.583838483274194	-0.0291767642905292	-0.569191168788639
Q96DX5	-0.0334359688625537	-0.481339114966933	-0.022940855331191	0.0708093464993705	-0.726313076712131	-0.143149648916755	-0.73102332747275	-1.11316730698684	-0.930812885915641	0.837732852116134	1.355538046655	0.866270610367036	0.0667244792617217	-0.171825747702759	-0.196186067230424
Q6UB99	-0.414870533643253	-2.9024152775784	-2.87462181926953	-0.565229291734266	-2.89045633750755	-2.87152135332976	-0.721754932489213	-2.95755927912939	-2.93884579072311	0.918914733320819	-2.96697144617155	-2.94836861644093	-0.689196574470921	-2.96652848846768	-2.94980811424166
Q8IZ07	-2.93585601745281	-2.9024152775784	-0.839145764473949	-2.93652042001174	-2.89045633750755	-0.574685267993996	-2.97837669341694	-2.95755927912939	-0.635815577774538	-3.01259255418341	-2.96697144617155	1.08069132160471	-3.01392135930729	-2.96652848846768	1.04346604029968
O75179	-0.589413381338583	-0.325040681537556	-0.0546091655798518	-0.245980260750886	-0.281697678694994	-0.0515086996400908	-0.126695729478602	0.44675771110476	-0.0491184428975245	-0.516625674764519	-0.329933321333282	-0.276724086110919	0.12420949677066	0.560211436154553	-0.481954608374539
P0C6C1	-2.93585601745281	-1.10315374961382	-2.87462181926953	-2.93652042001174	-1.03702075445144	-2.87152135332976	-2.97837669341694	-0.781112331935421	-2.93884579072311	-3.01259255418341	3.10903411756155	-2.94836861644093	-3.01392135930729	-2.04892713976309	-2.94980811424166
A6QL64	-0.452388261076314	-2.9024152775784	-2.87462181926953	-0.0785017284941512	-2.89045633750755	-2.87152135332976	-0.900119596435247	-2.95755927912939	-2.93884579072311	-0.432081353293944	-2.96697144617155	-2.94836861644093	-1.10913071226531	-2.96652848846768	-2.94980811424166
Q8N9B4	0.516747084062868	-2.9024152775784	-2.87462181926953	-0.409276083843116	-2.89045633750755	-2.87152135332976	0.810322364449874	-2.95755927912939	-2.93884579072311	-0.694068608142889	-2.96697144617155	-2.94836861644093	0.53863221764687	-2.96652848846768	-2.94980811424166
Q9BZ19	0.859327010265475	-2.9024152775784	-2.87462181926953	1.14136806064213	-2.89045633750755	-2.87152135332976	-0.838815464083511	-2.95755927912939	-2.93884579072311	-0.0148140646091834	-2.96697144617155	-2.94836861644093	0.326096083988795	-2.96652848846768	-2.94980811424166
A6NGH8	-2.93585601745281	-1.64899198354129	-2.87462181926953	-2.93652042001174	-1.64560129268374	-2.87152135332976	-2.97837669341694	-1.27790545340634	-2.93884579072311	-3.01259255418341	5.12670372372497	-2.94836861644093	-3.01392135930729	-2.51418818967548	-2.94980811424166
A6NC57	-2.93585601745281	-1.99028316608766	-2.87462181926953	-2.93652042001174	-1.57394887781137	-2.87152135332976	-2.97837669341694	-1.38752834670644	-2.93884579072311	-3.01259255418341	-0.539664042272292	-2.94836861644093	-3.01392135930729	-0.0704554446160158	-2.94980811424166
A6NJG2	-2.93585601745281	-2.9024152775784	-1.78253193427907	-2.93652042001174	-2.89045633750755	-1.7541682085791	-2.97837669341694	-2.95755927912939	-2.04036723252131	-3.01259255418341	-2.96697144617155	3.04501106861328	-3.01392135930729	-2.96652848846768	2.15643364521131
P16157	0.24064855749352	-2.9024152775784	-2.87462181926953	-0.100677866785865	-2.89045633750755	-2.87152135332976	-0.215279817646688	-2.95755927912939	-2.93884579072311	-0.919029943848547	-2.96697144617155	-2.94836861644093	-0.999794017607148	-2.96652848846768	-2.94980811424166
Q01484	-2.93585601745281	-0.503134349296839	-2.87462181926953	-2.93652042001174	-0.284837876588552	-2.87152135332976	-2.97837669341694	0.334297201489817	-2.93884579072311	-3.01259255418341	0.971034880528749	-2.94836861644093	-3.01392135930729	1.52600648149965	-2.94980811424166
Q12955	-0.654496769817016	-0.192966004906911	-1.45396716988718	-0.70460438003592	-0.431966191622023	-1.51175492251275	-0.78653839080729	-0.970838532143593	-1.88310268819949	1.05227167979584	1.33267503819966	5.38753490571366	0.499916880121345	0.0758458998416853	-1.27015428851861
P04083	-0.958260236769031	0.960892128688062	-1.00911912702186	-0.716945170234521	1.14185777830989	-0.936437731929065	1.25598160984607	3.19117654987738	2.46704980642027	-1.36860228812261	-0.395868849015374	-1.88425311401365	0.220216822452102	0.948734067775373	0.483474353164824
P50995	0.141598926582052	0.238911869911704	0.116790680673879	0.185633170562631	0.135984172240361	0.177228669553723	-0.24684996710851	-0.351940818210392	-0.364607396201934	-0.271598577434983	-0.323644707911493	-0.311330491602665	-0.486677023138668	-0.666595580685869	-0.478832620990782
P07355	-2.93585601745281	-2.9024152775784	-0.23758369443126	-2.93652042001174	-2.89045633750755	3.55175491664536	-2.97837669341694	-2.95755927912939	0.817444283768343	-3.01259255418341	-2.96697144617155	0.694637635133476	-3.01392135930729	-2.96652848846768	1.67700008561051
P09525	0.587658162466255	0.7632288542131	0.49431861459608	0.374593756947737	0.481698963018245	0.21231566928099	0.729334539240732	0.87978689025587	0.378689610125066	-1.12594799243236	-1.25155137373054	-0.499237908799747	-1.24766099656343	-1.35809683097673	-0.78258971911329
P08758	-0.330237556533808	-0.237066264695646	-0.256440199100932	-0.26487588968173	-0.256561937903637	-0.25019795951158	-0.60086881318524	-0.604907312194077	-0.552009340943496	0.465784019483956	0.588809792228403	0.578371308181305	0.0475834762258885	0.0758458998416853	0.0925662740677099
P08133	0.536075846989953	0.501901712655756	0.694072167033695	0.471014030321245	0.591142923896976	0.613300817254919	-0.161528990453718	-0.279617714428718	-0.131490868665507	-0.631975608730387	-0.629839290313593	-0.608133437212262	-1.06063266424003	-1.06778903023666	-1.09034025277166
P20073	-0.210638969550736	-0.346985575925441	-0.155712985204972	-0.252280310260479	-0.360081949659799	-0.319225006692157	-0.369618034604379	-0.329951163050092	-0.314380231333379	0.176712001704867	0.235137399526111	0.272954663021844	-0.181245469726907	0.0503552905280323	-0.0124563900645047
E5RK69	0.500645986650261	0.489034209635476	-0.272143160280811	-0.0214024576933527	0.225308314054474	-0.341146965482012	-0.379037439582634	-0.442830974010528	-0.0554628247136829	-0.653729389977444	-0.127961888855776	-0.9646901156032	-0.895841344648296	-0.570359361255041	-0.674636188854385
H0YDD9	0.494207142002055	-2.9024152775784	-2.87462181926953	1.50693618100775	-2.89045633750755	-2.87152135332976	-1.33141844114559	-2.95755927912939	-2.93884579072311	-0.0148140646091834	-2.96697144617155	-2.94836861644093	-1.38476006574484	-2.96652848846768	-2.94980811424166
M0QYD2	-0.952177516615076	-2.9024152775784	-2.87462181926953	-0.368553215238755	-2.89045633750755	-2.87152135332976	-0.39159107613883	-2.95755927912939	-2.93884579072311	-0.591516391571944	-2.96697144617155	-2.94836861644093	0.268309660829091	-2.96652848846768	-2.94980811424166
O95994	-1.72234638343984	-1.63469318977778	-1.69234368150536	-1.67165992169331	-1.49884276287024	-1.66654078397192	0.134193912574688	-0.248110006457907	0.164144381524617	-0.186248967713998	-0.307916427546592	-0.719538532885009	3.07530656156627	2.67351228730269	3.98337123541962
A0A140T9T7	-0.103180127872421	-0.0443965860608046	0.449335794245084	-0.393621675215267	-0.540909269756262	0.241049252661861	0.758476798814836	-0.178663889059535	0.875793436084856	-0.569699281514847	-0.657745178566655	-1.2150276110679	0.0667244792617217	-0.915786189700749	-1.18354775149779
P01008	-2.93585601745281	-1.34711971269322	-1.80771346469102	-2.93652042001174	-1.36457364937946	-1.09027050244606	-2.97837669341694	-0.654529066180818	-0.614121005886739	-3.01259255418341	0.92555543755745	0.513897857017615	-3.01392135930729	0.123691768296518	0.21709932489731
Q10567	-0.137990754241941	-0.192966004906911	-0.265863160456967	-0.261727561721078	-0.262848221428253	-0.322357951731899	0.185332246384933	0.129469216417195	0.12584848256235	-0.325202607346793	-0.461625756025975	-0.580185173049893	-0.212893224581867	0.370276499767625	0.448074655998364
O43747	-0.166440802216732	-0.104550014367529	-0.334854784555369	-0.236527379178795	-0.149462360759129	-0.259622101471525	-0.265774602545375	-0.07100428683252	-0.0839961310971128	-0.353537535558451	-0.285880797391235	-0.270427051740258	-0.505448552386514	-0.29488395813767	-0.227745356708661
O75843	-2.93585601745281	0.251699810174022	-2.87462181926953	-2.93652042001174	-0.228254512544897	-2.87152135332976	-2.97837669341694	0.369609810184253	-2.93884579072311	-3.01259255418341	-0.632941842381791	-2.94836861644093	-3.01392135930729	-0.805459835443297	-2.94980811424166
Q9BXS5	-0.323956765594568	-0.303076023744092	-0.319192117616571	-0.0848394560734071	-0.18415951308657	-0.303554148556778	-0.491784797224154	-0.184984360295201	-0.430372983802331	-0.189414605752778	0.113674392397468	0.0334972044822309	-0.124194011481707	0.582797638167407	0.0447872272540902
Q9Y6Q5	-0.119008314489588	-0.233918695978539	-0.0197721596435269	-0.148141674021992	-0.18415951308657	-0.177830607079873	0.303854326719448	0.180571576948562	0.410810476675879	-0.428944345940596	-0.483503689795054	-0.545975434315426	-0.427135742029187	-0.34206292907795	-0.12663016581103
H7C1E4	0.16713415479492	0.149523006467536	0.381952482681438	0.0326208263330097	0.202955968144925	0.552103878436546	0.0671853640121488	0.0306706864351819	0.369058146413462	-0.299990463311844	-0.545895283560085	-0.00148334819490033	-0.414582105472991	-0.651104246825762	-0.0632531219447868
Q63HQ0	-2.93585601745281	-0.375170941409769	-2.87462181926953	-2.93652042001174	-0.556426733717796	-2.87152135332976	-2.97837669341694	-0.36135903285958	-2.93884579072311	-3.01259255418341	-0.41467509953394	-2.94836861644093	-3.01392135930729	-0.291735630177019	-2.94980811424166
O95782	-0.0619871479474916	-0.21187511831754	-0.0957264291996694	-0.132329065429171	-0.18415951308657	-0.0831426073400153	-0.107678526316902	-0.07100428683252	0.0334761332950145	-0.42266912700937	-0.424072701375072	-0.292460021784481	-0.689196574470921	-0.604559028040315	-0.45384123482277
O94973	-0.0334359688625537	0.0476484723141135	-0.0419459296891392	-0.0880078148536894	0.104139003988196	-0.0831426073400153	-0.32561413957158	-0.102709619503393	-0.163110813365382	-0.28106582787498	-0.229133582941481	-0.380401411667945	-0.686095441973517	-0.467435762933564	-0.603365478127433
P63010	0.039646895322521	-0.03171711047836	0.0659074354520843	-0.148141674021992	-0.022928540106493	-0.0673299987471941	0.095887646206028	-0.0297382336871086	0.122659044810071	-0.450894915915366	-0.38018582889344	-0.355306979330191	-0.514828633773175	-0.548567277293844	-0.397511767604051
E9PFW3	-0.11267806902218	-0.00316889460371684	0.0468470411465124	-0.0309263799973038	0.0945914015003222	0.13262434939644	0.0225852501157429	0.123086559439624	0.269666804242773	-0.318901807933514	-0.225977469423124	-0.327045222622747	-0.477285621341186	-0.389153892426843	-0.522500710342402
M0QYZ2	-0.508548613553552	-0.863887112323302	-0.829987723397432	-0.803099370665843	-0.897649331730105	-0.930371796267195	-0.457391209607382	-0.639035333088874	-0.777777137698725	0.572247062659528	0.782839027147486	0.623554080089528	-0.0256913937427204	0.825412464501847	0.622114582288801
O00203	-0.0810063578268091	0.111283527708087	0.129523883456679	0.0199012396180042	0.145543604079017	0.276199210549598	0.233338175278933	-0.156531144403964	-0.134654436140541	-0.479087698787716	-0.417808044573682	-0.452401737022044	-0.383170296222912	-0.360910027548683	-0.447589118178226
Q13367	-0.131664662870237	0.0317592344239033	0.0404961430488634	-0.0785017284941512	-0.0767732405382784	0.0562996921125181	-0.41040948864395	-0.147040442702215	-0.0205525405599453	-0.31259951335046	-0.301622433288798	-0.424253915234806	-0.130538393297865	-0.573470708637345	-0.528731951630196
O14617	0.0332852288919439	0.0444699906676354	-0.057774116306306	-0.0943435188717146	0.056428930738479	-0.127370900694241	-0.0664336958576891	-0.150204357071787	-0.172589923421534	-0.403833895370848	-0.24490868863855	-0.279872034841074	-0.392597965489109	-0.187633098397826	-0.306481375981603
Q9Y2T2	-0.144315449337832	-0.0475656179523967	0.0881590076055062	-0.141817679246818	0.00244369439890705	0.081721193911847	-0.158364039727263	-0.0551392305391371	-0.00149406654595811	-0.413253300349103	-0.580134996391932	-0.455527157860434	-0.184411792216627	-0.439284152299057	-0.136125017272384
Q92572	0.330337637832525	0.267690934251579	-0.218713224613076	-0.195526443263318	0.25726422637181	0.0467718968334012	-0.25631393588394	0.0561395261570917	-0.0966688895830843	-0.148234793078108	-0.131128892945671	-0.471147852597992	-0.489806658101168	-0.231846375635363	-0.406909369445183
A0A096LP25	-0.869833327654748	-0.562180098349727	-0.416131673383996	-0.555903474558722	-0.612190995739489	-0.484684903550149	-0.30988011181708	-0.244957188257829	-0.229396518051627	-0.116519510331739	-0.194396527337357	-0.125190668010303	-0.380026959703379	0.120500007078903	0.573706065677405
Q2M2I8	-0.408611681284182	-0.484454066404556	-0.316058353461592	-0.5403512927991	-0.509839392054533	-0.319225006692157	-0.183673952652014	-0.207094790614029	-0.0744880296178133	-0.0847715087411237	-0.0232643432045206	-0.204218163805407	0.499916880121345	0.724999236490871	0.699665116337193
Q8N944	-2.93585601745281	0.373400033504883	-2.87462181926953	-2.93652042001174	0.891759470669337	-2.87152135332976	-2.97837669341694	-0.257566238296445	-2.93884579072311	-3.01259255418341	-0.0740714142650885	-2.94836861644093	-3.01392135930729	-0.77776949569728	-2.94980811424166
Q9ULZ1	-2.93585601745281	-2.9024152775784	0.129523883456679	-2.93652042001174	-2.89045633750755	0.148547701404101	-2.97837669341694	-2.95755927912939	0.67183755438763	-3.01259255418341	-2.96697144617155	-0.62674448901869	-3.01392135930729	-2.96652848846768	-0.265568004490395
Q9NQ94	-0.232711270567041	-2.9024152775784	-0.469115931435067	-0.713860732554657	-2.89045633750755	-0.0451777668603565	-0.189997947427188	-2.95755927912939	-0.530226746223178	0.0744359413631795	-2.96697144617155	-0.402337749069751	0.290772586798677	-2.96652848846768	-0.77951405924972
P02647	-1.16360147895078	-1.23763387685749	-1.0573257671093	-1.34582799324556	-1.29976391074137	-1.04519917938195	0.166147023537395	-0.0551392305391371	0.407597292677547	1.21523981975144	1.07510611751847	1.53762110183505	0.143391404216321	0.251591723042452	0.754666034881196
Q0VD83	-2.93585601745281	-2.9024152775784	-0.845248270190818	-2.93652042001174	-2.89045633750755	-1.05121724732474	-2.97837669341694	-2.95755927912939	-0.620321844682594	-3.01259255418341	-2.96697144617155	2.9293769766592	-3.01392135930729	-2.96652848846768	-2.09212090439356
P02649	-1.0461886696732	-2.9024152775784	-2.87462181926953	-0.760073472817771	-2.89045633750755	-2.87152135332976	1.39314551508278	-2.95755927912939	-2.93884579072311	-0.0561708945536603	-2.96697144617155	-2.94836861644093	-0.320230613057402	-2.96652848846768	-2.94980811424166
J3KQL8	-2.93585601745281	-0.827217619252534	-2.87462181926953	-2.93652042001174	-1.26425863746376	-2.87152135332976	-2.97837669341694	-1.62953539367489	-2.93884579072311	-3.01259255418341	-0.329933321333282	-2.94836861644093	-3.01392135930729	0.938989209255827	-2.94980811424166
Q9BZZ5	0.0969571477899955	0.0158779725847704	0.0436714308936404	-0.0848394560734071	0.00561670634411492	-0.016671693703766	-0.306732163086925	-0.207094790614029	-0.22624369985155	-0.299990463311844	-0.336220383087165	-0.364720408198121	-0.676789203449339	-0.626293309239014	-0.609572935012989
Q07812	-2.20162703102336	-2.27864822345435	-2.57286805665389	-2.32834984140785	-1.97559016403028	-2.46914982734922	-2.24149081345128	-2.07814847470221	-2.40027185855104	3.07663536669016	3.76085209274234	3.74965257063798	2.83409812509041	3.72155901993982	3.8806825925558
O15304	-2.93585601745281	-0.183506443513842	-2.87462181926953	-2.93652042001174	0.0119637110827021	-2.87152135332976	-2.97837669341694	-0.121716725903515	-2.93884579072311	-3.01259255418341	-0.146958792481874	-2.94836861644093	-3.01392135930729	1.03325077483763	-2.94980811424166
O95831	-0.320815778206469	-0.233918695978539	-0.199828960978861	-0.384224073374135	-0.291117083673249	-0.262762694517206	-0.77113410183072	-0.654529066180818	-0.607918266756214	0.498020804516167	0.533968575228524	0.600957510194159	-0.197073656344074	-0.124351587327656	-0.0251633218409182
E7EQT4	0.263051353844937	0.162278995707066	0.20602401929949	0.124984415521441	0.148730678644625	0.174040704099321	-0.129864088258885	-0.0963712202184238	-0.153628515603797	-0.37555442934514	-0.386460245282085	-0.295606062595575	-0.589729798820948	-0.398561283694696	-0.569191168788639
Q7Z2E3	-0.134827882727381	-0.03171711047836	-0.225004922288211	-0.22391832914018	0.164670502783433	-0.0957863759720356	-0.08230364956527	0.95120653889887	-0.0681476236230758	-0.457162852530451	-0.386460245282085	-0.364720408198121	-0.720181612735033	-0.54545232585622	-0.69936578127589
Q96II5	0.523189107039446	-2.9024152775784	-0.413010987963691	0.82300973130808	-2.89045633750755	0.807063023524773	-0.00923544707218546	-2.95755927912939	-0.480355644837582	-0.198909457214133	-2.96697144617155	-0.885403130063927	0.390395630926858	-2.96652848846768	-0.155105373476734
B0YIW6	-0.160121040095079	-0.246506682921946	-0.130471366634002	-0.334041761023027	-0.181007064836068	-0.158919262458203	0.00667104559093731	-0.0805193752080962	0.00168346399849812	-0.331501905403093	-0.279581499334935	-0.254677870191039	-0.127366367010423	-0.174987920352706	-0.142453192184054
Q9Y2X7	0.173520826394176	0.235715578499558	0.151818690478388	0.0485273189961327	0.484914067994747	0.0562996921125181	-0.284685947167045	-0.159694015918525	-0.05229079842624	-0.62575610440379	-0.402139227971302	-0.41486376104524	-0.75420913940923	-0.532988064717773	-0.450715388707539
Q14161	-2.93585601745281	-2.9024152775784	-0.209272806386777	-2.93652042001174	-2.89045633750755	-0.568491140381191	-2.97837669341694	-2.95755927912939	-0.552009340943496	-3.01259255418341	-2.96697144617155	-0.860929871160427	-3.01392135930729	-2.96652848846768	-1.09938771025459
P52594	-0.0746679585418405	-0.277949718188663	-0.174628778436579	0.134553605937456	-0.209365688727239	0.0182059944958223	0.291023925369063	-0.219721415899325	0.0334761332950145	-0.0370896414080778	-0.251216167914653	-0.159989870451182	0.0125191504406197	-0.0259992337460731	0.00343443299995382
O95081	-1.28592905148295	-0.900474484264296	-1.45978210168785	-1.11922436785152	-0.900692755165964	-1.41590747435748	-0.328759796435623	-0.326808216045009	-0.933859232895821	0.22154562757599	0.267166735587849	0.221737595389043	1.26286835327937	1.12764362808788	1.268236368857
Q15057	0.00149570672434558	-0.375170941409769	0.180505021021459	0.131363583618872	-0.319353740351379	0.642316886098874	-0.313027680534188	-0.317377041140156	0.208874773156251	-0.391269160365222	-0.467878720637429	0.244136609379596	-0.486677023138668	-0.250773210210788	-0.0854503531363598
E7EUN2	0.54574324395172	-2.9024152775784	-2.87462181926953	-0.286903523030427	-2.89045633750755	-2.87152135332976	0.323107510985568	-2.95755927912939	-2.93884579072311	-0.24317733894733	-2.96697144617155	-2.94836861644093	-0.389455799917561	-2.96652848846768	-2.94980811424166
Q96P47	-0.0905114334628857	-0.142477036195392	0.113608146295048	-0.233375673125975	-0.0799375010803761	-0.0926259632599085	0.111843563347264	-0.200779314247273	-0.178907549340108	-0.331501905403093	-0.121626862181625	-0.109359059125159	0.635551871271557	-0.111678828841684	0.0447872272540902
Q96P48	-0.740937887664739	-2.9024152775784	-0.456660608095686	-0.543462640181404	-2.89045633750755	-0.556097111687844	-0.262621415160042	-2.95755927912939	-0.153628515603797	0.411032677582904	-2.96697144617155	0.224936640851827	0.34216200137463	-2.96652848846768	0.412703303309233
O43150	-0.0175627672896418	-2.9024152775784	-1.8965683102588	-0.487389712370558	-2.89045633750755	-1.16803463446471	-0.328759796435623	-2.95755927912939	-1.25323799428712	-1.12897015109591	-2.96697144617155	-0.808807387107506	-0.670582686346644	-2.96652848846768	-1.00865855717909
Q8TDY4	-2.93585601745281	0.37981574255799	-2.87462181926953	-2.93652042001174	-0.206216227756289	-2.87152135332976	-2.97837669341694	-0.5924830586641	-2.93884579072311	-3.01259255418341	0.695438112387367	-2.94836861644093	-3.01392135930729	0.502181355450449	-2.94980811424166
P53367	-0.0556447477991404	-0.299936618589681	-0.231295081009471	-0.195526443263318	-0.369470853697997	-0.375554473910877	-0.284685947167045	-0.232342231227319	-0.286083236877755	-0.0593500069417945	-0.0931025766662314	-0.0522955725892644	0.152986079831673	0.0854097955782491	0.0225138097764682
A0A087X1E4	-0.430510327307236	-0.682840027801174	-0.47222863714402	-0.324621168153502	-0.528486877080184	-0.642691269773843	0.204527331090584	0.0338532208140134	-0.153628515603797	-0.230536397948313	-0.0455025857555094	-0.115692726860545	-0.124194011481707	0.0153373324554796	-0.262418167405045
Q9NWB6	0.494207142002055	0.162278995707066	0.142261959726189	0.259185744469638	0.151918050801816	-0.0103332944187974	-0.110848896015878	-0.147040442702215	0.0652999120030934	-0.0815949353164565	-0.314208892326191	-0.430511931611225	-0.496064674477587	-0.601452268002391	-0.447589118178226
P54136	-0.185391528937446	-0.145635312696278	-0.193531170489213	-0.30576935692736	-0.187311590621785	-0.184131406493152	-0.231069403276061	-0.109046673971339	-0.0808270992055208	-0.141894387083371	-0.108952754653957	-0.0649856504315028	-0.0733921045856841	0.0662846767751206	0.162762491749967
Q5TEU4	-0.955219172426088	-2.9024152775784	-2.87462181926953	-0.446803956128535	-2.89045633750755	-2.87152135332976	-0.64744916945004	-2.95755927912939	-2.93884579072311	-0.23369716411355	-2.96697144617155	-2.94836861644093	-0.203402522880118	-2.96652848846768	-2.94980811424166
F5H1Z2	-2.93585601745281	-0.0982239229958249	-2.87462181926953	-2.93652042001174	0.295647817751273	-2.87152135332976	-2.97837669341694	-0.943431937429245	-2.93884579072311	-3.01259255418341	1.77131584477189	-2.94836861644093	-3.01392135930729	-0.906619643992643	-2.94980811424166
Q7L4I2	0.468460972781344	-2.9024152775784	0.381952482681438	0.0580749214840063	-2.89045633750755	2.15249921710932	-0.927634394650003	-2.95755927912939	1.81584488506221	-0.236857576825677	-2.96697144617155	-0.72879336666371	-0.592845196695831	-2.96652848846768	0.689964945586977
Q8TF01	-0.530350129618349	-0.74134662455401	-0.621090020980638	-0.543462640181404	-0.717086098151075	-0.287873145086955	-0.262621415160042	-0.464717820548894	-0.530226746223178	-0.21472729097254	-0.134295556591161	0.308205685510033	1.09653805247029	-0.146515834778009	0.748192439969129
P04424	-0.536575089171251	-0.26852087797448	-0.381780360689028	-0.424920074480944	-0.17785424663599	-0.0831426073400153	-0.369618034604379	-0.320521154291126	-0.279790772098156	-0.249495678413158	-0.143793497740919	-0.0808408190398722	0.0571526666419034	0.190784275055933	0.249099257056086
P00966	-2.93585601745281	-0.921778432551676	-1.17411668517114	-2.93652042001174	-1.22864726819284	-1.37204335259053	-2.97837669341694	-0.925134763426781	-1.47155258106986	-3.01259255418341	0.511405127495815	1.08719982979893	-3.01392135930729	0.812445965912767	-0.199343625726296
F5GXE4	-1.25322556226593	-0.979456214603445	-1.28688330388583	-1.25984251066782	-0.915901028565955	-1.03315523659691	-1.04632512747249	-0.499069133243862	-1.21446837378124	0.902670002059649	0.692203735221242	0.109947074553481	1.05094287467195	1.11135999218619	0.709367067151132
Q9NVT9	-0.826974125289507	-0.35325187598053	-2.87462181926953	0.574092938687831	-0.300532910333515	-2.87152135332976	-0.619513529210975	0.167789203686974	-2.93884579072311	-0.217889813418483	-0.121626862181625	-2.94836861644093	-0.00340722506234574	-0.557909443967749	-2.94980811424166
Q8N2F6	-0.232711270567041	-0.21187511831754	0.00558945038414173	-0.227071147340258	-0.187311590621785	-0.146304305427693	-0.501155929573998	-0.392727060929146	-0.626520775544361	-0.0974745918650173	0.190341317352068	0.148236025160538	-0.608415471472835	-0.620085852353458	-0.553638987029016
Q6NXE6	-0.150638742333493	-0.583891331537878	0.069085283697501	0.239984154934587	0.50742643273247	-0.0103332944187974	0.358428294818371	1.34535296973384	-0.150467044733362	-0.450894915915366	-0.461625756025975	0.288973945707207	-0.420859722196554	0.354217895381925	-0.117132224661271
Q8IUR7	-0.673052843235506	-0.487568570504149	-1.27210623208041	-0.116507766322068	-0.447563064838993	-1.26604810404422	-0.237382716668514	-0.558278350847835	-0.361471194682271	-0.325202607346793	-0.0867601765178801	-0.95251760027353	-0.0861003138650109	-0.0799734961708115	-0.615778510451902
Q9UH62	-1.71380884591042	-1.14514110472811	-1.90208573088799	-1.63726096793526	-0.89460532134015	-0.642691269773843	-1.81591288913416	-1.5019454001571	-1.39532468329714	2.55486680753853	1.46013142548049	2.08222790097717	2.10548011020829	0.741182744189986	3.46023229038207
Q6P1M9	-1.244291408352	-0.894382372770925	-2.87462181926953	-1.01961996123291	-0.964467051936463	-2.87152135332976	-1.28979084524427	-0.922083224333815	-2.93884579072311	4.20225101683763	4.55287138324415	-2.94836861644093	-2.47278715140625	-2.3192793064428	-2.94980811424166
P20711	-1.49190840301239	-1.21382942940573	-0.903106388334969	-1.41357473626073	-1.4290044207733	-0.884800606343966	-1.49646608457079	-1.64105181943321	-0.952125043737312	1.69617460491493	2.19191608578946	1.12300744356431	0.664663017547244	2.23185528768361	0.965454442001397
Q8NCT1	-2.93585601745281	-1.02181440460448	-2.87462181926953	-2.93652042001174	-0.799955935603149	-2.87152135332976	-2.97837669341694	0.925226254991498	-2.93884579072311	-3.01259255418341	-0.667038538389733	-2.94836861644093	-3.01392135930729	0.338165457638288	-2.94980811424166
Q9HBK9	-2.93585601745281	0.245305286300967	-2.87462181926953	-2.93652042001174	0.330866941955223	-2.87152135332976	-2.97837669341694	-0.558278350847835	-2.93884579072311	-3.01259255418341	-0.67942292222344	-2.94836861644093	-3.01392135930729	-1.38174313027843	-2.94980811424166
F5H5R8	-2.93585601745281	-0.866939222782819	-0.30978960106928	-2.93652042001174	-0.363212001338926	-0.353664668500058	-2.97837669341694	-0.499069133243862	0.186502692093254	-3.01259255418341	0.0754029421378207	-0.0586412686153443	-3.01392135930729	-0.219221198326807	0.207504649281957
A0A0C4DFZ2	0.778329952352273	1.00635054044987	-2.87462181926953	0.53218942390639	0.901484615461978	-2.87152135332976	-0.0283129435244279	-0.320521154291126	-2.93884579072311	-0.230536397948313	-0.663941233222974	-2.94836861644093	-1.18458917370068	-1.29580026742194	-2.94980811424166
Q9BVC5	-0.342794380342068	-2.9024152775784	-0.269003358350526	0.377804245029176	-2.89045633750755	0.14536242566595	-0.32561413957158	-2.95755927912939	0.00168346399849812	0.2343647117435	-2.96697144617155	-0.24207179201995	-0.222380791192318	-2.96652848846768	-0.804104565433842
P08243	-0.207484313039798	-0.252798380597081	-0.162019728397964	-0.220765141754847	-0.30994513661809	-0.234483228491499	0.992134536251701	1.07475483668805	1.05442836381822	-1.4514051401698	-1.42639201994014	-1.25680400734012	-0.0225088593638892	0.0790335689614031	0.194715602712674
O43776	-0.0207380551344188	0.139959110730972	0.113608146295048	-0.0341003714214878	0.0468953866696013	0.053123439070975	-0.171021771359333	-0.150204357071787	0.0143967565185003	-0.441489957027233	-0.395868849015374	-0.364720408198121	-0.458491657654339	-0.439284152299057	-0.384975896041413
P17174	-0.333377358464093	-0.192966004906911	-0.168324994848544	-0.324621168153502	-0.190463296674606	-0.240770290245383	-0.171021771359333	-0.121716725903515	-0.229396518051627	-0.293683720118853	-0.0645513975812934	-0.00783936171932135	-0.114674976332615	0.0822215344158049	0.156375251489339
P00505	-0.172759141682559	-0.0475656179523967	-0.136783956039459	-0.343458782901002	-0.0292682785965846	-0.215612758673315	-0.224754646405702	-0.514666006460833	-0.326946538864871	0.510921625735657	0.656638649857088	0.588049829378707	-0.212893224581867	-0.382880280224873	-0.205657661606134
P14868	0.147981005157947	0.111283527708087	0.0627299049076277	0.0421637919497932	0.0087900454671266	0.00234751617555115	-0.316174868454282	-0.402129577476437	-0.238852749890165	-0.17675000095753	-0.169106182960681	-0.118859049350265	-0.27292738255887	-0.316911591486368	-0.234052835984763
Q6PI48	-0.210638969550736	-0.362648242864238	-0.168324994848544	-0.132329065429171	-0.281697678694994	-0.180981194068909	-0.72484489512805	-0.915978433149069	-0.632717790847297	0.256808064602594	0.382684821227443	0.626782998709135	-0.592845196695831	-0.68826314669962	-0.403777246870478
E7ETB3	-2.93585601745281	-0.246506682921946	-0.927403901245956	-2.93652042001174	-0.537804370572238	-0.359921007798967	-2.97837669341694	0.0848151091799766	0.381900593126496	-3.01259255418341	-0.162780091588977	-0.0744997469356151	-3.01392135930729	-0.219221198326807	-0.0124563900645047
Q12797	-1.04921145570176	-0.664325813007361	-0.805541365617142	-0.977158541007557	-0.775442907319583	-0.872625740942607	-0.973390135589646	-0.830276261908995	-0.793142241915295	0.333850529217252	0.292809050146933	0.321032002345069	1.63255132022303	1.14718881792139	1.22583627256169
Q15121	-0.156960627382951	-0.44080444627256	-0.0261092141114732	-0.283757866166385	-0.347557592711077	-0.225049728474379	0.210927862471336	-0.439702594299685	0.401171652572978	0.0393457298625254	-0.169106182960681	-0.0998560112828788	0.140193728445124	-0.392290093946505	0.441641372972213
O75129	-2.56318962630943	-2.9024152775784	-2.87462181926953	-1.88914044876145	-2.89045633750755	-2.87152135332976	-1.69633300370461	-2.95755927912939	-2.93884579072311	-0.793017304406185	-2.96697144617155	-2.94836861644093	1.47861361066004	-2.96652848846768	-2.94980811424166
O14497	-0.952177516615076	-0.946090290831035	-0.431728546600967	-0.897992254756648	-1.00985546453364	-0.447329792843419	-1.01293923274513	-0.679293937361329	-0.771627395594743	0.411032677582904	0.418045699034261	0.756105532681922	0.590299826720561	0.146042117523943	0.829166340138792
Q8NFD5	0.626381175387591	-2.9024152775784	-2.87462181926953	2.62104344980478	-2.89045633750755	-2.87152135332976	1.52397699037712	-2.95755927912939	-2.93884579072311	-0.622645667135636	-2.96697144617155	-2.94836861644093	0.0348286635761937	-2.96652848846768	-2.94980811424166
Q68CP9	-0.0493010251559367	-0.365779539612288	-2.87462181926953	-0.103844530431355	-0.284837876588552	-2.87152135332976	-0.350768577337638	-0.320521154291126	-2.93884579072311	-0.0879477617826665	-0.00419061929651601	-2.94836861644093	-0.376883234469028	-0.171825747702759	-2.94980811424166
Q4LE39	-0.251615907701545	-0.00634223372672868	0.20602401929949	-0.192369967376218	-0.0514467801917803	0.00868991632390263	-0.259467859352383	-0.464717820548894	-0.150467044733362	-0.607086666348948	-0.386460245282085	-0.530407405267092	-0.127366367010423	-0.54545232585622	-0.309625876252423
Q9UBB4	-0.458635253609869	-0.356384410207216	-0.319192117616571	-0.443678961431245	-0.316217942986374	-0.478463573499427	-0.237382716668514	-0.124883389549005	-0.201007927493045	-0.290529796650409	-0.301622433288798	-0.279872034841074	0.0539626443233202	0.312494550320037	0.15318205800607
Q99700	-0.688502651508621	-0.873041728499688	-0.648877186886092	-0.723112519845316	-0.90677783666982	-0.805498663531705	-0.613300472951645	-0.292210266246642	-0.520884579549272	0.398159588978966	0.389111914510376	0.484913850965551	0.580608118525857	0.521516812261175	0.890782604006517
Q8WWM7	-0.0429559855463487	-0.0158602852815242	-0.0988868419117965	-0.26487588968173	-0.171547503442998	-0.272182099495462	0.252557369319271	0.414596021396406	0.276071617009634	-0.356683959526956	-0.514721363001514	-0.295606062595575	0.194591235658591	-0.00056760805640244	0.191519033248442
F5H211	-0.639019932117039	-0.271664214494013	0.42686238513298	-0.268023838411885	-0.149462360759129	0.177228669553723	-1.00686126248238	-0.83334446989904	-0.523999083648865	-0.712659646401592	-0.197556230935472	0.260143978524954	-1.38179573679735	-0.894389711611867	-0.331626494073065
Q14CW9	-0.0905114334628857	-2.9024152775784	-2.87462181926953	0.192023236072467	-2.89045633750755	-2.87152135332976	-0.174185338834366	-2.95755927912939	-2.93884579072311	-0.560342471013373	-2.96697144617155	-2.94836861644093	-1.05152198861403	-2.96652848846768	-2.94980811424166
Q6SPF0	0.304691185890997	0.0953632119958276	-0.0166031277519347	0.300822142136396	0.375737317777781	-0.0831426073400153	-0.0505556479746543	0.359976121718786	-0.188381302207749	-0.983219005104699	-0.731968945525523	-0.194746569429697	-0.467890491936114	-0.445543004658128	-0.262418167405045
Q8WXF7	-0.289384392597422	-0.328176883057218	-0.30978960106928	-0.290048795156356	-0.369470853697997	-0.240770290245383	0.172540994258117	0.234945946691136	0.135418548899854	-0.318901807933514	0.0722155699806299	0.062145517804017	0.0475834762258885	0.0630981992846736	0.0861918273449106
Q8NHH9	-0.688502651508621	-0.605579192242627	-0.912222448576262	-0.648971896063634	-0.664711705124118	-0.839096837627155	-0.0600834432537711	-0.307942382148077	-0.282937196066661	0.231159550605465	0.244743422524323	-0.153665875676008	0.322883628928014	0.0567261433956946	-0.234052835984763
Q6DD88	-0.254765368672495	-0.33758305937815	-0.341116963873835	-0.299482295173476	-0.275416098261213	-0.247055793940032	-0.0537319010161972	-0.166018711014415	-0.128326954295935	-0.017997212687658	0.0849668378743841	0.106758223850053	0.255479259478706	0.322119253126222	0.233095910265863
P24539	-0.3992202794867	-0.331312680422222	-0.322325472631918	-0.478030274126213	-0.381983530586772	-0.384929457136982	-0.519886547531408	-0.489705773262272	-0.483475894510319	0.375640644145406	0.324885034447661	0.41414280110996	-0.190743410876666	-0.152845391498409	-0.145616759659087
P48201	-0.524123366237814	-0.158264824942872	-0.0451122521788594	-0.418663735182035	-0.403864441314769	-0.372428627795646	-0.638141514188268	-0.49282732753657	-0.267201260393099	0.359562746342391	0.434128317197039	0.678473671571619	-0.502321013776496	-0.623189815507032	-0.431951429411952
I3L448	-0.327097358640249	-0.325040681537556	-0.416131673383996	-0.396753385297585	-0.450681122507282	-0.419271270159731	-0.613300472951645	-0.63593515170715	-0.295519052463057	0.485123457986833	0.611409295538019	0.41414280110996	0.0635335847275657	0.0121557234938522	0.0256947985336706
Q8N5M1	0.138408322170157	-0.205573570547374	-0.630356921057951	0.0358015040063844	-0.503619887727936	-0.478463573499427	0.102269145152079	-0.477215233826274	-0.805424741377213	0.685408000027381	-0.203874570401299	-0.156828048325955	0.577377959021856	-0.392290093946505	-0.350468860407355
P00846	-0.611131232616435	-0.233918695978539	-0.391154062893032	-0.227071147340258	-0.228254512544897	-0.272182099495462	-0.721754932489213	-0.263868532879499	-0.405340935327421	0.0297818341259615	0.356986167343062	0.504234485074744	-0.636413479075596	0.187586599284735	-0.0219870687993755
P25705	-0.125337181025632	-0.221324628798083	-0.262722567411286	-0.23967871298072	-0.366341636301427	-0.30668913512952	-0.457391209607382	-0.370773661851284	-0.408471402875358	0.398159588978966	0.472750322879374	0.382012194277291	-0.253983117924291	-0.216063999952321	-0.167751958006565
F8W0P7	-0.576992853246845	-0.664325813007361	-0.403646326018649	-0.509213016112486	-0.488063155382047	-0.71967335390952	-0.429213291819072	-0.436573795319837	-0.395947045926636	0.423909449919663	0.286396918890097	0.176979866375434	-0.00340722506234574	0.0662846767751206	-0.158267546126682
P06576	-0.421127712333945	-0.312491850404359	-0.337986081303418	-0.384224073374135	-0.287977678518838	-0.319225006692157	-0.407274096260764	-0.358220025295088	-0.389682389125246	0.362777851318893	0.437345544062604	0.484913850965551	-0.130538393297865	-0.0577601319031184	-0.0886200553306907
O75947	-0.128501095395203	0.17184906204457	0.0373211782897223	-0.293193681751687	-0.313081741466712	-0.199876822999753	-0.306732163086925	-0.373911070886581	-0.311237674643812	0.362777851318893	0.315259573964838	0.520341227477201	0.0220785822792751	-0.143350540037055	0.00343443299995382
P30049	-0.408611681284182	-0.183506443513842	0.0786207279720865	-0.456176374708625	-0.313081741466712	-0.397423440462009	-0.215279817646688	-0.0202075549522379	-0.0173769303070732	0.0393457298625254	0.315259573964838	0.183370493339904	-0.592845196695831	-0.536104796515185	-0.447589118178226
P56385	0.0714737490583043	0.453668083103528	0.301882755676803	-0.110176833542334	-0.114721360149823	-0.0261767693398428	0.255761488342459	0.392096988269599	0.282477488739663	0.099978051808219	0.260758759466755	-0.068157346787264	0.188187486390365	0.200378950671285	0.00979297215292106
P56381	0.103330998699369	0.245305286300967	-0.152559061736529	-0.208148715598732	0.250870809982548	-0.073656090118898	-0.133032109427015	-0.153367924546821	1.54059912421358	0.288891650219099	0.0371742565546573	0.343487864178277	-0.250824483537045	-0.423629743671207	-0.161429368251909
O75964	-0.283093463607451	-0.233918695978539	-0.419251923056733	-0.543462640181404	-0.553324181649598	-0.441097661377268	-0.243694580584617	-0.222877166297072	-0.345784153612372	0.285682158378665	0.273575757172258	0.34990609612114	-0.19390870561762	-0.137018921377016	-0.259267954980802
P36542	-0.480486121240016	-0.192966004906911	-0.384905355386318	-0.518559208837902	-0.335026635854597	-0.369302357266332	-0.681540608081168	-0.333093719739659	-0.552009340943496	0.317788256534815	0.562994437978728	0.465601451779667	-0.386313243227994	-0.260231664046701	-0.287606289279003
P48047	-0.163281098618617	-0.25594365272301	-0.0735936845440984	-0.271171407128993	-0.338159990869945	-0.247055793940032	-0.372758232497938	-0.449086472208611	-0.323805551476772	0.430349207573923	0.504960418271213	0.530007957226431	-0.348572346424545	-0.313765934622326	-0.218281387933231
Q99766	-0.364753420296635	-0.537339057113104	-0.372402823206093	-0.506096728059245	-0.42572438591473	-0.325490485958585	-0.429213291819072	-0.317377041140156	-0.125162693753838	0.173511601075419	0.504960418271213	0.404501076891857	-0.276083496077227	-0.376605061293646	-0.129795460551984
P18859	0.0905844922951056	0.139959110730972	0.0373211782897223	-0.144979851896766	0.0119637110827021	-0.111583111946762	-0.0696083368523726	0.0211249328321436	-0.213628742821039	0.675699044318358	0.643711898939194	0.701104614137919	0.732649590475024	0.534411532932389	0.409489154685651
Q9NRK6	-0.0143871570367698	-0.735196882450027	-1.08737007550217	0.45492906720213	-0.729387684483166	-1.12023457661411	0.028953073094175	-0.235496521596394	-1.14559048462702	-0.287375506281334	-0.83661968189563	-0.392938914787976	-0.655058195101332	-0.68826314669962	0.249099257056086
Q9NP58	-0.657590675684745	-0.787401847390427	-0.413010987963691	-0.586973352260452	-0.636924539218665	-0.240770290245383	-0.551069289517682	-0.480338515286452	-0.251455843886499	-0.0116306106507262	0.215932578335973	0.119515387189683	0.480570862690899	0.405626812058115	0.9134992920248
O75027	-0.166440802216732	-0.293656618765837	-0.165172546598042	-0.141817679246818	-0.284837876588552	-0.25019795951158	-0.344482293813022	-0.285914748799379	-0.304951391119197	-0.0116306106507262	0.0562831856918299	0.046226725054817	-0.168576775317372	-0.36718923463338	-0.0600807664160711
Q9NUT2	-0.0936791163127807	0.0635456028328847	-0.0546091655798518	-0.0880078148536894	0.231697253066821	-0.206172340447016	-0.448002305569184	-0.0583128961547125	-0.364607396201934	-0.0116306106507262	-0.0264421914499377	0.00169513345157814	-0.329681249556031	-0.307473469842727	-0.447589118178226
P33897	-2.93585601745281	-2.9024152775784	-0.0102640581642273	-2.93652042001174	-2.89045633750755	-0.180981194068909	-2.97837669341694	-2.95755927912939	0.276071617009634	-3.01259255418341	-2.96697144617155	-0.608133437212262	-3.01392135930729	-2.96652848846768	-0.047388065651404
P28288	-0.0334359688625537	0.0603655492966361	-0.0451122521788594	0.0676252827144631	0.0341884548931877	-0.0673299987471941	-0.0632587310985479	-0.137546625439718	-0.191538500582235	-0.504119747262626	-0.364492787182833	-0.405469871644456	-0.738749433920021	-0.660400488591869	-0.590944950035695
P61221	-0.392957272656333	-0.325040681537556	-0.162019728397964	-0.302626020407827	-0.38823734144412	-0.300418756173592	-0.101336789495642	-0.178663889059535	-0.00149406654595811	-0.00207841993845802	-0.143793497740919	-0.0871805575299637	0.371095785898514	0.225976737352845	0.464161953978941
Q8NE71	-0.374158379184768	0.101730425147809	-0.272143160280811	-0.274318595049087	-0.0609467704168858	-0.353664668500058	-0.133032109427015	0.366398334385218	-0.0871648267847769	-0.438354159662229	-0.667038538389733	-0.636043601262181	-0.514828633773175	-0.0323539764653839	-0.167751958006565
Q9UG63	-0.912582679796307	-0.873041728499688	-0.903106388334969	-0.867439966359359	-0.778508948504573	-0.872625740942607	0.577404544983013	0.688680362839272	0.759154763487676	-0.749789379966105	-0.60500198574418	-0.605029943480281	0.93058465752465	1.02349334664146	0.962205990081405
Q9NUQ8	-0.54279823762247	-0.237066264695646	-0.381780360689028	-0.47178846841892	-0.19361463047653	-0.35053586952021	-0.0346695904499103	0.273374783606817	0.157758850878358	-0.21472729097254	-0.517840738530363	-0.636043601262181	0.383961410932728	0.149236163094343	0.201109573433396
P53396	-0.443014558872311	-0.26852087797448	-0.212419994306871	-0.318338799843148	-0.25970527442317	-0.247055793940032	-0.715573519199635	-0.639035333088874	-0.632717790847297	0.173511601075419	0.187143641580871	0.212142097961018	0.355019074558312	0.457096743298628	0.525345993611477
Q8IW45	-2.93585601745281	-0.845562512398737	-2.87462181926953	-2.93652042001174	-0.117881418673362	-2.87152135332976	-2.97837669341694	-0.395861640861351	-2.93884579072311	-3.01259255418341	-0.329933321333282	-2.94836861644093	-3.01392135930729	-0.458055681546902	-2.94980811424166
P17858	0.0842130372810573	0.341336827210476	0.516827667944346	0.0899200897361718	0.292447686999969	0.375435912597141	-0.174185338834366	-0.0741763131199629	0.0334761332950145	-0.594631343009567	-0.502239494578726	-0.421124280272305	-0.923420957402891	-0.790081541273712	-0.825593305011306
P08237	-0.866775563800425	-0.648883479289508	-0.759608389081557	-0.806168655735825	-0.670881087730331	-0.747306544099413	-0.991655946431138	-0.943431937429245	-0.997696233660542	0.750177857589389	0.743977060185231	0.914938789825526	0.693789873350375	0.569889957351955	0.812962297531137
O76031	-0.511664456966462	-0.375170941409769	-0.403646326018649	-0.359145823970902	-0.29425609123774	-0.409910522023929	-0.541719095020073	-0.527135587176894	-0.508422098770614	0.247187942135074	0.254351833291227	0.304999748620713	-0.0288736202994196	0.0153373324554796	0.108507576752754
Q16740	-0.125337181025632	-0.151950789063034	-0.0292772352796035	-0.132329065429171	-0.13999184899219	-0.0610025169025888	-0.259467859352383	-0.301650684472942	-0.301807665884846	-0.103824197618842	-0.108952754653957	-0.0427745764264931	-0.627084909527678	-0.706816268569618	-0.834794684053689
P46063	-0.592517344492157	-0.624149935810333	-0.497113939037828	-0.62729415240685	-0.590523429725738	-0.531286174101096	-1.04632512747249	-0.97388077829166	-0.91252263469506	0.967673266584698	0.779599503610771	0.950653340106488	0.393613091025692	0.203577723362291	0.380572696476564
Q08211	0.282264194057327	0.17184906204457	0.433282117867048	0.188828062804624	0.148730678644625	0.356208852308538	0.00985327214763653	0.0593244998663236	-0.0269027931638635	-0.557222657970614	-0.492873533303791	-0.496118533270898	-0.539823446439538	-0.504917657161848	-0.69936578127589
Q92499	0.0682896852733972	-0.117198002459081	-0.108365951967948	0.0612580695624811	-0.0451117535176301	0.0245516905219025	-0.0918217011200659	-0.07100428683252	0.0112179591693976	-0.460296207545799	-0.433466590775857	-0.289313597815976	-0.380026959703379	-0.27913854163107	-0.180392899005582
Q9NVP1	-0.115843363763134	-0.0729057104877294	-0.0735936845440984	-0.132329065429171	-0.0514467801917803	-0.152612519265211	0.0831281421162455	0.103945556403791	0.0207552956714677	-0.416392307913594	-0.326789208182312	-0.421124280272305	-0.130538393297865	-0.156009652040507	-0.129795460551984
Q9NUU7	0.0269248094222237	-0.129840358744205	-0.212419994306871	-0.046793072186155	-0.281697678694994	-0.231339115340529	-0.0981654237632698	-0.238650445064838	-0.0395994077484329	-0.293683720118853	-0.399004241398561	-0.238919343769447	0.00933327255608358	-0.203431612697434	0.0511538292910219
H3BQK0	-0.0556447477991404	0.0794505433447666	-2.87462181926953	-0.0214024576933527	-0.181007064836068	-2.87152135332976	-0.86029667875794	-0.958663666742234	-2.93884579072311	-0.27475469095334	-0.298474864571691	-2.94836861644093	-0.044780112962542	-0.345205094649498	-2.94980811424166
Q9GZR7	-0.42425567192201	-0.621056029942603	-0.722773819849281	-0.546573532963972	-0.565731552671179	-0.713526780481572	0.593546003113522	0.58531258208456	0.862821923858262	-0.799184654016981	-0.67942292222344	-0.78422535564551	0.441902641041743	0.515070772936845	0.618885872061563
O00148	-0.0461286696272211	-0.183506443513842	0.433282117867048	-0.0245774224524939	-0.0767732405382784	0.462071423871141	-0.613300472951645	-0.461592399710504	-0.536452608597606	-0.00207841993845802	0.142405397675436	0.327446694642347	-0.763479026341526	-0.501796536874861	-0.810246884908232
A0A0D9SF53	-0.521009310378561	-0.506246150365753	-0.425491111628342	-0.487389712370558	-0.450681122507282	-0.403667847462645	0.319898019145134	0.244549566568267	0.35942892183896	-0.425806936905299	-0.314208892326191	-0.386670978172891	0.175383196580979	0.302872130318317	0.105318726049327
Q86XP3	-0.00168150545050896	-0.0380575164730973	0.0214512245821415	-0.0214024576933527	-0.0165874680022359	0.00234751617555115	0.124613478830791	0.177375564180942	0.189697865361098	-0.619534774353069	-0.7751331435619	-0.436768270910133	-0.676789203449339	-0.64180370363131	-0.428822630432103
Q9BQ39	-0.43988913803392	-0.0475656179523967	0.0277982293207283	-0.167105204775666	0.107322152066671	-0.0230087481717125	-0.104507823911621	-0.153367924546821	-0.197851813974688	-0.663045486432117	-0.495995952920671	-0.586399156013563	-0.373739121318059	-0.38601728757822	-0.359884687067621
Q8N8A6	-0.586308949701518	-0.552868209827106	-2.87462181926953	-0.614896292589501	-0.360081949659799	-2.87152135332976	-0.678443785635123	-0.555166097003886	-2.93884579072311	-0.419530917072667	0.238339140938732	-2.94836861644093	-0.291858601774297	0.424920998746189	-2.94980811424166
Q8TDD1	-0.645212124998103	-0.459522004909837	-0.475340890987969	-0.555903474558722	-0.431966191622023	-0.503337909938726	-0.451132357248311	-0.329951163050092	-0.166270871888921	-0.0529914677888271	0.228734718309833	0.0589611500701811	0.258686478260229	0.392768780459626	0.496353867488919
Q8NHQ9	0.042828194508727	1.40376286277058	-0.290973611026716	0.0389824927635866	4.41719908200712	0.561761114076717	-0.287836534156081	1.23112882950048	-0.264052932432447	0.285682158378665	0.0117127657899873	-0.0427745764264931	0.609688736721342	0.861085081139941	0.438425084087154
A0A087WYN9	-0.499198419055943	-0.54665794484706	-2.87462181926953	-0.602490816221986	-0.491175409225995	-2.87152135332976	-0.08864934559135	-0.367635851955354	-2.93884579072311	0.488347467216665	-0.238599741758537	-2.94836861644093	-0.0733921045856841	-0.0990006910666239	-2.94980811424166
Q9H2U1	0.587658162466255	0.646910849056694	0.635991539430047	0.677394309396391	0.620157021192021	0.752088742698871	-0.00287378064160822	0.177375564180942	0.218466972800504	-1.30910583531835	-1.49675637292248	-1.35472152545481	-1.26562725774803	-1.33440286595774	-1.19852133752601
F5H658	0.141598926582052	0.104914488932717	-0.596356477501463	0.323260076306738	-0.0767732405382784	-0.428628080661206	0.0767501468740476	-0.790340884001023	0.237658784223217	-0.170415653043379	-0.433466590775857	-0.468024571137814	-0.586613955408038	0.524740162891357	-0.0124563900645047
Q8IYB8	-0.327097358640249	-0.120359121343302	-0.243870756185144	-0.107010852921076	-0.0704436838178781	-0.190430704549452	-0.394728485174127	-0.279617714428718	-0.3426455444533	0.282472916938223	0.398754359864105	0.343487864178277	-0.143223192207258	-0.18447233223259	-0.334767874995319
Q96TA2	-0.552129548510703	-0.543552113372433	-0.515758655063563	-0.543462640181404	-0.550221158278883	-0.658113453163339	0.33915870743124	0.257358128603354	0.129038212907503	-0.0529914677888271	-0.225977469423124	-0.175793697606741	-0.0543202729127145	-0.140184901998275	0.0798185735106984
O43681	-0.915631922381224	-0.605579192242627	-0.731989697112344	-0.992336985054404	-0.640014004541784	-0.808555866952761	-0.703204768029664	-0.514666006460833	-0.669859225743042	0.472229616401278	0.302429172614453	0.575145563478132	0.458010505135467	0.373488954828406	0.589836932791004
Q8NBU5	0.279061390279938	-2.9024152775784	0.0881590076055062	-0.0277520634471775	-2.89045633750755	-0.124214063188889	-0.262621415160042	-2.95755927912939	-0.216783033190115	-0.0847715087411237	-2.96697144617155	-0.191588651558813	-0.751118185089992	-2.96652848846768	-0.892955349062
Q6PL18	0.247048007054713	0.162278995707066	-0.3473774831009	-0.0277520634471775	0.0818655865105741	-0.453560142155926	0.323107510985568	0.186964437824941	0.333762046844412	-1.30314055886263	-1.09543138036354	-1.01934849615957	0.0794909463451834	0.296458459145546	-0.531846903067819
H0Y2W2	-0.144315449337832	-0.167733164746076	-0.196680254568852	-0.302626020407827	-0.297394700396812	-0.309823715061725	-0.0219550337871911	-0.0265616602624414	-0.0332517507086734	-0.167247970193484	-0.0772440983459605	-0.045948567850677	-0.159071699681295	-0.212906441456448	-0.129795460551984
Q5T9A4	-0.11267806902218	-0.471991585625898	-0.521969852334212	-0.308912303932442	-0.410112292204435	-0.512658189123802	-0.316174868454282	-0.0519652391149534	-0.336367131734397	0.211934056843106	0.0913442448228645	0.507455383908105	0.265101679480426	0.318910766118201	0.916745220906501
Q9UII2	0.519967982896229	0.511554790642203	0.758685454747664	0.105853968297626	0.148730678644625	0.356208852308538	0.111843563347264	0.0720674086229649	0.081223264010754	-0.0434513078386546	0.0276238953242007	0.0144122104341005	-0.392597965489109	-0.489307724624743	-0.665354472222587
Q96S55	-0.257914452752134	0.139959110730972	-0.218713224613076	-0.280611825355292	0.0723244893674797	-0.331754318615608	-0.401002097376097	-0.270169332292779	-0.611019873389335	-0.0720632994617965	0.0658417190712558	0.772292847852223	-0.174911801991522	-0.734612448491861	-0.306481375981603
P16066	-2.93585601745281	-0.781268136219949	-2.87462181926953	-2.93652042001174	-0.717086098151075	-2.87152135332976	-2.97837669341694	1.26374770009748	-2.93884579072311	-3.01259255418341	0.251148765338588	-2.94836861644093	-3.01392135930729	-0.260231664046701	-2.94980811424166
Q8NI60	0.247048007054713	0.283688877680429	0.215598437494675	0.477449648208857	0.302048888312976	0.317783202558508	-0.909296239764554	-1.02853915884803	-0.94299477455571	0.3563478796822	0.356986167343062	0.394861525418024	-0.957068594127635	-0.820824939659866	-0.914332059446082
Q96D53	-0.496080802452538	-2.9024152775784	-0.893984974242806	-0.126001583584566	-2.89045633750755	-0.845198197301713	0.0321374408280111	-2.95755927912939	-0.703843290077087	-0.157742894557407	-2.96697144617155	0.497793365289647	-0.471022614510819	-2.96652848846768	-0.500677406600474
Q9NWT8	-0.679234256525084	-0.611771385123691	-0.744270054993609	-0.689167054067555	-0.812199240525862	-0.750374211971318	0.239743518093198	0.0211249328321436	-0.109336223632445	-0.0752408300062528	-0.241754398269475	-0.383536398240686	-0.0797468473049951	0.174798659022417	-0.325342554851925
Q96GD4	-2.93585601745281	-2.9024152775784	-0.490895350327421	-2.93652042001174	-2.89045633750755	-0.611809133431701	-2.97837669341694	-2.95755927912939	-0.0554628247136829	-3.01259255418341	-2.96697144617155	-1.53643511041631	-3.01392135930729	-2.96652848846768	3.07000921157503
Q9H1Y0	-0.289384392597422	-0.456403507066696	-2.87462181926953	-0.286903523030427	-0.344425470136373	-2.87152135332976	-0.313027680534188	-0.676200031493599	-2.93884579072311	-0.0561708945536603	0.0785906112575387	-2.94836861644093	0.519270698730323	0.615081587289718	-2.94980811424166
Q7Z3C6	-0.156960627382951	-0.571487753611498	-0.936505533777363	-0.315197026193557	-0.903735590521753	-0.933405067837602	0.0639976948924308	-0.323664879525477	-0.635815577774538	1.17283441733313	0.524297205187492	0.55257140495914	2.1745874162807	0.776803123017204	1.09877917346846
Q5T1B0	-2.93585601745281	-2.9024152775784	-1.12034168503713	-2.93652042001174	-2.89045633750755	-1.1829355051571	-2.97837669341694	-2.95755927912939	-0.197851813974688	-3.01259255418341	-2.96697144617155	2.43445777636229	-3.01392135930729	-2.96652848846768	0.44485789711154
Q5W0U4	-0.251615907701545	-2.9024152775784	-2.87462181926953	-0.689167054067555	-2.89045633750755	-2.87152135332976	-0.513644741824115	-2.95755927912939	-2.93884579072311	-0.666149918069182	-2.96697144617155	-2.94836861644093	-0.56479065166611	-2.96652848846768	-2.94980811424166
I3L1Q2	-2.93585601745281	-0.233918695978539	-0.698174872075555	-2.93652042001174	-0.022928540106493	-0.670442021232041	-2.97837669341694	0.250953315836493	-1.17258542797925	-3.01259255418341	0.0594690635763658	-0.207374639692508	-3.01392135930729	0.193982225934266	-0.278163583911646
Q86UU0	-0.295673779463573	-0.74134662455401	-0.866588914462055	-0.179740455129624	-0.698618034897905	-0.602534788349695	-0.224754646405702	2.2276579679532	-0.0269027931638635	-0.746697931278971	-1.21269131193915	-0.802665067633115	-0.555431213421765	-1.00109102779587	-0.312769989403392
O95999	-0.201173904620488	-0.481339114966933	-2.87462181926953	-0.0499654277148706	-0.0546137842816753	-2.87152135332976	-0.3884532662429	-0.480338515286452	-2.93884579072311	0.0138479555645069	0.193539268230401	-2.94836861644093	-0.351719534344639	0.0790335689614031	-2.94980811424166
H7C5E2	-0.489844246941108	-0.303076023744092	-0.45043025878318	-0.34032017374193	-0.133676372625434	-0.325490485958585	-0.826528693996692	-0.241804000872496	-0.414731089516986	-0.186248967713998	0.167963397138785	0.145043689211546	-0.492935875497739	0.55376016203959	0.303560250819986
P51572	-0.276800998827852	-0.180352520045398	-0.275282565435223	-0.384224073374135	-0.360081949659799	-0.353664668500058	-0.30988011181708	-0.134381330698763	-0.169430575487036	0.0297818341259615	0.196737493630323	0.0557770862852737	-0.165408754149241	-0.0418836960669429	-0.0410397576770939
J3QTA2	-2.93585601745281	-2.9024152775784	-1.23953113371087	-2.93652042001174	-2.89045633750755	-0.62725645511819	-2.97837669341694	-2.95755927912939	-0.737766458625388	-3.01259255418341	-2.96697144617155	-1.18210825369707	-3.01392135930729	-2.96652848846768	-0.668448866605866
O95816	-1.16360147895078	-1.34122786356479	-0.863541986132468	-1.17625152869997	-1.17205117946297	-0.854345923947259	-1.15807258741192	-1.17930787054282	-0.517769628111649	0.987186709121904	1.03931355013114	0.113136219092252	1.90164193947256	1.81441244278238	0.641491204087491
O95817	-1.00380445150836	-1.28214255296677	-1.13231101589667	-1.17325613165071	-1.25239985612492	-1.25421000796818	-0.48553523483644	-0.524018855379482	-0.358334589833649	0.688644701984881	0.653406659135692	0.723745248306971	1.64566298531171	1.54891836440937	1.81472571348263
O95429	-0.87900325227315	0.0190535828376427	-0.127314529128649	-0.0689926226106829	-0.562630420173775	0.205933590705094	-0.42608034677933	0.0911907437540959	-0.0110247452808286	-0.154573862665816	-0.140627859702139	-1.12505580276656	-0.508575669161722	0.737945660655171	-1.06014076646205
Q9UL15	-2.93585601745281	-0.614866753630287	-2.87462181926953	-2.93652042001174	-0.456915913757643	-2.87152135332976	-2.97837669341694	-0.267019119868535	-2.93884579072311	-3.01259255418341	-0.417808044573682	-2.94836861644093	-3.01392135930729	-0.461182798322111	-2.94980811424166
Q9H4G0	0.694218663368264	-2.9024152775784	-2.87462181926953	0.60635144120221	-2.89045633750755	-2.87152135332976	-0.218438452033934	-2.95755927912939	-2.93884579072311	-0.925153808902902	-2.96697144617155	-2.94836861644093	-1.30745235293942	-2.96652848846768	-2.94980811424166
O43491	0.263051353844937	4.771011858467e-06	0.301882755676803	0.259185744469638	-0.18415951308657	0.317783202558508	-0.575983511291432	-0.455340283065959	-0.499070575722842	-0.135552650262111	-0.0708984023198805	-0.103024032451009	-0.627084909527678	-0.354629236609443	-0.751809640952578
Q9Y2J2	-2.93585601745281	-0.599385064629822	-2.87462181926953	-2.93652042001174	-1.03098847603756	-2.87152135332976	-2.97837669341694	-0.784189039772914	-2.93884579072311	-3.01259255418341	0.588809792228403	-2.94836861644093	-3.01392135930729	0.518293682117001	-2.94980811424166
Q9HCM4	-0.367888812679821	-0.196118453157414	-0.618000058341802	-0.390489552640562	-0.60909708987176	-0.518869386394451	-0.174185338834366	-0.304796725284035	-0.480355644837582	0.109561036390967	0.634018965956556	0.84033044142588	-0.5304536029308	-0.909675723288025	-0.785664853446237
Q96RK4	-0.204329291144381	-2.9024152775784	-2.87462181926953	0.105853968297626	-2.89045633750755	-2.87152135332976	-0.14570080383655	-2.95755927912939	-2.93884579072311	0.510921625735657	-2.96697144617155	-2.94836861644093	0.0635335847275657	-2.96652848846768	-2.94980811424166
O75531	0.697451256564382	0.104914488932717	-0.162019728397964	1.05024925275973	0.161481946538379	-0.184131406493152	-0.881751323915926	-0.520901680732527	-0.0554628247136829	0.0361574687000809	0.0626552415808087	0.100381406442556	-1.22066605321121	-0.404830850199643	0.047970375332565
P50895	0.526410456005739	0.0317592344239033	0.295484392560449	0.577317819416897	0.241282772273283	0.26021775645107	0.758476798814836	0.58531258208456	0.691228890097961	-1.31208742008502	-1.02885516067938	-0.480515110573812	-1.65993413791536	-1.43183009519084	-0.625083329405285
Q68DE3	-2.93585601745281	-0.431439784327519	-0.0641029828423496	-2.93652042001174	0.027836912655614	-0.0103332944187974	-2.97837669341694	0.524039982275137	0.0939673745196916	-3.01259255418341	0.107292893451418	0.0685151625547839	-3.01392135930729	0.896778917798775	0.293943990547213
Q7L1Q6	-1.2204359450118	-0.936977816906587	-1.13530163639985	-1.21811526196716	-0.976584257997604	-1.1471439363879	-0.199481303347081	-0.0932015180240931	-0.0332517507086734	0.253601101101926	0.363409364546674	0.391648826855158	1.99037323722761	2.16274352694726	2.42313238325408
Q9Y6E2	-0.317674397284214	-0.26537715274013	-0.155712985204972	-0.437427694477623	-0.366341636301427	-0.319225006692157	-0.0727826534024991	-0.0678319313038043	0.11309249332282	-0.148234793078108	-0.251216167914653	-0.112526063215054	0.226625844036511	0.267609693291713	0.393422027617297
P35613	0.368837928653163	0.408698899381083	0.100881093505803	0.275194448684129	0.270054376894397	0.174040704099321	0.0799389975774751	0.212546932700583	-0.0269027931638635	-0.600859902968412	-0.408407980363614	-0.521061212541676	-1.15746995668959	-0.937154939388976	-1.13852620340717
A0A024QZB8	-2.93585601745281	-2.9024152775784	-0.731989697112344	-2.93652042001174	-2.89045633750755	-0.136839240497445	-2.97837669341694	-2.95755927912939	-0.308094727638729	-3.01259255418341	-2.96697144617155	-1.03449653693098	-3.01392135930729	-2.96652848846768	-0.683913491337222
P55061	-1.21745085940823	-0.695172685992179	-1.28097472828341	-1.27768296118712	0.552485424249777	-1.09626871595234	-1.10683662760893	-0.0678319313038043	-1.09746706894386	1.33278608737506	1.56811845113354	1.18489907971076	1.80312322614265	1.48019920562667	1.22257568755333
Q9NYF8	-0.16960015015123	0.0699066464397309	-0.0482782328001176	-0.160785442654013	-0.0609467704168858	0.075363914916266	-0.347625630332555	-0.175503122894298	-0.188381302207749	-0.271598577434983	-0.351931206925208	-0.163151341321617	-0.539823446439538	-0.357769829655124	-0.309625876252423
Q07817	-2.93585601745281	0.057185808816184	-2.87462181926953	-2.93652042001174	-0.0165874680022359	-2.87152135332976	-2.97837669341694	-0.232342231227319	-2.93884579072311	-3.01259255418341	-0.238599741758537	-2.94836861644093	-3.01392135930729	-0.467435762933564	-2.94980811424166
A0A087WX97	-0.0651578503527723	-0.543552113372433	-0.44731441537027	-0.5403512927991	-0.680131347263266	-0.552997407289247	-0.372758232497938	-0.771879077840842	-0.663673865335838	-0.0657072859373753	0.0817785767119399	0.205746471311487	0.082683282294176	0.0790335689614031	-0.00927885952004837
A2A492	-2.93585601745281	-2.9024152775784	-1.03926766105586	-2.93652042001174	-2.89045633750755	-0.936437731929065	-2.97837669341694	-2.95755927912939	-0.979483911718927	-3.01259255418341	-2.96697144617155	-0.77192166924696	-3.01392135930729	-2.96652848846768	-0.720978030685736
Q6W2J9	0.449161127753	0.22293320523797	0.343498392240609	0.348918834574142	0.148730678644625	0.276199210549598	-0.350768577337638	0.0975675611615934	0.542753470681416	-0.616423426970764	-1.34669872155992	-0.72879336666371	-0.96317906054036	-0.958495583660212	-0.435079809122795
Q92934	-0.295673779463573	-2.9024152775784	-0.10520660403345	-0.217611585947188	-2.89045633750755	0.247437626626698	0.868703643669217	-2.95755927912939	0.430094643142495	-0.26528526404253	-2.96697144617155	-0.254677870191039	-0.159071699681295	-2.96652848846768	-0.0791099471416225
Q14457	-2.93585601745281	0.111283527708087	-2.87462181926953	-2.93652042001174	-0.0641127510381441	-2.87152135332976	-2.97837669341694	0.617592336020675	-2.93884579072311	-3.01259255418341	0.763404672644358	-2.94836861644093	-3.01392135930729	1.00723411284764	-2.94980811424166
H7C1N3	-1.20550356653631	-0.428317364710639	-0.790244177733839	0.561195592158498	-0.410112292204435	-0.381804889446557	-0.841885822035963	-0.691664656224956	-0.885048541143096	-0.472825519469249	0.385898247161241	-0.235766525569369	-0.809760654106624	0.0535405662661826	-0.0822803168405992
B8ZZS0	-2.93585601745281	-0.912651695236807	-0.893984974242806	-2.93652042001174	-0.744752788699736	-1.00903639491696	-2.97837669341694	0.565954900789672	0.365848155382859	-3.01259255418341	-0.812050424870138	-0.857868214536528	-3.01392135930729	0.0630981992846736	-0.5443022264072
Q13884	0.946929516668082	-2.9024152775784	0.0277982293207283	1.44807648927028	-2.89045633750755	-0.016671693703766	-0.00605476939881083	-2.95755927912939	-0.477234959417276	0.0521017191020554	-2.96697144617155	-0.508593401440662	-0.987598203279242	-2.96652848846768	-0.503796343729958
P15291	-0.679234256525084	-0.484454066404556	-0.384905355386318	-0.157625029941885	-0.338159990869945	-0.731960123996339	-0.265774602545375	-0.191303411827814	-0.298663552733876	0.0425342861075782	-0.386460245282085	-0.349029362606628	-0.361158805461937	-0.29488395813767	0.0575216522694543
O60512	-1.08845015083867	-0.390814932047598	-0.218713224613076	-0.474909588705907	0.302048888312976	0.100800570688361	0.0480638163309762	0.13266097763481	0.510536637756828	-0.447760335983161	-0.229133582941481	0.0748860154224462	0.490242889906243	0.618311128375251	1.44786541770055
O43505	0.125648818080375	-0.927859968636799	-0.300383424748348	-0.126001583584566	-0.322489132734566	0.059476265537185	0.169343870462425	-0.983003970187794	-0.361471194682271	0.147918160218543	0.180749117707815	0.103569667605	-0.0415994352891677	-0.783926559283747	-0.612675958383703
P61769	-0.251615907701545	-0.167733164746076	0.0945194270752262	-0.0848394560734071	-0.124200470205974	-0.206172340447016	-0.0124158130056566	-0.105878315191057	-0.0649769212177954	-0.681665030216509	-0.697984881191478	-0.716452576465109	-0.608415471472835	-0.504917657161848	-0.0886200553306907
Q13425	-0.216947183388254	-0.372040889730642	0.104062392692009	-0.227071147340258	-0.158929611199125	0.423544117791865	-0.243694580584617	-0.0932015180240931	0.340177248064609	-0.249495678413158	-0.735055406195725	-0.178953401204855	-0.452223721039254	-0.77776949569728	-0.58783865381429
P25098	-0.68541368448704	-0.249652723733039	-2.87462181926953	-0.580763087280406	-0.363212001338926	-2.87152135332976	0.150166962667272	-0.380184683088552	-2.93884579072311	-0.189414605752778	0.203134765658427	-2.94836861644093	0.255479259478706	-0.0958303213676473	-2.94980811424166
P49407	0.0937706702995485	-0.192966004906911	-0.596356477501463	-0.195526443263318	-0.0577804479271656	-0.353664668500058	-0.401002097376097	-0.545826627914397	-0.458501745419995	0.141522533569012	0.0658417190712558	-0.207374639692508	-0.0384184465319651	-0.0164647385751736	0.489913654809263
P32121	-2.93585601745281	0.139959110730972	0.381952482681438	-2.93652042001174	0.404609133614078	0.79088820522915	-2.97837669341694	0.123086559439624	0.46547119951104	-3.01259255418341	-1.11655104218448	-1.38718120242732	-3.01392135930729	-1.13418564103399	-1.04501746719967
A0A087WUB9	-0.0810063578268091	-0.101387142852968	-0.7350605899361	0.0199012396180042	-0.17785424663599	0.0912594735452667	-0.519886547531408	-0.0995405876118006	-0.489715083081927	-0.26528526404253	-0.266978405338601	-0.374130221919754	-0.583497667354797	-0.376605061293646	0.631801961515742
P42025	-0.235862976619861	-2.9024152775784	0.0627299049076277	-0.135492285286315	-2.89045633750755	0.590745120128782	-0.202641716059208	-2.95755927912939	-0.0935012067331894	0.594859609653103	-2.96697144617155	-0.552199489228289	1.18455098302178	-2.96652848846768	-0.757969811632011
P22914	-1.26215331010224	-2.9024152775784	-2.87462181926953	-1.28065384945004	-2.89045633750755	-2.87152135332976	-1.00382138447534	-2.95755927912939	-2.93884579072311	3.97359530072545	-2.96697144617155	-2.94836861644093	-2.42388717977539	-2.96652848846768	-2.94980811424166
P16278	-0.011211225052068	-0.0158602852815242	0.139076986016957	0.278396987721004	0.0532507654594745	0.308182810881059	-1.20612215491491	-0.756479947031668	-0.802354919342137	0.147918160218543	0.247945961561198	0.196155100513401	-0.862073359887049	-0.598345045076644	-0.337908862383418
P08236	-2.93585601745281	-0.437683325985574	-2.87462181926953	-2.93652042001174	-0.652366872936518	-2.87152135332976	-2.97837669341694	-1.02550771318494	-2.93884579072311	-3.01259255418341	1.14348796560604	-2.94836861644093	-3.01392135930729	-0.0926596189623666	-2.94980811424166
H3BP20	-0.784008018032563	-2.9024152775784	-0.284698392095489	-0.769302024883374	-2.89045633750755	-0.108424477559516	-0.638141514188268	-2.95755927912939	-0.875880304346108	0.0744359413631795	-2.96697144617155	0.649391226140556	0.0731071362392921	-2.96652848846768	-0.196186067230424
P07686	-0.0493010251559367	-0.0190323115689669	-0.143095092961099	-0.122837323042468	-0.199916178246696	-0.23762695372585	-0.718664473518873	-0.870120533848887	-0.857528698978977	0.465784019483956	0.669568620993237	0.497793365289647	-0.427135742029187	-0.351488249221344	-0.384975896041413
A0A087WZQ7	-0.722448117286382	-0.54665794484706	-0.269003358350526	-0.756996242533703	-0.559528813540655	-0.481574466281995	-0.407274096260764	-0.364497642018651	-0.140980527512245	0.0425342861075782	0.296015501441682	0.298588649485975	0.0125191504406197	-0.0323539764653839	0.0161527661696221
Q9UBR1	0.042828194508727	-2.9024152775784	-2.87462181926953	-0.214457662478745	-2.89045633750755	-2.87152135332976	-0.519886547531408	-2.95755927912939	-2.93884579072311	-0.0243625886188329	-2.96697144617155	-2.94836861644093	2.74164002895242	-2.96652848846768	-2.94980811424166
P55957	-1.62222545117917	-2.9024152775784	-2.87462181926953	-1.06196071686676	-2.89045633750755	-2.87152135332976	-0.231069403276061	-2.95755927912939	-2.93884579072311	-0.500992208652608	-2.96697144617155	-2.94836861644093	-1.15143640089448	-2.96652848846768	-2.94980811424166
O43252	1.4356661910469	1.14617201013173	1.34994779033533	1.32394689953026	1.09631333526392	1.33021267334034	0.214128532403591	0.222144885081432	0.269666804242773	-1.9120906061926	-1.73352778320163	-1.71207350014756	-1.99157473433142	-1.66152326729195	-1.75334809490921
O95340	-1.71665563061088	-1.76535716958348	-0.851348481613025	-1.62001296031556	-1.74493845972297	-0.630344422572792	-1.42013558785936	-1.64392871285575	-0.402210052757004	1.74537907924794	2.03732315036335	1.99019339153433	2.3260701420438	4.39416797949739	1.32045225128872
Q13057	-0.339655771182996	-0.224473712877722	-0.10520660403345	-0.0753323611007744	-0.152618474277486	0.097619893014987	-0.24684996710851	-0.342519039883052	0.00486131224391515	-0.410113895194692	-0.102613685066249	0.00805304318881492	-0.361158805461937	-0.114847524529348	0.185126729068675
P34913	-0.0810063578268091	0.328518785157813	0.0436714308936404	0.214397267663312	0.234892145308813	0.135808413181347	-0.129864088258885	-0.118549721813619	-0.0173769303070732	-0.027544815175532	-0.00101056576026723	-0.232613338184036	-0.695397413266776	-0.598345045076644	-0.55675033441132
P07814	-0.166440802216732	-0.0634057202626238	-0.0830812511545495	-0.170264552710164	-0.108400181272459	-0.143149648916755	0.028953073094175	-0.0297382336871086	0.0143967565185003	-0.381841491099024	-0.333077046567632	-0.260978669604319	-0.181245469726907	-0.124351587327656	-0.142453192184054
P52848	-0.436763291918689	-2.9024152775784	-2.87462181926953	-0.512328859525396	-2.89045633750755	-2.87152135332976	-0.369618034604379	-2.95755927912939	-2.93884579072311	-0.17991666460302	-2.96697144617155	-2.94836861644093	-0.0892765669065538	-2.96652848846768	-2.94980811424166
Q8IUF8	-0.663777017986395	-0.331312680422222	-0.397401055426586	-0.577657255805779	-0.00390134521068089	-0.540593829362867	-0.11718863450597	0.295809085932253	-0.380282324915178	-0.44462534941042	0.0817785767119399	-0.0300753662777651	-0.298166081050399	0.351006912380494	0.258704480724227
Q9H6W3	-2.93585601745281	-2.9024152775784	-0.817769054089867	-2.93652042001174	-2.89045633750755	-0.836045298534188	-2.97837669341694	-2.95755927912939	-0.679133570825047	-3.01259255418341	-2.96697144617155	-0.0586412686153443	-3.01392135930729	-2.96652848846768	-0.145616759659087
P13995	-0.323956765594568	-0.418947521201902	-0.23758369443126	-0.502979996261832	-0.397614878927055	-0.35053586952021	0.661396366411698	0.721025097725147	0.526642256039001	-0.845374159055038	-0.731968945525523	-0.78422535564551	-0.307624534886312	-0.257079215796199	-0.0632531219447868
Q96T60	0.523189107039446	0.711499451829737	0.529695170964626	1.17393899176584	1.10607029321432	0.729469058798338	0.936885862826118	-0.0773480094757241	0.720329390669678	-0.271598577434983	-0.747396196394327	-0.66391497442186	0.16578280490353	-0.991973179526086	-0.230899280177104
P31939	-0.377292551644875	-0.393942470657615	-0.275282565435223	-0.296338182022507	-0.341292935909687	-0.322357951731899	-0.572870805582478	-0.552053391294933	-0.611019873389335	0.112755928632959	0.0658417190712558	0.0653301888455514	0.226625844036511	0.190784275055933	0.297149151685248
P53004	-0.414870533643253	-0.387686972459533	-0.287836201991419	-0.478030274126213	-0.453798739110687	-0.416151457116972	-0.379037439582634	-0.304796725284035	-0.279790772098156	0.36920877417026	0.408398959330752	0.417357189594721	0.261893951775985	0.193982225934266	0.236296041017167
P78537	-0.00485839858585812	-0.293656618765837	-0.127314529128649	-0.574550959584374	-0.540909269756262	-0.409910522023929	-0.32561413957158	-0.279617714428718	0.186502692093254	0.701593415621675	0.556542733747516	0.218538822698036	0.554772626995927	0.428137522885515	0.274718496784855
Q6QNY0	-0.345932590278771	-0.114036531588646	-1.18901402283353	-0.493627147343183	0.391774682628833	-0.199876822999753	-0.284685947167045	0.142237984873025	-0.632717790847297	0.253601101101926	1.00353978349709	0.465601451779667	0.0667244792617217	0.79948236698111	-0.12663016581103
Q9NUP1	-0.191705564817284	-0.827217619252534	-0.363021473738728	-0.891886324139649	-0.781574445344251	-0.863488448522294	-0.703204768029664	-1.11919316239654	-0.799284561389686	0.844223508233449	0.572673600861115	0.0940057718684364	-0.159071699681295	0.486074613047993	0.518901729676474
Q8NFC6	-0.601826413663051	-0.136159410276818	-2.87462181926953	-0.116507766322068	-0.221959755907695	-2.87152135332976	-0.30988011181708	-0.301650684472942	-2.93884579072311	-0.460296207545799	-0.467878720637429	-2.94836861644093	-0.549189407714472	-0.517397780826499	-2.94980811424166
Q9Y6X5	-0.570779796987516	-0.0158602852815242	-0.21556680064457	-0.756996242533703	-0.335026635854597	-0.0673299987471941	-0.39159107613883	-0.778035101651353	-0.389682389125246	0.346704714743902	0.19993599296742	0.756105532681922	0.281144111814336	-0.162337133885112	0.822684176626027
P50583	-2.93585601745281	-2.9024152775784	0.381952482681438	-2.93652042001174	-2.89045633750755	0.385052948621199	-2.97837669341694	-2.95755927912939	0.0143967565185003	-3.01259255418341	-2.96697144617155	0.308205685510033	-3.01392135930729	-2.96652848846768	1.15413594291559
Q13867	-0.0493010251559367	-0.196118453157414	-0.00392365216949009	0.0708093464993705	-0.0451117535176301	0.151733278533612	-0.693923051397865	-0.691664656224956	-0.567554662445635	0.420689913223076	0.260758759466755	0.353115587961574	-0.332830710526981	-0.174987920352706	-0.161429368251909
Q969J3	-0.119008314489588	-0.13300006234232	-0.50333069099205	-0.456176374708625	-0.38511064736198	-0.53438919747181	-0.0505556479746543	-0.533367718643046	-0.527113139508117	0.821509240552106	0.802280035775515	0.798202333341387	0.490242889906243	0.457096743298628	0.596290773660055
Q96GS4	-0.182233970441573	-0.997624630536408	-0.168324994848544	-0.756996242533703	-0.842768423674645	-0.240770290245383	-0.906237916561121	-0.632834494293019	-0.276643965760457	0.533506333718307	0.889844616245309	0.597730271460782	-0.291858601774297	-0.118015883309631	0.178735541842551
Q96FH0	-0.979531030705447	-1.17505068989651	-2.87462181926953	-0.897992254756648	-0.760104573231635	-2.87152135332976	-0.835744571259755	-0.417792244415234	-2.93884579072311	0.0903976180643219	-0.0359738273045976	-2.94836861644093	-0.310776612421527	-0.60766532426172	-2.94980811424166
Q9NSY1	-0.345932590278771	-0.372040889730642	-2.87462181926953	-0.0721626589064435	-0.519165209230076	-2.87152135332976	-0.14253414019106	-0.464717820548894	-2.93884579072311	0.0234073874031625	0.235137399526111	-2.94836861644093	-0.636413479075596	-0.514278405297649	-2.94980811424166
A0A087WZT3	-0.0588161135315126	-0.161421300829972	-0.158866541012631	-0.22391832914018	-0.269132943689368	-0.127370900694241	-0.262621415160042	-0.244957188257829	-0.267201260393099	-0.0942993040202403	-0.112121786545549	-0.128355962751257	-0.117848315455627	-0.253926397596121	-0.652972028905889
Q53S33	-0.552129548510703	-0.199270530692628	-0.799424160943664	-0.682988621722854	-0.253418212669286	-0.130527376581341	-0.44174095545083	-0.348800620316833	-0.245155044473219	0.456117289734725	0.562994437978728	0.546123605557261	-0.364304462325979	0.213175675743141	-0.506914841573099
P18075	1.16483058033787	-2.9024152775784	-2.87462181926953	0.641860321697825	-2.89045633750755	-2.87152135332976	0.83626253339103	-2.95755927912939	-2.93884579072311	-0.826912352894857	-2.96697144617155	-2.94836861644093	-0.617752232094652	-2.96652848846768	-2.94980811424166
Q53HL2	-2.93585601745281	-2.9024152775784	-0.537489663411571	-2.93652042001174	-2.89045633750755	-0.565393353453951	-2.97837669341694	-2.95755927912939	0.765628358399742	-3.01259255418341	-2.96697144617155	-0.380401411667945	-3.01392135930729	-2.96652848846768	1.31392342363149
Q9NWK9	-2.93585601745281	-2.9024152775784	-1.00006211612455	-2.93652042001174	-2.89045633750755	-1.0211009493427	-2.97837669341694	-2.95755927912939	-0.248305631462255	-3.01259255418341	-2.96697144617155	-0.286166791478276	-3.01392135930729	-2.96652848846768	0.809722037078164
P80723	1.15180220335408	1.188499817755	0.946504226667227	0.800333072220031	0.726689978779616	0.606855220337598	1.22988110978276	1.23112882950048	1.26288823594699	-1.67303815124151	-1.57825733723872	-1.55385472778127	-1.76335507031281	-1.58940372999667	-1.5407799816182
I3L4C2	-1.00077239605211	-0.821098185834261	-0.897026038585749	-0.796959190678316	-0.851928172252458	-0.735030481948791	-0.473031003271365	-0.377048078239929	-0.392814923351932	0.276055187410498	0.337722499934424	0.401287650958059	0.541859879092656	0.805963802400002	0.448074655998364
Q9UHR4	-0.820842587264839	-0.428317364710639	-0.836093654014432	-0.937624807624584	-0.262848221428253	-0.872625740942607	-0.737199762659964	-0.470967382936609	-0.564446516524079	0.469006707221121	0.35056395467663	0.66231472866981	0.995616736722053	0.373488954828406	1.38576871782713
O15382	0.253448538435465	0.130397887664408	0.0309722207449125	0.188828062804624	0.120057796737396	0.0435966089886243	-0.284685947167045	-0.377048078239929	-0.480355644837582	-0.224213808193657	-0.222820993536024	-0.235766525569369	-0.732562111671502	-0.872965878132823	-0.761049121471256
Q9NXR7	-0.106346450362142	-0.0253753736571002	-2.87462181926953	-0.468666914144623	-0.203066390670939	-2.87152135332976	-0.575983511291432	-0.420923541163284	-2.93884579072311	-0.331501905403093	0.0658417190712558	-2.94836861644093	-0.279239246474974	-0.187633098397826	-2.94980811424166
Q96RL1	-1.29186575139201	-2.9024152775784	-2.87462181926953	-0.5403512927991	-2.89045633750755	-2.87152135332976	-0.906237916561121	-2.95755927912939	-2.93884579072311	-0.971011708203084	-2.96697144617155	-2.94836861644093	-0.442818762151121	-2.96652848846768	-2.94980811424166
Q6PJG6	-0.502315593702898	0.579183983826132	-0.10520660403345	-0.151303144892427	0.636283587114684	-0.0293444521897374	-0.126695729478602	0.254155589566479	-0.147305222608135	-0.454029088375473	-0.241754398269475	0.0557770862852737	0.0986492466843315	-0.250773210210788	0.162762491749967
Q7Z569	-0.940005001285406	-0.624149935810333	-0.744270054993609	-0.961965111070145	-0.784639396777695	-0.691997175851726	-1.04026040792477	-0.79341601833397	-0.592403154608887	0.237570132019171	0.414829882182119	0.394861525418024	0.790988966604202	1.48674173691623	0.265109293491087
Q9P287	-0.0968464601370361	-0.0918964411512195	0.0531992261727572	-0.23967871298072	-0.0989157693925759	-0.0926259632599085	-0.0378474386953272	-0.153367924546821	0.00168346399849812	-0.447760335983161	-0.361352985252548	-0.327045222622747	-0.364304462325979	-0.345205094649498	-0.444462424096086
Q7Z589	-0.0556447477991404	0.89601000414134	-2.87462181926953	-0.315197026193557	0.885276944304017	-2.87152135332976	-0.72484489512805	-0.583160004930359	-2.93884579072311	0.0361574687000809	-1.0349198802271	-2.94836861644093	-0.66126939237198	-1.91636183932635	-2.94980811424166
P11274	-0.927823112645337	-0.290516025720156	-0.602542819803113	-0.723112519845316	-0.225107324624803	-0.0831426073400153	2.2759769948233	0.0816277370227861	-0.805424741377213	-0.746697931278971	-0.295326915841535	-0.645338403492358	-0.567909588795594	-0.51115859225489	-0.384975896041413
G5E9I4	-2.93585601745281	0.373400033504883	-2.87462181926953	-2.93652042001174	0.177427666123062	-2.87152135332976	-2.97837669341694	0.401737989797918	-2.93884579072311	-3.01259255418341	0.174355701318552	-2.94836861644093	-3.01392135930729	1.08205879924244	-2.94980811424166
Q9H6U6	-2.93585601745281	-2.9024152775784	-0.512652358842158	-2.93652042001174	-2.89045633750755	-0.203024771729908	-2.97837669341694	-2.95755927912939	0.164144381524617	-3.01259255418341	-2.96697144617155	-0.264128506689668	-3.01392135930729	-2.96652848846768	-0.136125017272384
Q9Y6D6	-0.106346450362142	-0.26223303958916	-0.10520660403345	-0.195526443263318	-0.225107324624803	-0.171528312496818	-0.14570080383655	-0.514666006460833	-0.386549444085504	-0.0974745918650173	-0.0455025857555094	-0.0871805575299637	0.13699632836776	-0.0577601319031184	-0.293899519585208
Q9Y6D5	-0.455511972149691	-0.299936618589681	-0.391154062893032	-0.698430955440707	-0.253418212669286	-0.381804889446557	-0.331905068561552	-0.184984360295201	-0.0935012067331894	-0.145064756782347	0.024441053771857	0.205746471311487	0.252272295978039	0.187586599284735	0.105318726049327
Q8WY22	-0.885113718685874	-0.821098185834261	-0.515758655063563	-0.937624807624584	-0.793830968006541	-0.63343188875873	-0.44174095545083	-0.520901680732527	-0.3426455444533	0.295311382953167	0.411614302110666	0.417357189594721	0.15618485252268	0.699115643323813	0.34204836637755
Q9NWV8	-0.386692615854942	-0.161421300829972	-0.225004922288211	-0.122837323042468	-0.269132943689368	-0.158919262458203	-0.653651908580564	-0.520901680732527	-0.477234959417276	-0.299990463311844	-0.0137288989299354	-0.150503353230064	0.00296241968842134	-0.0450596280516445	-0.164590839122343
Q15018	-0.115843363763134	0.708268067532346	-0.165172546598042	-0.286903523030427	-0.174701059250657	-0.162072080658281	-0.335049955156882	-0.364497642018651	-0.194695338087588	-0.0688854512163796	-0.483503689795054	0.148236025160538	-0.260299312296059	0.39919731756797	0.245898050239723
Q5VW32	-0.100013464226931	0.402278668527576	0.266705328220574	0.223990294390207	0.433501276007058	0.468496089966324	-0.43860965870278	-0.311087654274006	-0.282937196066661	-0.0657072859373753	-0.178592700181798	0.00487393080068071	-0.486677023138668	-0.663498275519109	0.134028908369096
Q9NRL2	-0.725531027208522	-0.425194513735456	-0.303519222113353	-0.62729415240685	-0.475609630433306	-0.215612758673315	-0.30988011181708	0.024306541793771	0.0525667092202931	-0.616423426970764	-0.676327553716843	-0.430511931611225	-0.364304462325979	-0.0482352383045166	-0.0188104953747083
Q9UIF9	-0.386692615854942	-0.35951653278192	-0.196680254568852	-0.456176374708625	-0.19361463047653	-0.174679646298743	0.0544364718258663	0.0656953527339862	-0.264052932432447	-0.296837275926511	0.10410257977765	-0.207374639692508	-0.035237147345759	-0.0450596280516445	-0.107631213101631
Q9UIF8	-2.93585601745281	-0.952162272468342	-2.87462181926953	-2.93652042001174	-0.406988581131058	-2.87152135332976	-2.97837669341694	-0.367635851955354	-2.93884579072311	-3.01259255418341	0.51462781523298	-2.94836861644093	-3.01392135930729	-0.787004310989644	-2.94980811424166
Q6RI45	-0.61733207141229	-2.9024152775784	-2.87462181926953	0.0644415235209381	-2.89045633750755	-2.87152135332976	-0.0537319010161972	-2.95755927912939	-2.93884579072311	-0.0307267332602441	-2.96697144617155	-2.94836861644093	1.1812894350327	-2.96652848846768	-2.94980811424166
O95696	-2.93585601745281	-0.602482369796581	-2.87462181926953	-2.93652042001174	-0.444444566995852	-2.87152135332976	-2.97837669341694	-0.267019119868535	-2.93884579072311	-3.01259255418341	0.799039409277245	-2.94836861644093	-3.01392135930729	1.22215962016219	-2.94980811424166
A0A0G2JK44	-0.521009310378561	-0.221324628798083	0.110425919738349	-0.577657255805779	0.018312019057012	0.0721857496372619	-0.54795300146444	-0.166018711014415	-0.121998087759892	-0.0784180421811076	0.024441053771857	0.250538754856813	-0.376883234469028	0.171602367610271	-0.0505617312669793
Q15059	-0.0936791163127807	-2.9024152775784	-2.87462181926953	-0.167105204775666	-2.89045633750755	-2.87152135332976	-1.14904450781032	-2.95755927912939	-2.93884579072311	0.253601101101926	-2.96697144617155	-2.94836861644093	-1.1544534978373	-2.96652848846768	-2.94980811424166
O60885	0.138408322170157	0.245305286300967	0.324285552028219	0.192023236072467	0.330866941955223	0.276199210549598	-0.306732163086925	-0.203937232118157	-0.367743193566939	-0.450894915915366	-0.420940578800368	-0.279872034841074	-0.837474412113323	-0.700633865563248	-0.674636188854385
Q9NPI1	0.202274838625145	1.1364076513977	-2.87462181926953	-0.141817679246818	0.729921767799687	-2.87152135332976	-0.572870805582478	0.827898063674882	-2.93884579072311	0.0903976180643219	-1.00457207547828	-2.94836861644093	-0.492935875497739	-1.01627548335763	-2.94980811424166
Q9H0E9	0.272656577513077	0.634003168241243	-2.87462181926953	-0.0658222529117062	0.126427441488163	-2.87152135332976	0.281403802901543	1.77088711121044	-2.93884579072311	-0.296837275926511	-0.58946356593985	-2.94836861644093	-0.0511405324322623	-0.949353059085177	-2.94980811424166
Q9H8M2	-1.70526287715635	-2.9024152775784	-2.87462181926953	-1.75140781670103	-2.89045633750755	-2.87152135332976	0.66462955815747	-2.95755927912939	-2.93884579072311	0.899421550139657	-2.96697144617155	-2.94836861644093	1.57356892608887	-2.96652848846768	-2.94980811424166
Q9NW68	-0.477365871567279	-2.9024152775784	-0.756541804610528	-0.23022359559076	-2.89045633750755	-0.500230225052289	-0.353911134027204	-2.95755927912939	-0.545788010892774	-0.666149918069182	-2.96697144617155	-1.14309821694644	-0.33912850101663	-2.96652848846768	-0.877669337385842
Q9BX70	-2.93585601745281	-2.9024152775784	0.862231672962247	-2.93652042001174	-2.89045633750755	0.359412709406444	-2.97837669341694	-2.95755927912939	-0.430372983802331	-3.01259255418341	-2.96697144617155	-0.245223869555164	-3.01392135930729	-2.96652848846768	-0.174073136883929
Q96CX2	-1.91073208495131	-2.9024152775784	-2.87462181926953	-1.4370424192725	-2.89045633750755	-2.87152135332976	0.0385070855787778	-2.95755927912939	-2.93884579072311	-0.516625674764519	-2.96697144617155	-2.94836861644093	0.716454759508611	-2.96652848846768	-2.94980811424166
Q96SI1	-0.894275171472485	-2.9024152775784	-2.87462181926953	-0.453052663635248	-2.89045633750755	-2.87152135332976	0.313479787202272	-2.95755927912939	-2.93884579072311	-0.718852807611146	-2.96697144617155	-2.94836861644093	-0.0638576094147846	-2.96652848846768	-2.94980811424166
Q9Y597	-2.93585601745281	4.771011858467e-06	-2.87462181926953	-2.93652042001174	-0.876328995807406	-2.87152135332976	-2.97837669341694	-0.946479445992333	-2.93884579072311	-3.01259255418341	0.161572209912662	-2.94836861644093	-3.01392135930729	-0.417365086869817	-2.94980811424166
H3BSS5	-2.93585601745281	-2.9024152775784	-0.651962131812441	-2.93652042001174	-2.89045633750755	0.244243298232262	-2.97837669341694	-2.95755927912939	0.394746986477794	-3.01259255418341	-2.96697144617155	-1.47815354319186	-3.01392135930729	-2.96652848846768	1.24866422808742
X6R4W8	-0.0556447477991404	0.579183983826132	-0.155712985204972	-0.227071147340258	0.513860652726599	0.069007901391845	-0.13619979227691	-0.00113761949964513	-0.0459457588166523	-0.438354159662229	-0.542779885685202	-0.267277967660618	-0.178078806081417	-0.316911591486368	-0.0917894227240672
Q9BRD0	-0.0746679585418405	-0.462640062578126	-0.149404771367453	-0.0118756276110019	-0.322489132734566	0.00551855059153047	-0.158364039727263	-0.229187574716381	0.0175758689066346	-0.24317733894733	-0.424072701375072	-0.320760500361632	-0.483546971459541	-0.310619893811233	-0.0410397576770939
Q13895	-0.380426315799853	-0.47822371709205	-0.359893514150663	-0.362282025490564	-0.478723686292558	-0.347406652123639	0.118227948184533	0.250953315836493	0.362638413679394	-0.616423426970764	-0.58946356593985	-0.477393123190055	0.281144111814336	0.241984106498202	0.277922091396644
P11586	0.179908634109218	0.229323832202439	0.215598437494675	0.0867342118516356	0.199763919256649	0.18360548696122	-0.139367136101165	-0.121716725903515	-0.0808270992055208	-0.504119747262626	-0.483503689795054	-0.514828192691022	-0.423997932133257	-0.411098786814728	-0.3410494554291
O60271	-0.505432325500311	-0.490682626363401	-0.33172307447305	-0.446803956128535	-0.13999184899219	-0.369302357266332	-0.08230364956527	0.123086559439624	-0.238852749890165	-0.388126994793673	-0.345648052353363	-0.169473226371075	0.303614041540884	0.277223616321189	0.261906754454212
Q7Z401	0.781567605135528	0.617873372928878	0.388365128343704	0.477449648208857	1.20371577904801	0.394672301955568	0.210927862471336	0.701615902263398	0.552422860635928	-1.5394548078032	-1.39988911736081	-1.16711776555723	-1.69165745415876	-1.28985057912376	-0.990446235237473
Q13363	-0.0524730514433795	-0.372040889730642	0.148632812593851	-0.0594805160904467	-0.215663479216888	-0.0420117862390983	-0.432345826045757	-0.533367718643046	0.0207552956714677	-0.0307267332602441	-0.326789208182312	-0.0205475709986485	-0.427135742029187	-0.467435762933564	0.0830050510011453
Q5SQP8	0.713617213126043	0.604973417559052	0.85575429954638	0.936525284935085	0.746083729657233	0.95284836656778	0.532236665282636	0.453192864032981	0.733268074024791	-1.27327237131373	-1.42050788290877	-1.42248592831284	-1.31937728138127	-1.51966553783144	-1.45033011350242
Q9ULY5	-2.93585601745281	-2.9024152775784	-0.768804878539668	-2.93652042001174	-2.89045633750755	-1.41006943659551	-2.97837669341694	-2.95755927912939	-0.839157112389462	-3.01259255418341	-2.96697144617155	3.85893724973899	-3.01392135930729	-2.96652848846768	-2.02947047872555
P49682	-0.558348137221111	-2.9024152775784	-2.87462181926953	-0.412405718805616	-2.89045633750755	-2.87152135332976	0.438811531590026	-2.95755927912939	-2.93884579072311	1.12067514196828	-2.96697144617155	-2.94836861644093	-0.458491657654339	-2.96652848846768	-2.94980811424166
O14523	0.426655400098083	0.679194798179005	0.190072454015936	0.654778898317408	0.546045666595517	0.244243298232262	1.10602479988402	1.11707291703661	1.1162518249024	-1.55406006393506	-1.58405371786161	-1.53934048381748	-1.72614268501488	-1.58071299546373	-1.24333910787378
Q86YS7	-0.392957272656333	-0.114036531588646	-0.143095092961099	-0.443678961431245	-0.16523928960548	-0.0799807852147886	-0.832673144609121	-0.787265224137453	-0.854468149187425	0.269638465952979	0.47919053555903	0.591276430591731	-0.0479604788960138	-0.0704554446160158	-0.246663367355891
O75844	-0.229559193031826	-0.148793230567161	-0.0767565560586588	-0.24282967376185	-0.350689302793395	-0.303554148556778	0.72286056275135	0.776055432960751	1.02191228053354	-0.755970793255682	-1.04098216060046	-0.598821548689642	-0.648845138842002	-0.87602808656328	-0.435079809122795
Q8WUQ7	-1.31854467209122	-0.155107987437519	-2.87462181926953	-1.06498035420374	-0.127359461737303	-2.87152135332976	-0.491784797224154	0.0943790049165403	-2.93884579072311	-0.759060755894519	0.0817785767119399	-2.94836861644093	-0.623974472259524	0.569889957351955	-2.94980811424166
P27708	-0.427383210532028	-0.447045381365603	-0.269003358350526	-0.443678961431245	-0.391363611973433	-0.322357951731899	-0.186836125301961	-0.140711576166172	-0.0808270992055208	-0.198909457214133	-0.197556230935472	-0.0871805575299637	0.204198852202841	0.25799812255883	0.338839627352247
A0A087WXI5	0.807475594032079	1.72439292227377	1.02115251714011	0.748535244706188	1.56281388787636	0.813534311388165	1.22009564891214	1.51206927585257	1.7469666483142	-2.32070603420986	-2.75147730468864	-2.38413134234014	-1.77762624301392	-2.72965682127834	-2.38814321255416
P19022	-2.93585601745281	-2.9024152775784	-1.45978210168785	-2.93652042001174	-2.89045633750755	-1.16505234696189	-2.97837669341694	-2.95755927912939	-1.5414307411795	-3.01259255418341	-2.96697144617155	2.11840109274189	-3.01392135930729	-2.96652848846768	0.348466598320413
Q9HBT6	-2.93585601745281	-0.117198002459081	-2.87462181926953	-2.93652042001174	-0.381983530586772	-2.87152135332976	-2.97837669341694	1.3159656951485	-2.93884579072311	-3.01259255418341	-0.858089554008246	-2.94836861644093	-3.01392135930729	-0.357769829655124	-2.94980811424166
Q99653	-0.289384392597422	-0.343851811770462	-0.265863160456967	-0.327761761199183	-0.149462360759129	-0.203024771729908	0.0130358065264677	0.161399700827071	-0.00149406654595811	-0.842298499191468	-0.96807583378439	-0.863990974905244	-0.225542613317544	-0.212906441456448	-0.503796343729958
Q9Y6J0	-0.0524730514433795	-2.9024152775784	-2.87462181926953	0.0167221272298702	-2.89045633750755	-2.87152135332976	-0.435477948620462	-2.95755927912939	-2.93884579072311	0.227954649160399	-2.96697144617155	-2.94836861644093	-0.162240395368959	-2.96652848846768	-2.94980811424166
Q99828	-0.342794380342068	-2.9024152775784	0.202833124765333	0.255984805808786	-2.89045633750755	0.0213786785766944	0.0799389975774751	-2.95755927912939	0.0239350361519201	-0.268442101547883	-2.96697144617155	0.308205685510033	-0.623974472259524	-2.96652848846768	-0.363022496963551
J3QK89	0.189492465363558	-0.0285464080730792	0.155004868482831	0.233585791818232	-0.19361463047653	-0.108424477559516	0.0162186480788112	-0.153367924546821	0.0207552956714677	-0.27475469095334	-0.320499821316162	-0.345889957452217	-0.30447208663581	-0.111678828841684	-0.202500824100782
J9JIE6	-0.897327852197714	-0.602482369796581	-1.14128081389649	-0.864381643155926	-0.729387684483166	-1.09027050244606	-0.316174868454282	-0.162856538364468	-0.235701043837344	0.0297818341259615	-0.0200861779255165	-0.134685519471658	1.02164708693257	0.809204793343887	1.04671851648022
Q96D31	-0.967379869654094	-2.9024152775784	-2.87462181926953	-0.465544926760866	-2.89045633750755	-2.87152135332976	-0.77113410183072	-2.95755927912939	-2.93884579072311	-0.195744851220187	-2.96697144617155	-2.94836861644093	0.210605251719219	-2.96652848846768	-2.94980811424166
P49069	-2.93585601745281	-0.456403507066696	-2.87462181926953	-2.93652042001174	-0.0767732405382784	-2.87152135332976	-2.97837669341694	-0.912925183257298	-2.93884579072311	-3.01259255418341	-0.241754398269475	-2.94836861644093	-3.01392135930729	-0.0482352383045166	-2.94980811424166
Q8NE86	-0.570779796987516	-0.574589360244619	-0.462889168054531	-0.586973352260452	-0.52538011704226	-0.400545860078889	-0.64744916945004	-0.663819532557131	-0.713101158339678	0.337063713215584	0.482410982308392	0.555795632772606	0.0443943316871184	-0.0545854909084347	0.28753444790648
A0A0U1RRK1	-0.245315858191952	-0.252798380597081	0.142261959726189	-0.356009219122279	-0.0989157693925759	-0.174679646298743	-0.379037439582634	0.00840160128188898	-0.0649769212177954	0.0967842896635774	-0.156452609744371	0.036679122566943	-0.143223192207258	0.389554872214241	-0.243511289820676
Q9NPA1	-0.163281098618617	-2.9024152775784	-2.87462181926953	-0.686078087045974	-2.89045633750755	-2.87152135332976	-0.183673952652014	-2.95755927912939	-2.93884579072311	0.0170341335689499	-2.96697144617155	-2.94836861644093	-0.171744458167267	-2.96652848846768	-2.94980811424166
Q13137	-2.93585601745281	-2.9024152775784	-0.833040973289203	-2.93652042001174	-2.89045633750755	-0.614899592402041	-2.97837669341694	-2.95755927912939	0.875793436084856	-3.01259255418341	-2.96697144617155	-0.461776720248148	-3.01392135930729	-2.96652848846768	1.31065920530034
O75746	-0.213793259919811	-0.465757679181531	0.0119331730273458	-0.277465401386786	-0.228254512544897	0.097619893014987	-0.746460653441115	-0.63593515170715	-0.508422098770614	0.163912020762922	0.5404172489659	-0.0332506541225422	-0.408302898388294	-0.105340429556715	-0.384975896041413
Q9UJS0	-0.68232421916392	-0.577690492742023	-0.534386640040857	-0.670625797107306	-0.596716590935291	-0.53438919747181	-0.690828169468829	-0.787265224137453	-0.691492424778925	0.912416347933636	0.889844616245309	0.846814411277352	0.377528127906578	0.328536982653947	0.354885831864313
Q6NUK1	-2.93585601745281	-0.33758305937815	-2.87462181926953	-2.93652042001174	-0.876328995807406	-2.87152135332976	-2.97837669341694	0.0752538861134119	-2.93884579072311	-3.01259255418341	1.09789278780769	-2.94836861644093	-3.01392135930729	0.731472065743105	-2.94980811424166
Q6KCM7	-2.93585601745281	-0.0634057202626238	-2.87462181926953	-2.93652042001174	0.57825350641058	-2.87152135332976	-2.97837669341694	-0.00749552923688201	-2.93884579072311	-3.01259255418341	-0.812050424870138	-2.94836861644093	-3.01392135930729	-0.604559028040315	-2.94980811424166
Q9Y376	-0.446139553569601	-0.468874853828486	-0.378654939850638	-0.359145823970902	-0.353820599541445	-0.363048546408985	-0.0346695904499103	-0.254414532243624	-0.0713179933220526	-0.447760335983161	-0.489750682328608	-0.452401737022044	0.0220785822792751	-0.0101068288379368	0.0702609404922074
Q9NP80	-0.561456743253776	-0.562180098349727	-0.117841854387408	-0.633490207063168	-0.133676372625434	0.0435966089886243	-0.684636946844676	-0.958663666742234	-0.576876330295744	0.256808064602594	-0.172268705406624	0.427001789061368	-0.197073656344074	-0.225534511719259	-0.234052835984763
Q9Y2V2	0.765381238715479	0.350953087483249	-0.218713224613076	0.49676204739474	0.546045666595517	0.161291811913038	0.230135901548948	-0.449086472208611	-0.433500100577539	-0.293683720118853	-0.26382669928578	-0.308186378451696	0.105037620649168	-0.554795837252688	-0.413172376275551
O75177	-2.93585601745281	0.238911869911704	0.139076986016957	-2.93652042001174	0.155105719921534	0.161291811913038	-2.97837669341694	-0.248110006457907	-0.264052932432447	-3.01259255418341	-0.248062612106994	-0.169473226371075	-3.01392135930729	-0.121183904477761	-0.525616553755312
B4E2Q0	-0.436763291918689	-0.13300006234232	-0.403646326018649	-0.327761761199183	-0.0577804479271656	0.196362650300849	-0.218438452033934	-0.0614862352777244	0.129038212907503	-0.17991666460302	-0.134295556591161	-0.188430375057928	-0.238186381949565	-0.29488395813767	-0.139289277814482
A0A0A0MS52	-0.396088982738651	-0.170888551269969	-0.319192117616571	-0.337181166177439	-0.17785424663599	-0.203024771729908	-0.666051678238186	-0.539598067955552	-0.607918266756214	0.170311470324115	0.260758759466755	0.208944147082684	-0.165408754149241	0.254794790995092	0.201109573433396
Q8IU85	-2.93585601745281	-2.03659028527789	0.276295868405529	-2.93652042001174	-0.16523928960548	0.426753359232306	-2.97837669341694	0.199753484394224	-0.131490868665507	-3.01259255418341	-0.433466590775857	-0.185271740670682	-3.01392135930729	-0.38601728757822	-0.400644712643793
Q13554	-2.93585601745281	0.347747408624181	-2.87462181926953	-2.93652042001174	0.0373647079347309	-2.87152135332976	-2.97837669341694	0.0306706864351819	-2.93884579072311	-3.01259255418341	-0.83661968189563	-2.94836861644093	-3.01392135930729	-0.900505798669623	-2.94980811424166
E9PBG7	0.269454569657471	0.274089297367933	0.362720742878612	0.246383604495779	0.231697253066821	0.170853034979603	0.166147023537395	0.289397986797515	0.269666804242773	-0.641301425905931	-0.524078173502989	-0.601925980326706	-0.905039467143993	-0.77776949569728	-0.81638706489576
Q9HB71	-0.0493010251559367	-0.00316889460371684	0.069085283697501	-0.176582178628739	-0.136834290496317	-0.0103332944187974	-0.0918217011200659	-0.0551392305391371	0.0366571220522171	-0.347243541300657	-0.420940578800368	-0.273575758150267	-0.20023826233802	-0.200272621166105	-0.0632531219447868
E9PGZ1	0.147981005157947	0.229323832202439	0.308282205237995	0.243183744199082	0.22850264244891	0.394672301955568	-0.582207566204295	-0.408395877531526	-0.464747877855355	-0.277910441351087	-0.314208892326191	-0.159989870451182	-0.682993835340397	-0.635600964500786	-0.649875206459844
O14967	0.234250194377166	-0.0348874801773365	0.28269094425409	-0.116507766322068	0.145543604079017	0.41070966680662	0.345580920097673	0.148624086601605	0.491217368731751	-0.687867769347034	-0.750480125825742	-0.436768270910133	-0.679891755517537	-0.903563002090679	-1.02684905126671
E7EMB3	-0.508548613553552	-0.487568570504149	-0.431728546600967	-0.18605593149638	-0.17785424663599	-0.275321107059953	-0.560415482243098	-0.458466553595273	-0.614121005886739	0.607785551123833	0.511405127495815	0.478475464301976	-0.583497667354797	-0.473687029887185	-0.637483099062908
Q9P1Y5	-0.279947422796358	-0.199270530692628	-0.275282565435223	0.0612580695624811	-0.25970527442317	0.0467718968334012	-0.0664336958576891	-0.112214695139469	0.15137446604109	-0.271598577434983	-0.517840738530363	-0.197904127925569	-0.313928318474347	-0.483060732091189	-0.300191217260344
P27824	-0.756331839974769	-0.738272016782975	-0.651962131812441	-0.876611575536702	-0.891560725120395	-0.802440899677381	-0.544836269667028	-0.545826627914397	-0.505305366973202	0.970925113691839	1.00353978349709	1.06116947958842	1.04117625631822	1.08531388787995	1.12482408192434
A0A0C4DGQ5	-0.620431775810887	-1.09413945177551	-1.26027111240224	-0.827638527848441	-0.931094458503367	-0.972781895098741	-1.09475429032944	-0.676200031493599	-0.722354470377305	0.779348398786124	0.5404172489659	0.950653340106488	-0.361158805461937	0.563437395682593	0.162762491749967
P07384	-0.213793259919811	-0.186659999321501	-0.303519222113353	-0.286903523030427	-0.171547503442998	-0.143149648916755	-0.413544475216692	-0.458466553595273	-0.520884579549272	0.125538301894547	0.251148765338588	0.113136219092252	-0.117848315455627	-0.133852598887296	-0.325342554851925
P17655	-2.08358825773339	-1.77662308492628	-1.47720676972591	-1.99699779144929	-1.67694670349459	-1.39838360694956	-1.73066648800286	-1.53690462974705	-1.2472811816223	2.39659888332628	2.37302005517955	2.37515071922578	2.88034025230558	3.00041610389286	1.94933003779232
Q9Y6W3	-2.93585601745281	-2.9024152775784	-0.645791735713603	-2.93652042001174	-2.89045633750755	-0.936437731929065	-2.97837669341694	-2.95755927912939	-0.489715083081927	-3.01259255418341	-2.96697144617155	0.247337548040449	-3.01392135930729	-2.96652848846768	0.735247550476272
A0A0C4DGB5	0.0905844922951056	0.184613217968191	0.241142832292501	0.0421637919497932	0.0914094834156101	0.189983482203418	-0.00287378064160822	0.135853026523086	0.205677926231221	-0.510373558119974	-0.53654775421905	-0.499237908799747	-0.60530231480736	-0.38601728757822	-0.597156147306344
B4DUT8	-0.784008018032563	-0.811914875673992	-0.152559061736529	-0.552793951069637	-0.413235573664613	-0.0546736503665452	-0.155198744986309	0.0911907437540959	0.487998290019795	-0.900645165180427	-0.96807583378439	-0.787299963416545	-0.96317906054036	-0.92494764248736	-0.668448866605866
Q15417	-1.08543561346574	-0.897428719751105	-1.12034168503713	-0.904095904309132	-0.729387684483166	-0.921268348219711	-0.208961478180861	0.43067391919942	-0.0110247452808286	-0.863817045940857	-1.06823198794052	-0.99204362969357	-0.929543717771607	-1.38174313027843	-1.47082259865055
P27797	0.269454569657471	0.469740022947402	0.471821264131133	0.0135433298807674	0.270054376894397	0.276199210549598	0.522563327983134	0.113514746819806	0.183307799851261	-0.783762470627484	-0.67942292222344	-0.704103718229357	-0.81284202720957	-0.885211396723549	-0.859307712337255
O43852	-0.163281098618617	-0.0507343136400606	-0.218713224613076	-0.141817679246818	-0.0324376459899613	-0.121056864814403	-0.231069403276061	-0.181824301771662	-0.216783033190115	-0.337799695892742	-0.307916427546592	-0.386670978172891	-0.567909588795594	-0.582802019525578	-0.687004940024357
P17612	0.0937706702995485	0.344541988348511	-0.284698392095489	-0.160785442654013	0.0500729172140577	0.110344467593397	0.095887646206028	-0.0741763131199629	-0.229396518051627	0.0489122813497762	-0.21019148128943	-0.317617553356549	-0.5304536029308	-0.38601728757822	-0.322199998162359
P22694	-0.00803497201052524	0.17184906204457	0.196452206679672	-0.113342471581114	0.0119637110827021	0.21231566928099	-0.231069403276061	0.00204180726518795	0.12584848256235	-0.122865206357819	-0.0550284486122996	-0.0237238240401915	-0.433410158417831	-0.532988064717773	-0.186711238471409
P10644	-0.719364697107002	-0.580791150156155	-0.624179486303758	-0.568336976620703	-0.528486877080184	-0.621079020363997	0.61938314916455	1.17896731603269	0.9406929642405	-0.873031324849981	-0.64844750013103	-0.790374043592739	0.197793509388577	0.184389199207371	0.121265911707539
P13861	-0.207484313039798	-0.281091883760211	-0.23443958128029	-0.195526443263318	-0.347557592711077	-0.196728495039101	-0.413544475216692	-0.292210266246642	-0.257755141942799	-0.0657072859373753	0.0530976085623177	0.00169513345157814	-0.317079652276272	-0.111678828841684	-0.325342554851925
P31323	0.526410456005739	-1.2465487070167	-0.685862826499123	0.632173566291479	-0.976584257997604	0.487775915597544	-0.331905068561552	-1.36686685236321	-1.15759493983941	-1.05626756743605	0.356986167343062	0.633241459316469	-1.35211228999258	0.857841231429862	0.593063746972293
H3BMD8	0.2950780452834	0.517991335443369	0.362720742878612	-0.236527379178795	0.0882278744539829	-0.0103332944187974	-0.0378474386953272	0.350344658007182	0.0844088411402657	-0.529124797806913	-0.260674621750566	-0.295606062595575	0.0954554845396895	0.149236163094343	0.149989149760758
Q08499	0.397736759748098	-0.186659999321501	0.703758922440041	0.425990997539149	-0.265990778117819	1.10224124798556	-0.41040948864395	0.110324724501223	0.349801950870793	-0.672357374954737	-0.502239494578726	-0.915944100738321	-1.09702090052846	0.0471703168187998	-1.44153565991747
Q9BSD7	0.0523739481117656	0.0317592344239033	0.0945194270752262	0.0389824927635866	0.177427666123062	0.14536242566595	-0.588429806369167	-0.611116643015166	-0.411601454554485	-0.13872368467809	-0.26382669928578	-0.106191715300904	-0.307624534886312	-0.401696270267438	-0.249815073408712
A0A0A0MTT5	0.7071502341216	1.06159368670922	0.884908332050296	0.664469992116361	0.852875273977335	0.723008124503386	0.551589190733338	0.753389227227387	0.733268074024791	-1.20732215468892	-1.02278801121421	-1.07078864384397	-1.10913071226531	-1.00109102779587	-1.20450600421751
P30622	-0.592517344492157	-0.555972641464171	-0.506438375878487	-0.605592896044844	-0.450681122507282	-0.540593829362867	-0.0759566448266831	-0.0995405876118006	0.0175758689066346	-0.18308298709274	-0.153288349202274	-0.153665875676008	0.297192817652185	0.104545537481514	0.28753444790648
Q9UDT6	0.710383624515856	-2.9024152775784	0.247531771304847	0.716186596961564	-2.89045633750755	0.282593734422653	0.118227948184533	-2.95755927912939	-0.159950400653255	-0.372410316194171	-2.96697144617155	-0.555310836610594	-1.32235675020648	-2.96652848846768	-1.66776442452933
Q8N1G2	-0.0746679585418405	-0.559076604617745	-0.596356477501463	0.179244231550284	-0.316217942986374	-0.546796568493392	-0.60086881318524	-0.81492715697221	-0.645106044150851	0.272846700402477	0.0467273591149354	0.462383526721441	-0.000222554020811063	-0.743868801010598	-0.0727682103203627
B1AK88	-0.239014310421786	0.165468726052219	0.132707947241587	-0.26487588968173	0.0850465752677767	-0.0989464344955742	-0.335049955156882	-0.222877166297072	-0.121998087759892	-0.110172505593152	-0.146958792481874	-0.0300753662777651	-0.392597965489109	-0.401696270267438	-0.300191217260344
Q6F5E8	-1.24131193952678	-0.921778432551676	-0.10520660403345	-0.992336985054404	-0.985665690465565	0.075363914916266	-0.656752565994696	-0.156531144403964	0.176918860838915	-0.638193279984374	-0.336220383087165	-0.188430375057928	0.335734908091697	0.146042117523943	-0.161429368251909
Q14444	-0.396088982738651	-0.415823381385613	-0.45043025878318	-0.490508649500042	-0.550221158278883	-0.419271270159731	0.223732152280721	0.212546932700583	0.11309249332282	-0.463429152585541	-0.317354549190233	-0.349029362606628	0.306825024542314	0.412057259814531	0.297149151685248
P31327	-1.72234638343984	-2.9024152775784	-0.33172307447305	-1.46338267363153	-2.89045633750755	-0.344277017161139	-1.00990054561822	-2.95755927912939	-0.492834020211412	-0.0148140646091834	-2.96697144617155	-0.521061212541676	0.23944700575435	-2.96652848846768	-0.615778510451902
P16152	0.192687638631401	0.350953087483249	0.381952482681438	0.188828062804624	0.308451033790193	0.397879265456235	-0.0219550337871911	-0.0646592472229321	-0.0998362334073398	-0.971011708203084	-0.84889143151255	-0.937288783303873	-0.87743048792632	-0.851515058279714	-0.899065815474724
O75828	0.523189107039446	0.0349364465987581	-2.87462181926953	-0.09751086269597	0.385358973575726	-2.87152135332976	-0.287836534156081	-0.0614862352777244	-2.93884579072311	-0.814594080894326	-0.765892114073824	-2.94836861644093	-1.14841866705963	-0.826967259134257	-2.94980811424166
Q8N4T8	0.404161425843281	0.792348766089634	0.794257081393756	0.586993759907321	0.982589367439274	0.755320934682786	-0.413544475216692	-0.377048078239929	-0.374013572522866	-0.743605989203337	-0.885654354427414	-0.845616080675703	-1.39661001394571	-1.53132194286377	-1.42979865055581
Q96DG6	1.0444098033153	1.0453408275256	1.02764792450491	0.868389905899754	0.933913382389993	0.904211928481805	-0.544836269667028	-0.586268150851916	-0.470992284855992	-0.372410316194171	-0.314208892326191	-0.270427051740258	-1.42027426832118	-1.30174708774677	-1.20151401268239
X6R8A1	-0.364753420296635	0.302895309531884	0.202833124765333	0.0103648482342889	0.177427666123062	0.205933590705094	-0.945952177714327	-1.06486851913949	-0.872823100925051	0.0967842896635774	0.308843864911731	-0.245223869555164	-0.332830710526981	-0.263383741581915	-0.671542772473596
O75976	-0.697766552881774	-0.571487753611498	-0.187231872432913	0.0294404603995385	-0.247129599247497	0.0912594735452667	0.278197608534027	0.238146885351989	0.678300525564057	-0.600859902968412	-0.464752450108115	-1.03449653693098	-0.370594621047239	-0.722263590256108	-0.865430472705971
P16870	-0.336516763618505	0.405488659558178	0.155004868482831	0.719420580709508	0.546045666595517	0.340193515366106	-0.715573519199635	-0.576942333676372	-0.589298722971822	-0.569699281514847	-0.660843446295733	-0.48363666484811	-0.639522085108261	-1.15223983510558	-0.837860725238679
Q8N3K9	-2.93585601745281	-2.9024152775784	-0.341116963873835	-2.93652042001174	-2.89045633750755	0.075363914916266	-2.97837669341694	-2.95755927912939	-0.783924769421702	-3.01259255418341	-2.96697144617155	0.0780718933069824	-3.01392135930729	-2.96652848846768	-0.528731951630196
P43155	0.109706039976278	0.363778377706937	0.116790680673879	0.18243855994472	0.305249826973829	0.253827129486601	-0.341338568578671	-0.311087654274006	-0.311237674643812	-0.103824197618842	0.0403583203395647	-0.0998560112828788	-1.02720061232149	-0.985891643440963	-0.886842627864654
P50416	0.122459673541604	0.139959110730972	0.244337160686937	0.140934524023118	0.113689365218653	0.269805794160335	0.503222567987591	0.630510085387058	0.720329390669678	-0.983219005104699	-0.867282767837898	-0.830288601781934	-0.978445304511718	-0.830037617086709	-1.06920724126775
P23786	-0.00803497201052524	-0.00634223372672868	-0.0767565560586588	0.0994795215748271	0.536387743235355	-0.016671693703766	-0.319321674791981	-0.395861640861351	-0.377148152455071	-0.0625288042908969	0.0881553941194372	0.192958531049168	-0.583497667354797	-0.152845391498409	-0.55675033441132
Q8N4J0	-0.153799861217715	-2.9024152775784	-0.475340890987969	-0.119672717048522	-2.89045633750755	-0.319225006692157	0.131000150430047	-2.95755927912939	-0.185223743711877	-0.198909457214133	-2.96697144617155	-0.386670978172891	-0.521079900726796	-2.96652848846768	-0.145616759659087
O75339	0.202274838625145	-2.9024152775784	-2.87462181926953	-0.596285240783073	-2.89045633750755	-2.87152135332976	-0.139367136101165	-2.95755927912939	-2.93884579072311	-0.817674424395338	-2.96697144617155	-2.94836861644093	0.213808846331009	-2.96652848846768	-2.94980811424166
K7EPJ4	-2.93585601745281	1.09085887696294	-2.87462181926953	-2.93652042001174	1.16464127811796	-2.87152135332976	-2.97837669341694	0.847351046782104	-2.93884579072311	-3.01259255418341	-2.0984315711327	-2.94836861644093	-3.01392135930729	-1.94695812176632	-2.94980811424166
P48729	-0.295673779463573	-0.456403507066696	-0.469115931435067	-0.286903523030427	-0.599812445052847	-0.447329792843419	-0.107678526316902	0.0497704873817207	-0.361471194682271	-0.154573862665816	-0.118458841013495	-0.071328712519636	0.0667244792617217	-0.121183904477761	-0.136125017272384
P49674	-0.386692615854942	-0.976425992007307	0.202833124765333	-0.0594805160904467	-0.381983530586772	0.151733278533612	-0.227912204901575	-0.870120533848887	0.0716683435218367	-0.419530917072667	-0.542779885685202	-0.109359059125159	0.36466438897492	-0.823896366310501	-0.215126001409339
Q9Y6M4	-0.191705564817284	-2.9024152775784	-2.87462181926953	-0.135492285286315	-2.89045633750755	-2.87152135332976	-0.0442021814146381	-2.95755927912939	-2.93884579072311	-0.659940587248092	-2.96697144617155	-2.94836861644093	-0.392597965489109	-2.96652848846768	-2.94980811424166
P68400	0.160748624148662	-0.0760716911089876	0.167752569039842	0.0548920799316631	-0.0514467801917803	0.069007901391845	0.172540994258117	0.024306541793771	0.237658784223217	-0.697168312541486	-0.467878720637429	-0.558421729393161	-0.168576775317372	-0.326346250478447	-0.337908862383418
P19784	-0.405481629605055	-0.434561771711276	-0.344247431421773	-0.198682556781676	-0.143149047366676	-0.409910522023929	-0.0727826534024991	-0.169180533139642	-0.23254896630213	-0.0243625886188329	-0.0105497865418012	-0.201061326300055	0.140193728445124	0.225976737352845	0.0607060200032901
Q5SRQ6	-0.17907605257069	-0.205573570547374	-0.111524943499277	-0.157625029941885	-0.0641127510381441	-0.190430704549452	0.0385070855787778	-0.115382377989364	-0.0839961310971128	-0.306295729762425	-0.140627859702139	-0.0586412686153443	-0.0956281091441279	-0.39542589131151	0.111696721291524
Q9H078	-0.0143871570367698	-0.0158602852815242	-0.0451122521788594	-0.0880078148536894	-0.212514772806879	-0.0926259632599085	-0.139367136101165	-0.0614862352777244	0.00168346399849812	-0.21472729097254	-0.21019148128943	-0.00466151347390453	-0.474154324593137	-0.316911591486368	-0.422563778073032
Q8WXE0	-0.298817892614542	-0.186659999321501	-0.120999772258291	-0.201838307179422	-0.303670720229445	-0.196728495039101	-0.259467859352383	-0.121716725903515	-0.223090512466216	0.0170341335689499	0.142405397675436	0.122705409508266	-0.184411792216627	0.0408012780434296	-0.230899280177104
Q9H8G2	-2.93585601745281	-2.9024152775784	0.0341465372950387	-2.93652042001174	-2.89045633750755	0.126257136244458	-2.97837669341694	-2.95755927912939	-0.470992284855992	-3.01259255418341	-2.96697144617155	-0.0110168922637777	-3.01392135930729	-2.96652848846768	-0.534961407167412
Q96LW7	-0.235862976619861	-2.9024152775784	-1.1023672807675	0.131363583618872	-2.89045633750755	-0.624167987385578	0.409856504911875	-2.95755927912939	-0.685313992434224	-0.814594080894326	-2.96697144617155	-0.614339012651175	-0.655058195101332	-2.96652848846768	-0.963087367255859
P31944	-2.93585601745281	-0.303076023744092	-2.87462181926953	-2.93652042001174	4.93782060957213	-2.87152135332976	-2.97837669341694	0.440323491110631	-2.93884579072311	-3.01259255418341	-0.533431022421638	-2.94836861644093	-3.01392135930729	1.1699981066944	-2.94980811424166
P42574	0.0110292507932231	-0.233918695978539	0.19964252035344	0.0326208263330097	-0.18415951308657	-0.409910522023929	-0.703204768029664	-0.345660027271151	-0.611019873389335	-0.428944345940596	0.167963397138785	-0.00783936171932135	-0.203402522880118	0.331746224094388	-0.0981271503033233
P49662	-2.93585601745281	-0.642703057680331	-2.87462181926953	-2.93652042001174	-0.578131322328801	-2.87152135332976	-2.97837669341694	-0.355080620140677	-2.93884579072311	-3.01259255418341	0.524297205187492	-2.94836861644093	-3.01392135930729	0.245186380228188	-2.94980811424166
P55212	0.151172478093778	0.437602165717694	0.167752569039842	0.211200143867621	0.359706348695025	0.075363914916266	-0.575983511291432	-1.12220512091573	-0.533339902888653	0.183113610297974	0.543641912528025	0.125895723182034	-0.682993835340397	-1.10102579622002	-0.572300234009961
A0A0A0MRL7	-2.93585601745281	-0.215025330741783	-0.146250114856515	-2.93652042001174	0.0914094834156101	0.00551855059153047	-2.97837669341694	-0.505309195959358	-0.81463098149276	-3.01259255418341	-0.241754398269475	-0.796520617020686	-3.01392135930729	-0.137018921377016	-0.513150515844794
Q9BXW7	-0.371023799252563	-0.518688808636291	-0.221859265424169	-0.531014532177283	-0.313081741466712	-0.253339733161171	-0.382176447147125	-0.710205913185205	-0.188381302207749	0.0935908115475903	0.379471637229111	0.100381406442556	-0.30447208663581	-0.323201750207628	0.134028908369096
P04040	0.95342358142141	0.850634904111712	0.959479975465986	0.917050228190986	0.901484615461978	1.05023860217323	0.291023925369063	0.0911907437540959	0.138609153311748	-1.25232366287163	-1.13462859873786	-1.11903643083432	-1.62520725037447	-1.42888996741204	-1.50586049980124
P21964	1.32787552042034	0.970630427368431	1.0568854682347	1.53638014194536	1.24607025765453	1.9652207100758	0.364853448442018	0.119895664905468	-0.311237674643812	-1.7677375093596	-1.51427536184295	-1.47230738880899	-1.98323967049042	-1.85479640493345	-1.82401592158955
P35221	1.0281529468348	1.01284727866466	1.1739654684406	0.858662607706541	0.846397154724221	0.923661674388518	0.249353512221365	0.395310414203397	0.333762046844412	-1.61227549834896	-1.52302383173113	-1.52480524970167	-1.81746133997485	-1.7188182830536	-1.76469551093095
P35222	1.0639232458525	0.853874796913059	0.9984238856773	1.02748854427587	0.817254895150117	0.878289119989269	0.60000404829263	0.289397986797515	0.684764305305524	-1.71620464386193	-1.44108875804346	-1.57413906018883	-2.09358372379118	-1.86322050892785	-2.03220676553707
O60716	0.481332207554155	0.357365218740085	0.481461541412398	0.39386039070648	0.58792023615981	0.742393376078368	-0.0918217011200659	-0.0551392305391371	0.132228235226086	-0.752880334285342	-0.805902793147161	-0.799593108198382	-0.75729959837957	-0.598345045076644	-0.751809640952578
P07858	0.755671707505746	0.980370256542494	-2.87462181926953	0.991737592892727	0.0945914015003222	-2.87152135332976	-1.58966258448411	-0.857870600795742	-2.93884579072311	0.607785551123833	0.241541148794337	-2.94836861644093	-0.729467717288222	-1.22122637844354	-2.94980811424166
P07339	-0.144315449337832	-0.215025330741783	-0.0704304646869549	-0.30576935692736	-0.284837876588552	-0.180981194068909	-1.21211633067307	-1.05881982089837	-1.30375510516446	1.11741638549189	1.01979822659992	1.54743914687908	-0.121021327400835	-0.0863172188140154	-0.609572935012989
O60911	0.288670593573705	-2.9024152775784	-2.87462181926953	0.397072357189164	-2.89045633750755	-2.87152135332976	-1.42013558785936	-2.95755927912939	-2.93884579072311	1.91282683671748	-2.96697144617155	-2.94836861644093	-0.266614069166418	-2.96652848846768	-2.94980811424166
Q9UBR2	-0.122172920483534	-0.0729057104877294	-2.87462181926953	-0.580763087280406	-0.155774224675232	-2.87152135332976	-1.16108064125672	-1.1522888796349	-2.93884579072311	0.423909449919663	0.880108890914606	-2.94836861644093	-0.301319268435732	-0.0672821054930039	-2.94980811424166
P20645	-1.30669472389036	-1.06103655579914	-0.969831172227538	2.09078808522475	-1.10620537448279	-1.14116890241327	3.5474932631969	-0.830276261908995	-0.583088457991776	0.746937597136415	0.912567308792064	0.55257140495914	0.622618707857491	0.77356397036482	1.00119824079624
P11717	-0.342794380342068	-0.21187511831754	-0.253298425451341	-0.308912303932442	-0.127359461737303	-0.31609165167681	-0.43860965870278	-0.248110006457907	-0.103003237497235	0.10317209737862	0.312051592616173	0.161008227406052	-0.162240395368959	0.0503552905280323	0.0766323955062551
Q96Q11	-0.220100739195913	-0.224473712877722	-0.22815019441414	-0.337181166177439	-0.272274717338958	-0.234483228491499	-0.429213291819072	-0.285914748799379	-0.402210052757004	0.0329695032456796	0.148793205390479	0.173784974133442	-0.247665492005716	-0.0323539764653839	-0.136125017272384
Q03701	-0.358481421411968	-0.208724531328503	-0.294110618380063	-0.315197026193557	-0.13999184899219	-0.240770290245383	-0.186836125301961	-0.00431673188777953	-0.260904226022438	-0.262128065668044	-0.184915289936455	-0.276724086110919	0.00614769542657136	0.162015167616526	-0.174073136883929
Q86WV7	0.109706039976278	0.283688877680429	0.180505021021459	0.176050185979883	-0.0577804479271656	0.0658303708473886	0.000307518544597892	-0.386456681973218	-0.245155044473219	-0.550981722877571	-0.608108281965585	-0.311330491602665	-0.486677023138668	-0.470561609048795	-0.180392899005582
A5YKK6	-0.483605934282774	-0.512468390530626	-0.359893514150663	-0.583868453076428	-0.627653163290251	-0.20931952836711	-0.538601478416667	-0.461592399710504	-0.336367131734397	-0.0116306106507262	0.155182144402825	0.263346252254939	-0.060678812065682	0.0790335689614031	-0.107631213101631
Q9H9A5	-0.443014558872311	-0.328176883057218	-0.275282565435223	-0.107010852921076	-0.212514772806879	-0.00399355592870595	-0.0442021814146381	-0.279617714428718	-0.267201260393099	-0.299990463311844	-0.0423266537708077	0.215340323360939	-0.639522085108261	-0.0577601319031184	0.43520903096415
Q9UKZ1	-0.242165271202916	-0.627243352191122	-0.372402823206093	-0.208148715598732	0.0945914015003222	-0.466015465495306	-0.401002097376097	0.158205372432635	-0.411601454554485	-0.0307267332602441	0.0180762928363268	0.103569667605	0.082683282294176	0.0280668530280655	-0.196186067230424
Q9NZN8	-0.380426315799853	-0.602482369796581	-0.469115931435067	-0.302626020407827	-0.121041122271476	-0.193579788629091	-0.64744916945004	-0.458466553595273	-0.567554662445635	0.282472916938223	0.273575757172258	0.263346252254939	0.0890688129404341	0.415272839885983	0.15318205800607
O75175	-0.436763291918689	-0.608675531006135	-0.253298425451341	-0.365417822855569	-0.444444566995852	-0.073656090118898	-0.44174095545083	-0.417792244415234	-0.395947045926636	-0.017997212687658	-0.0105497865418012	0.45594837379322	-0.0543202729127145	0.213175675743141	0.367727286606519
Q9UIV1	-0.660684092065535	-0.331312680422222	-0.231295081009471	-0.614896292589501	-0.158929611199125	-0.0420117862390983	-0.557300530805475	1.31270108640098	0.388323298590533	-0.293683720118853	-0.370771199901735	-0.118859049350265	-0.0543202729127145	1.35924765190118	0.76114039211512
P48509	-0.6483074935047	-0.453284569937211	-0.381780360689028	-1.13125002051725	-0.0197581704075165	-0.372428627795646	-0.653651908580564	-0.530251875230136	-0.0459457588166523	-0.743605989203337	-0.248062612106994	0.218538822698036	0.082683282294176	-0.0641084398774287	-0.528731951630196
Q13740	0.11289400543068	0.270889979714363	0.298683438023233	0.0421637919497932	0.190189501061464	0.26021775645107	-0.196320537181844	-0.124883389549005	-0.153628515603797	-0.504119747262626	-0.395868849015374	-0.367857415551469	-1.30446936398651	-1.17627529659688	-1.24930298014328
O95400	-0.279947422796358	-0.343851811770462	-0.221859265424169	-0.399884682045634	-0.344425470136373	-0.425509582818065	-0.262621415160042	-0.166018711014415	-0.197851813974688	-0.0657072859373753	-0.0613774061571094	-0.084010855335633	-0.30447208663581	-0.181311213348368	0.32600719684162
Q9Y5K6	0.410587065947851	0.495467492661627	0.635991539430047	0.422776848915567	0.571810135950995	0.600410511112996	0.622613718711166	0.524039982275137	0.720329390669678	-1.59484578833446	-1.20670255485977	-1.52189569996229	-1.51737325404324	-1.16125808897319	-1.35024944169756
Q5ZPR3	-2.93585601745281	0.127211410173961	0.209215203341229	-2.93652042001174	0.260461350167502	0.164478588256804	-2.97837669341694	0.00204180726518795	0.106716266705974	-3.01259255418341	-0.873408835836687	-0.722623984057497	-3.01392135930729	-1.34625576385606	-0.594050781510322
Q9NPF0	-0.848417272172303	-2.9024152775784	-0.384905355386318	-0.695343489254769	-2.89045633750755	-0.875670337162363	0.396993712085362	-2.95755927912939	0.911479615576429	-0.829990624999471	-2.96697144617155	-0.860929871160427	0.249065588305935	-2.96652848846768	1.34657273291409
P16070	-0.122172920483534	0.383023977007488	-0.577785733933757	-0.233375673125975	-0.136834290496317	-0.722745845087215	2.43740660328059	2.67258255591756	1.56350789307094	-1.58902918744415	-1.50551952943729	-1.594381395049	-0.954012514832254	-0.796234433475745	-1.54368451541633
E9PR17	0.173520826394176	-0.0253753736571002	-0.152559061736529	-0.132329065429171	-0.488063155382047	-0.25019795951158	-0.350768577337638	-0.790340884001023	-0.235701043837344	0.346704714743902	0.0499123328241676	0.468819608566032	0.0252656568448835	-0.209748523585565	-0.177233195407467
P08962	-0.392957272656333	-0.25594365272301	0.0849792671250533	-0.453052663635248	-0.578131322328801	-0.614899592402041	-0.031491425170906	0.170984376954818	0.135418548899854	-0.974064388928313	-0.71343964788266	-0.545975434315426	-0.6021887080923	-0.433023633071992	-0.566081645299553
Q15642	-1.68814581203873	-2.9024152775784	-2.87462181926953	-1.20616796909525	-2.89045633750755	-2.87152135332976	-1.00382138447534	-2.95755927912939	-2.93884579072311	-0.943512100531023	-2.96697144617155	-2.94836861644093	-0.766567993363107	-2.96652848846768	-2.94980811424166
Q9NZ45	-0.289384392597422	-0.437683325985574	-0.397401055426586	-0.418663735182035	-0.360081949659799	-0.466015465495306	-0.49803264811382	-0.216565302380968	-0.22624369985155	0.601322175224727	0.889844616245309	0.830605837939518	-0.439682964786116	-0.178149742477933	-0.252966407210636
Q8N5K1	-0.175917776069805	-0.186659999321501	0.167752569039842	-0.337181166177439	-0.322489132734566	-0.158919262458203	-0.08864934559135	0.0179436336459375	-0.05229079842624	-0.160911590245072	-0.219664156030671	-0.260978669604319	-0.558551463094501	-0.489307724624743	-0.559861227193888
P0C7P0	-0.254765368672495	0.143146779850691	-2.87462181926953	-0.296338182022507	0.11687342900356	-2.87152135332976	-0.385315056306197	0.215745978163367	-2.93884579072311	-0.638193279984374	-0.639145528837771	-2.94836861644093	-1.17856720109363	-1.70166799014925	-2.94980811424166
P51948	0.0555564824905969	-0.196118453157414	-0.462889168054531	0.30723168477713	-0.048279436367525	-0.531286174101096	-0.158364039727263	-0.36135903285958	-0.298663552733876	0.0265944619687711	-0.304769621208893	-0.0649856504315028	0.0731071362392921	0.331746224094388	0.0798185735106984
Q96SZ6	-2.93585601745281	0.101730425147809	-2.87462181926953	-2.93652042001174	-0.181007064836068	-2.87152135332976	-2.97837669341694	0.960951894294753	-2.93884579072311	-3.01259255418341	-1.14666734016653	-2.94836861644093	-3.01392135930729	-0.0609344484532446	-2.94980811424166
Q96SN8	-1.13959793224692	-0.617961635559324	-2.87462181926953	-0.882723170431727	-0.206216227756289	-2.87152135332976	0.0576232481696317	0.366398334385218	-2.93884579072311	-0.873031324849981	-0.524078173502989	-2.94836861644093	1.68828682380613	0.341375448668891	-2.94980811424166
Q96JB5	-0.0968464601370361	-0.0950603555207912	-0.0546091655798518	-0.173423544241493	-0.168393579974555	-0.15576607507287	-0.148867126326271	-0.508428571488207	-0.367743193566939	-0.100649556624158	0.0817785767119399	0.240935939447342	-0.225542613317544	-0.0704554446160158	0.0607060200032901
Q9NXV6	0.0587393240429405	0.350953087483249	0.0404961430488634	-0.00234590800944306	0.209340926494864	0.0562996921125181	-0.161528990453718	0.0370360623663569	0.0302954556216403	-0.532248508880289	-0.542779885685202	-0.489878470555402	-0.775831894736259	-0.909675723288025	-0.727148426784573
B4DJL6	-0.930869459625517	-0.534231834187357	-0.611818645052224	-0.716945170234521	-0.707854408323617	-0.428628080661206	-0.491784797224154	-0.301650684472942	-0.499070575722842	0.3563478796822	0.308843864911731	0.205746471311487	0.210605251719219	0.00897442430764595	0.124456225381307
B3KY94	-0.642116270880547	-2.9024152775784	-2.87462181926953	-0.636587512229927	-2.89045633750755	-2.87152135332976	-0.656752565994696	-2.95755927912939	-2.93884579072311	0.211934056843106	-2.96697144617155	-2.94836861644093	-0.326531412470681	-2.96652848846768	-2.94980811424166
Q8NFZ8	1.14203246320107	-2.9024152775784	-2.87462181926953	1.68701072155889	-2.89045633750755	-2.87152135332976	0.561268353615725	-2.95755927912939	-2.93884579072311	-0.027544815175532	-2.96697144617155	-2.94836861644093	0.729410252177593	-2.96652848846768	-2.94980811424166
Q8N163	0.433084416412798	0.344541988348511	0.574760609210414	0.387437193502868	0.321258531188318	0.391465594283464	-0.104507823911621	-0.0265616602624414	0.00486131224391515	-0.749789379966105	-0.549010234997708	-0.707191685683958	-1.05759637255993	-0.771610358679614	-0.899065815474724
A0A0G2JPT5	-0.245315858191952	-2.9024152775784	-2.87462181926953	-0.399884682045634	-2.89045633750755	-2.87152135332976	-0.718664473518873	-2.95755927912939	-2.93884579072311	-0.135552650262111	-2.96697144617155	-2.94836861644093	-0.751118185089992	-2.96652848846768	-2.94980811424166
Q9NV96	0.103330998699369	0.350953087483249	-0.209272806386777	-0.214457662478745	-0.19361463047653	0.0944395270815157	-0.473031003271365	-0.49282732753657	-0.495952518054553	0.256808064602594	-0.657745178566655	-0.0903499249233404	-0.542945866056418	-1.03144486706698	-0.739483123997372
Q92600	-0.645212124998103	-0.765924406197421	-0.927403901245956	-0.484270336841708	-1.14216223594828	-0.639605313353942	-0.422946991763982	-0.771879077840842	-0.722354470377305	-0.0211800542400016	0.0371742565546573	0.122705409508266	-0.247665492005716	-0.92189439259559	-0.262418167405045
P60953	-0.122172920483534	0.200574894669333	0.449335794245084	-0.236527379178795	0.0882278744539829	0.234662012401232	-0.448002305569184	-0.345660027271151	-0.395947045926636	0.0457231368110057	-0.0550284486122996	-0.115692726860545	-0.143223192207258	0.0312500011065403	0.0575216522694543
A0A024QZP7	0.30148654469533	0.261293662223475	0.289087120532344	0.220792343511873	0.193380685103202	0.241049252661861	0.0353221118695457	-0.0551392305391371	-0.0110247452808286	-1.17422643745055	-1.12257947402899	-1.06474621335344	-0.250824483537045	-0.326346250478447	-0.104463530251736
Q99459	-0.0366096344781291	4.771011858467e-06	0.126340124263154	0.227188519790128	0.0914094834156101	0.0499475070862733	-0.0949937274075087	-0.105878315191057	0.00803947752291928	-0.650623093756039	-0.577024559123777	-0.611236460582977	-0.849778098511873	-0.814680489047438	-0.578516985964182
Q8IX12	-0.150638742333493	-0.0475656179523967	-0.124157330754164	-0.233375673125975	-0.0831014154499478	-0.0641664312721606	-0.551069289517682	-0.486583785878515	-0.455378034346618	0.269638465952979	0.34735321886937	0.276157994585581	-0.276083496077227	-0.181311213348368	-0.262418167405045
Q13042	-0.283093463607451	-0.0126879297528085	-0.431728546600967	-0.352872211768932	-0.026098576402254	-0.425509582818065	-0.715573519199635	-0.326808216045009	-0.793142241915295	-0.0402706301652802	0.00216980017320403	0.282565446295277	-0.480416503911603	-0.411098786814728	-0.500677406600474
Q12834	-0.449264121260025	-0.876092121550344	-0.45043025878318	-0.343458782901002	-1.07616768414545	-1.27787426234365	0.667862948551727	0.821415175251058	0.82068436059671	-1.19228844817838	-1.47628073987736	-1.87307557135849	1.62599608946466	1.06903995777218	3.0600948006272
Q9UJX2	-0.314532623634623	-0.406448398159508	-0.312924181001486	-0.24282967376185	-0.19361463047653	-0.512658189123802	-0.0664336958576891	0.158205372432635	0.129038212907503	-0.198909457214133	-0.405273807903507	-0.327045222622747	0.722932132924479	1.20911589833566	0.528568459425705
P30260	-0.204329291144381	-0.340717639310355	-0.434846604269256	-0.449928523818959	-0.18415951308657	-0.481574466281995	-0.0378474386953272	-0.159694015918525	-0.23254896630213	-0.189414605752778	-0.131128892945671	-0.153665875676008	0.29398257782928	0.421704709861129	0.612429078598741
Q69YH5	-2.93585601745281	-2.9024152775784	-0.7350605899361	-2.93652042001174	-2.89045633750755	-0.614899592402041	-2.97837669341694	-2.95755927912939	0.298496771425027	-3.01259255418341	-2.96697144617155	-1.59726969942178	-3.01392135930729	-2.96652848846768	1.05972998178769
Q9NX58	-0.380426315799853	-0.218175167827132	-0.168324994848544	-0.396753385297585	-0.306808129264742	-0.284735736051658	-0.353911134027204	-0.241804000872496	-0.276643965760457	-0.160911590245072	-0.0804164538746763	-0.06181362414406	0.220216822452102	0.107735851155282	0.0766323955062551
P62633	0.195883092328027	0.283688877680429	0.375540866933051	0.313642266190835	0.276451101631415	0.28579141019385	-0.44174095545083	-0.445958933598593	-0.533339902888653	-0.290529796650409	-0.276431286910691	-0.235766525569369	-1.09702090052846	-1.02234505351035	-1.07524841109668
P29762	1.9928489037065	1.69490309029636	2.23161994018344	1.65424578860881	1.59880595069524	2.04075674825283	0.230135901548948	0.0688812306185219	0.24405823378441	-2.40961036371541	-1.88608351175835	-2.394412801282	-2.13722999365696	-1.89682625832572	-2.2182347957632
P29373	-1.21147860051094	-1.16010447420554	-1.19199136408265	-1.37238593112533	-1.28794075031844	-1.30443902451903	-0.316174868454282	-0.342519039883052	-0.109336223632445	1.40469947798589	1.46667256899198	1.45911363345907	0.63231828266137	0.582797638167407	0.660875230869083
Q9NXG0	-2.93585601745281	-0.790467888575416	-2.87462181926953	-2.93652042001174	-0.683213745921336	-2.87152135332976	-2.97837669341694	-1.00427058406213	-2.93884579072311	-3.01259255418341	0.321676295422357	-2.94836861644093	-3.01392135930729	0.29966516681765	-2.94980811424166
P41208	-0.16960015015123	-0.246506682921946	-0.297247223228686	-0.24282967376185	-0.413235573664613	-0.287873145086955	-0.259467859352383	-0.520901680732527	-0.439753065188993	-0.103824197618842	-0.131128892945671	-0.118859049350265	-0.0638576094147846	-0.152845391498409	-0.0917894227240672
E5RJF8	-2.93585601745281	-0.599385064629822	0.119973522226223	-2.93652042001174	-0.692457864218472	0.526361416910257	-2.97837669341694	-0.799564706281199	0.186502692093254	-3.01259255418341	-0.71343964788266	-0.502356845929232	-3.01392135930729	0.088598351823302	0.181930995539177
O43303	-2.93585601745281	-2.9024152775784	0.123156670304698	-2.93652042001174	-2.89045633750755	0.881528828360343	-2.97837669341694	-2.95755927912939	0.759154763487676	-3.01259255418341	-2.96697144617155	-0.642240616565117	-3.01392135930729	-2.96652848846768	0.602745462712506
Q03188	-2.93585601745281	-2.9024152775784	0.645666831237748	-2.93652042001174	-2.89045633750755	0.494204452705888	-2.97837669341694	-2.95755927912939	-0.182065825840994	-3.01259255418341	-2.96697144617155	-0.9646901156032	-3.01392135930729	-2.96652848846768	-1.38862070022805
P49454	-0.629728017576994	-0.287375038332057	-2.87462181926953	-0.0880078148536894	0.247674518570401	-2.87152135332976	-0.460520008587231	0.174179830651444	-2.93884579072311	-0.362975657202092	-0.707259226273483	-2.94836861644093	1.07048013399366	0.854597557469069	-2.94980811424166
Q9H3R5	-0.150638742333493	0.130397887664408	-0.44731441537027	-0.387357018413876	-0.102077591517803	-0.130527376581341	-0.432345826045757	0.0593244998663236	0.0589326988511117	-0.728138912164335	-0.815123446751303	-1.15211053123504	-0.0733921045856841	0.0185192505401916	0.15318205800607
Q9NSP4	-0.389825150081628	-2.9024152775784	-0.839145764473949	-0.293193681751687	-2.89045633750755	0.103981559445564	0.169343870462425	-2.95755927912939	-0.985557095655846	-0.669253881222756	-2.96697144617155	-0.62674448901869	-0.402022107449054	-2.96652848846768	-0.224591066339586
Q7Z7K6	-0.349070400174701	-0.434561771711276	-0.265863160456967	-0.371688201811497	-0.453798739110687	-0.291010152440302	-0.789617700646535	-0.863996668794531	-0.694580892511537	0.543188684216544	0.45987263457136	0.588049829378707	-0.114674976332615	-0.27913854163107	-0.107631213101631
O43264	0.11289400543068	0.0127026847399937	-0.0451122521788594	0.169662945719255	0.11687342900356	0.199552672619432	0.33915870743124	0.244549566568267	0.122659044810071	-0.848449293387985	-0.958938541364077	-0.78422535564551	-0.682993835340397	-0.787004310989644	-0.643680114365844
Q9UPN4	-2.93585601745281	-2.9024152775784	-1.09637041068295	-2.93652042001174	-2.89045633750755	-0.903045205531051	-2.97837669341694	-2.95755927912939	0.404384351135844	-3.01259255418341	-2.96697144617155	-0.595716649505618	-3.01392135930729	-2.96652848846768	1.29760364207097
Q5SW79	-0.731695312252138	-0.0760716911089876	-2.87462181926953	-0.56212114581271	-0.00390134521068089	-2.87152135332976	-0.690828169468829	-0.254414532243624	-2.93884579072311	2.57795815162662	0.164767663609288	-2.94836861644093	-1.11215661740355	-0.197113273231607	-2.94980811424166
J3KQR7	-0.614231890030567	0.216543702378067	-0.127314529128649	-0.261727561721078	-0.130518096124549	-0.22819461506971	-0.338194455427702	0.514372585313369	-0.115667842292483	0.0234073874031625	-0.617424378420258	-0.0141941044386323	0.371095785898514	0.948734067775373	-0.328484720423474
Q9BYV8	-2.93585601745281	0.517991335443369	-2.87462181926953	-2.93652042001174	0.862593844182555	-2.87152135332976	-2.97837669341694	1.00970073807957	-2.93884579072311	-3.01259255418341	-1.2216693361474	-2.94836861644093	-3.01392135930729	-0.291735630177019	-2.94980811424166
Q6P2H3	-0.774787364428422	-2.9024152775784	-1.24842411922574	-0.682988621722854	-2.89045633750755	-0.930371796267195	-0.14253414019106	-2.95755927912939	-0.548898903675342	-0.0593500069417945	-2.96697144617155	-0.068157346787264	0.0252656568448835	-2.96652848846768	1.5329091461954
Q96GE4	-2.93585601745281	-0.738272016782975	-2.87462181926953	-2.93652042001174	-0.221959755907695	-2.87152135332976	-2.97837669341694	0.186964437824941	-2.93884579072311	-3.01259255418341	-0.725794515414575	-2.94836861644093	-3.01392135930729	0.482853940012257	-2.94980811424166
Q8IW35	-0.122172920483534	-0.227622419287731	0.0436714308936404	-0.387357018413876	-0.347557592711077	0.0562996921125181	0.12780667231406	-0.0265616602624414	0.148182704823474	-0.983219005104699	-0.910118680991889	-0.802665067633115	0.204198852202841	0.0981657848177789	0.0798185735106984
P27544	0.0842130372810573	-0.462640062578126	0.0659074354520843	0.535411444431019	-0.19361463047653	0.123073988165984	0.794115597450748	0.0656953527339862	0.231260421106863	-0.164079949025354	-0.577024559123777	-0.455527157860434	-0.0384184465319651	-0.332634088863768	-0.3410494554291
Q96G23	-0.716280767675587	-0.565283121720441	-0.552997691847285	-0.670625797107306	-0.664711705124118	-0.670442021232041	0.0353221118695457	-0.0360904187133532	-0.486595707553078	0.0265944619687711	-0.0200861779255165	0.330654422346789	1.06396712134658	1.06253144957796	0.618885872061563
Q6ZMG9	0.154364239311393	-0.104550014367529	-2.87462181926953	-0.126001583584566	-0.275416098261213	-2.87152135332976	0.816806334301346	0.504707194329155	-2.93884579072311	-0.681665030216509	-0.922337350299454	-2.94836861644093	-0.235025969237438	-0.682074846448611	-2.94980811424166
Q9NWW5	-0.248466070616195	-0.384558592748689	-2.87462181926953	0.381014980836435	-0.19361463047653	-2.87152135332976	-0.253159645514865	-0.329951163050092	-2.93884579072311	-1.03499677349963	-0.891773787845686	-2.94836861644093	-1.24166682080527	-1.04356942549273	-2.94980811424166
Q9UFW8	0.00149570672434558	0.350953087483249	-0.00075294976420941	-0.110176833542334	0.52029580565482	-0.130527376581341	-0.316174868454282	-0.355080620140677	-0.495952518054553	-0.249495678413158	-0.140627859702139	-0.349029362606628	-0.496064674477587	-0.492430575599927	-0.584731893776366
Q13976	0.661903825128679	0.543746704152182	0.742524497017643	0.674162925099	0.924182889300415	0.687487757184637	0.467785288313641	0.572406605020884	0.552422860635928	-1.52482934857808	-1.58695062986	-1.36948730466586	-1.53786013167536	-1.49923527881443	-1.33249676888007
Q9HD42	-0.226406744781324	-0.26852087797448	0.107244001653636	-0.277465401386786	-0.300532910333515	-0.105265486028187	0.0831281421162455	0.276578902630005	0.475124277497487	-0.497864249064544	-0.207033204788544	-0.216841890132505	-0.162240395368959	-0.111678828841684	0.0225138097764682
Q7LBR1	-0.239014310421786	0.925198292029229	0.215598437494675	0.0135433298807674	0.697613027008897	0.148547701404101	-0.594650224474832	-0.436573795319837	-0.370878585950125	-0.17675000095753	0.183946241503507	-0.026899756024893	-0.216056096096427	-0.623189815507032	-0.0219870687993755
O43633	-0.0905114334628857	-0.0602383764383684	-0.117841854387408	-0.280611825355292	-0.0134164335862567	-0.0673299987471941	0.371279573982053	0.649892884707118	0.555646431275081	-0.752880334285342	-0.84889143151255	-0.577077488163455	-0.288704311405222	-0.376605061293646	-0.0569080823351989
Q9UQN3	-0.364753420296635	-0.259088539318341	-0.394277773966409	-0.377956954203808	-0.306808129264742	-0.409910522023929	-0.107678526316902	0.209348160009576	-0.05229079842624	-0.419530917072667	-0.43033570820544	-0.389805150632998	0.0922620064237028	0.101355515162932	0.213900825560212
Q9Y3E7	-2.93585601745281	-0.918736776740664	-0.319192117616571	-2.93652042001174	-0.928056966814288	0.0340726866846734	-2.97837669341694	-0.0836904096240752	0.4493874076057	-3.01259255418341	-1.33781015260909	-0.900680702608025	-3.01392135930729	-0.894389711611867	0.245898050239723
Q9BY43	-2.93585601745281	-2.9024152775784	-0.811656332892522	-2.93652042001174	-2.89045633750755	-0.984876791578718	-2.97837669341694	-2.95755927912939	0.594346267314506	-3.01259255418341	-2.96697144617155	-0.697926283475164	-3.01392135930729	-2.96652848846768	0.351676090160847
Q9H444	-0.191705564817284	-0.189813186706834	-0.190381709518263	-0.258578855311068	-0.272274717338958	-0.243913237250465	0.207727461841888	0.129469216417195	0.0112179591693976	-0.28106582787498	-0.260674621750566	-0.194746569429697	0.236241326895283	0.197180451334187	0.0129727126333735
Q96CF2	-2.93585601745281	-2.9024152775784	-0.854397724197942	-2.93652042001174	-2.89045633750755	-0.478463573499427	-2.97837669341694	-2.95755927912939	-0.666766791256699	-3.01259255418341	-2.96697144617155	-0.333328377194592	-3.01392135930729	-2.96652848846768	0.460944028920715
Q9NZZ3	0.349583237133076	-0.381429793768841	-0.0830812511545495	0.294413642724467	-0.509839392054533	0.0340726866846734	0.0799389975774751	-0.608012211378102	-0.672951167818676	-0.164079949025354	-0.370771199901735	-0.172633639083202	-0.288704311405222	-0.433023633071992	-0.472587350398719
I3L4A1	-1.03711655922178	-2.9024152775784	0.619870402728667	-0.827638527848441	-2.89045633750755	0.0118616126796634	-0.08864934559135	-2.95755927912939	0.0589326988511117	0.330637587675549	-2.96697144617155	0.64616086139222	1.08676523848339	-2.96652848846768	0.428777634040556
Q8WUX9	-0.194862040704384	-0.796598336848538	0.119973522226223	-0.453052663635248	-0.553324181649598	-0.375554473910877	0.124613478830791	0.488602702601186	0.995910934832903	-0.594631343009567	-0.707259226273483	-0.134685519471658	0.297192817652185	0.0503552905280323	0.787045377990115
O60921	-0.226406744781324	-2.9024152775784	-2.87462181926953	0.166469752235986	-2.89045633750755	-2.87152135332976	-0.0283129435244279	-2.95755927912939	-2.93884579072311	-0.44462534941042	-2.96697144617155	-2.94836861644093	-0.726372835359186	-2.96652848846768	-2.94980811424166
Q9BWS9	-0.0588161135315126	-0.0348874801773365	0.0404961430488634	-0.129165497954137	0.110505606025128	-0.0451777668603565	-0.419813227609004	-0.449086472208611	-0.336367131734397	-0.268442101547883	-0.0931025766662314	-0.238919343769447	-0.583497667354797	-0.370328242197871	-0.75488998445359
Q9BT22	-0.576992853246845	-0.571487753611498	-0.490895350327421	-0.617996473971224	-0.544013701393327	-0.419271270159731	-0.272079868995956	-0.329951163050092	-0.367743193566939	0.0712444684273482	-0.0867601765178801	-0.0522955725892644	0.146589355094655	0.376701653391273	0.502794987274018
Q96S66	-0.576992853246845	-0.343851811770462	-0.149404771367453	-0.648971896063634	-0.419480844256676	-0.225049728474379	0.0639976948924308	0.363187104720216	0.378689610125066	-0.622645667135636	-0.311062851515098	-0.367857415551469	-0.00340722506234574	0.476413273289647	0.274718496784855
P51800	-2.93585601745281	-2.9024152775784	0.119973522226223	-2.93652042001174	-2.89045633750755	0.0308986952604893	-2.97837669341694	-2.95755927912939	0.62016331979129	-3.01259255418341	-2.96697144617155	-0.897626317673997	-3.01392135930729	-2.96652848846768	-0.665354472222587
O00299	0.800997474778965	0.70180590844946	0.574760609210414	0.709719221956922	0.562146764008123	0.545666871677198	0.352004117301285	0.395310414203397	0.327347864562221	-1.21933724808732	-1.16770991820697	-1.17611407793891	-1.24166682080527	-1.10102579622002	-1.20450600421751
O95833	-2.93585601745281	1.20152877957885	-2.87462181926953	-2.93652042001174	0.33727386813075	-2.87152135332976	-2.97837669341694	0.553054079570181	-2.93884579072311	-3.01259255418341	-1.00457207547828	-2.94836861644093	-3.01392135930729	-0.675884596012978	-2.94980811424166
Q9Y696	-0.175917776069805	0.0381139771432144	0.19964252035344	-0.141817679246818	-0.0736086345443327	0.00234751617555115	-0.344482293813022	-0.358220025295088	-0.511538386823856	-0.347243541300657	-0.383323237928737	-0.229459782376378	-0.577263760910429	-0.411098786814728	-0.55675033441132
Q8NE62	-0.191705564817284	0.0158779725847704	-0.130471366634002	-0.179740455129624	0.0373647079347309	0.0435966089886243	-0.60086881318524	-0.430314942960766	-0.716186103266027	0.391724436050745	0.559768478450688	0.475256615325379	-0.445954154534307	0.00579343555044338	-0.748728782143935
Q8WWI5	-2.93585601745281	-1.06404916084554	-2.87462181926953	-2.93652042001174	-0.559528813540655	-2.87152135332976	-2.97837669341694	-0.552053391294933	-2.93884579072311	-3.01259255418341	0.120057049375039	-2.94836861644093	-3.01392135930729	-0.45180018334882	-2.94980811424166
Q8IWA5	-0.137990754241941	0.62755060657188	1.00816371485136	-0.122837323042468	0.4752694685281	0.755320934682786	-0.338194455427702	0.0402192104448318	0.410810476675879	-0.992368459111822	-0.805902793147161	-0.937288783303873	-1.42027426832118	-1.00109102779587	-1.34433486495612
C9JEJ2	-0.642116270880547	-0.375170941409769	-0.826933905436619	-0.18605593149638	-0.225107324624803	-0.391177308026648	0.27178599278564	0.231745276758882	0.0112179591693976	-0.0974745918650173	0.414829882182119	0.0685151625547839	0.816936235374462	0.354217895381925	0.335631140344225
Q9Y6K0	-0.36161762293163	-0.854727363745489	-2.87462181926953	0.214397267663312	-0.934131350760191	-2.87152135332976	-0.120358001899346	0.231745276758882	-2.93884579072311	-0.721948661728702	-0.153288349202274	-2.94836861644093	-0.871289237150112	-0.536104796515185	-2.94980811424166
Q9NRG0	0.0651059260798721	-2.9024152775784	-2.87462181926953	-0.0372740370370629	-2.89045633750755	-2.87152135332976	-0.218438452033934	-2.95755927912939	-2.93884579072311	-0.547860602590585	-2.96697144617155	-2.94836861644093	-0.168576775317372	-2.96652848846768	-2.94980811424166
Q13111	-2.93585601745281	0.808533228778383	-2.87462181926953	-2.93652042001174	0.565367662841484	-2.87152135332976	-2.97837669341694	0.491823149350548	-2.93884579072311	-3.01259255418341	-1.59852972163001	-2.94836861644093	-3.01392135930729	-0.958495583660212	-2.94980811424166
Q13112	0.45880999390039	0.546967150901544	0.20602401929949	0.153699836752459	0.468840931419757	0.532795636904387	0.028953073094175	0.324671741006994	0.378689610125066	-1.18326036857679	-1.04704199251558	-1.12204644249311	0.265101679480426	0.473193280583238	0.554356134971879
Q9HAF1	0.713617213126043	-0.559076604617745	0.0627299049076277	0.0230806663828375	-0.394489458088664	0.0150336389671066	-0.208961478180861	-0.608012211378102	-0.539564862441555	-0.122865206357819	-0.583244977229443	-0.257828457180075	0.358233941218504	-0.68826314669962	-0.578516985964182
Q9Y3Y2	0.147981005157947	0.175039666456464	0.148632812593851	0.12179527098267	0.113689365218653	-0.0610025169025888	-0.572870805582478	-0.598696114923429	-0.598610611494443	0.192718032926873	0.158377036644818	0.00805304318881492	-0.26977090667177	-0.417365086869817	-0.378705517085485
P83916	0.568308231760729	0.492250733774802	0.574760609210414	0.345710600124643	0.22850264244891	0.407501685457956	-0.155198744986309	-0.235496521596394	-0.150467044733362	-0.425806936905299	-0.598788002780509	-0.386670978172891	-0.898907929119325	-0.857646596304382	-0.794887092940249
Q13185	0.227852922349062	0.280488746929125	0.00558945038414173	0.0708093464993705	0.244478505802781	-0.105265486028187	-0.0664336958576891	-0.0265616602624414	-0.0491184428975245	-0.728138912164335	-0.545895283560085	-0.592611283709595	-0.620863579476956	-0.54545232585622	-0.369296913352195
P45973	-0.150638742333493	-0.0634057202626238	-0.146250114856515	-0.283757866166385	-0.174701059250657	-0.203024771729908	-0.693923051397865	-0.688572714149322	-0.638912882941297	0.218341508552802	0.251148765338588	0.244136609379596	-0.0638576094147846	-0.0958303213676473	-0.075939244736342
O95503	-0.308247901373508	-0.611771385123691	-2.87462181926953	-0.393621675215267	-0.406988581131058	-2.87152135332976	-0.86029667875794	-0.995159908436128	-2.93884579072311	0.724260938048366	0.40518385435425	-2.94836861644093	0.24265294264367	-0.146515834778009	-2.94980811424166
Q9HC52	0.2950780452834	0.469740022947402	0.269901897684807	0.211200143867621	0.401400143111657	0.333789233780515	-0.0759566448266831	0.014762644888735	-0.229396518051627	-0.53849464131565	-0.292178587880883	-0.617441092474034	-0.966233445474387	-0.787004310989644	-1.00865855717909
A0A0B4J291	0.163941246549608	-0.139318401808147	-0.506438375878487	0.00718668295528503	0.100956162435853	-0.187281243578501	-0.755717005959852	0.155011326862234	-0.489715083081927	-0.706464554307592	-0.595680317894072	-0.891515851261273	-1.01198056599319	-1.18527763758398	-0.911279948986564
Q9Y232	-0.455511972149691	-0.13300006234232	-2.87462181926953	-0.26487588968173	-0.111560947437696	-2.87152135332976	0.0608103227352403	-0.270169332292779	-2.93884579072311	-0.388126994793673	-0.48662740086843	-2.94836861644093	-0.348572346424545	-0.811607467166273	-2.94980811424166
O14646	0.176714588538817	0.92195444231915	0.180505021021459	-0.453052663635248	0.671780855332847	0.41070966680662	-0.43860965870278	1.42050003845457	0.250458765165162	-0.0148140646091834	-0.0200861779255165	-0.601925980326706	-0.149563598201996	0.0822215344158049	-0.378705517085485
Q86WJ1	-0.405481629605055	0.383023977007488	-0.366149012348745	-0.0658222529117062	0.129612717226313	-0.22819461506971	-0.792696492128388	-0.483461366261635	0.218466972800504	-0.0498117273083748	0.161572209912662	-0.370994020400091	-0.0956281091441279	-0.146515834778009	-0.510032899241388
O14647	-0.405481629605055	-0.0729057104877294	-0.409889867676704	-0.268023838411885	0.234892145308813	-0.363048546408985	-0.444871838021247	-0.0678319313038043	-0.430372983802331	-0.369265815923351	-0.232289333339228	-0.112526063215054	-0.27292738255887	-0.429892750501575	-0.319057051157276
A0A0C4DGG9	-0.367888812679821	-0.409573818997898	-0.366149012348745	-0.249130473175129	-0.353820599541445	-0.403667847462645	-0.3884532662429	-0.530251875230136	-0.511538386823856	0.099978051808219	0.116865576439207	0.221737595389043	-0.0670360910612627	-0.130685935241806	-0.107631213101631
Q8TDI0	-0.608030100119031	-2.9024152775784	-2.87462181926953	-0.0880078148536894	-2.89045633750755	-2.87152135332976	0.262170509926868	-2.95755927912939	-2.93884579072311	-0.650623093756039	-2.96697144617155	-2.94836861644093	-0.71398845152548	-2.96652848846768	-2.94980811424166
Q9P2D1	-0.0683282200517491	-0.468874853828486	-0.509545598804234	-0.0943435188717146	-0.0925910742966854	-0.568491140381191	0.496777414436198	-0.128049712038725	-0.323805551476772	0.578706764145743	0.0117127657899873	-0.147340481715504	1.27919397819301	0.146042117523943	-0.120298547150992
Q9HCK8	-0.676143797554744	-1.21382942940573	-0.744270054993609	-0.387357018413876	-0.757035288161654	0.0182059944958223	-0.72484489512805	-0.383320884608214	0.430094643142495	0.0234073874031625	-0.219664156030671	1.59326983207164	-0.197073656344074	-0.313765934622326	0.80324206744845
A0A0B4J220	-0.3992202794867	-0.403322552044277	-0.212419994306871	-0.549683970232126	-0.444444566995852	-0.478463573499427	0.300646345370783	0.520817294537971	0.56209423067696	-0.403833895370848	-0.520959675659848	-0.623643831604559	-0.373739121318059	0.206776768825076	-0.315913714637743
Q5BIX2	-0.248466070616195	0.213349373983631	-0.136783956039459	-0.302626020407827	0.33407027351896	-0.31609165167681	0.124613478830791	0.202951435272558	-0.00467127872081259	0.0329695032456796	-0.570802318958905	-0.833355186252962	-0.574146144307024	-0.716086155501915	-0.541189069741724
A0A087WXK8	-0.707025933896886	-2.9024152775784	-2.87462181926953	-0.965004989077185	-2.89045633750755	-2.87152135332976	0.396993712085362	-2.95755927912939	-2.93884579072311	-0.497864249064544	-2.96697144617155	-2.94836861644093	-0.938723700981432	-2.96652848846768	-2.94980811424166
H0Y4Z8	-0.414870533643253	-2.9024152775784	-2.87462181926953	0.156891885640735	-2.89045633750755	-2.87152135332976	0.0767501468740476	-2.95755927912939	-2.93884579072311	-0.157742894557407	-2.96697144617155	-2.94836861644093	-0.442818762151121	-2.96652848846768	-2.94980811424166
Q96JM3	0.0205656421769384	0.124025232169518	0.0627299049076277	0.0294404603995385	0.11687342900356	0.0499475070862733	-0.432345826045757	-0.458466553595273	-0.433500100577539	-0.119692522276947	-0.0550284486122996	-0.0300753662777651	-0.651951898879926	-0.407965022659749	-0.419433726393905
E7EXA6	-0.103180127872421	-0.0190323115689669	0.0849792671250533	0.0517095455528316	0.0850465752677767	0.333789233780515	-0.171021771359333	-0.477215233826274	-0.125162693753838	-0.347243541300657	-0.301622433288798	0.011232469953648	-0.868217810499477	-0.638702571133906	-0.170912724171802
P0CG12	-0.0810063578268091	0.299693568119263	-0.565395551664634	0.195218689769093	0.00561670634411492	0.100800570688361	-0.419813227609004	-0.552053391294933	0.00486131224391515	0.70483106840493	0.634018965956556	0.401287650958059	-0.143223192207258	-0.561022600633224	-0.794887092940249
O95239	-0.514779854841346	-0.331312680422222	0.2379487867221	-0.280611825355292	-0.209365688727239	0.103981559445564	-0.43860965870278	-0.0805193752080962	0.436524614779188	-0.416392307913594	-0.802828185376126	-0.845616080675703	-0.567909588795594	-0.260231664046701	0.121265911707539
Q494V2	-0.716280767675587	-0.936977816906587	-0.933472262206956	-0.790816871203925	-0.876328995807406	-0.9182326582625	0.442029919604827	0.257358128603354	0.228061648415856	2.00485237951277	1.96173347498776	2.13484647903473	0.528950501906658	0.469973515635387	0.787045377990115
Q5JU67	-2.93585601745281	-0.397069587432824	-0.209272806386777	-2.93652042001174	-0.550221158278883	-0.146304305427693	-2.97837669341694	-0.542712572055145	-0.311237674643812	-3.01259255418341	0.89633596009491	0.327446694642347	-3.01392135930729	0.563437395682593	-0.04421407422722
Q9Y6A4	-0.0683282200517491	-0.0539026724203433	-0.206125237669669	-0.046793072186155	0.027836912655614	-0.016671693703766	-0.18051143020607	-0.166018711014415	-0.166270871888921	-0.428944345940596	-0.295326915841535	-0.226305858907934	0.27151789527859	0.133268775534733	0.15318205800607
Q4G0U5	-0.216947183388254	-2.9024152775784	-2.87462181926953	-0.387357018413876	-2.89045633750755	-2.87152135332976	-0.379037439582634	-2.95755927912939	-2.93884579072311	0.636880676395444	-2.96697144617155	-2.94836861644093	-0.445954154534307	-2.96652848846768	-2.94980811424166
Q96G28	-2.93585601745281	0.120839354284982	-2.87462181926953	-2.93652042001174	-0.478723686292558	-2.87152135332976	-2.97837669341694	0.646661906898464	-2.93884579072311	-3.01259255418341	0.0339904973611325	-2.94836861644093	-3.01392135930729	1.01698917940756	-2.94980811424166
Q5T655	-2.93585601745281	-2.9024152775784	-0.475340890987969	-2.93652042001174	-2.89045633750755	-0.190430704549452	-2.97837669341694	-2.95755927912939	-0.694580892511537	-3.01259255418341	-2.96697144617155	-0.128355962751257	-3.01392135930729	-2.96652848846768	-0.275015255950994
Q8NHU2	-2.93585601745281	0.941420163363822	-2.87462181926953	-2.93652042001174	1.1939451557934	-2.87152135332976	-2.97837669341694	-0.604907312194077	-2.93884579072311	-3.01259255418341	-0.663941233222974	-2.94836861644093	-3.01392135930729	-0.928000323212589	-2.94980811424166
Q9P2B7	-0.103180127872421	-2.9024152775784	-2.87462181926953	-0.0785017284941512	-2.89045633750755	-2.87152135332976	-0.622619360685601	-2.95755927912939	-2.93884579072311	-0.397552314937067	-2.96697144617155	-2.94836861644093	-0.630194890365189	-2.96652848846768	-2.94980811424166
Q9P2M7	-0.468002511585689	-0.447045381365603	-0.419251923056733	-0.47178846841892	-0.366341636301427	-0.456674646255518	-0.777297361319214	-0.774957349945456	-0.857528698978977	0.337063713215584	0.685735570801758	0.668777699846237	0.229830745481578	0.351006912380494	0.618885872061563
F5H2X7	-2.93585601745281	-2.9024152775784	-0.33172307447305	-2.93652042001174	-2.89045633750755	-0.0894651970946716	-2.97837669341694	-2.95755927912939	0.11309249332282	-3.01259255418341	-2.96697144617155	0.224936640851827	-3.01392135930729	-2.96652848846768	0.0320577066815044
Q8N0X4	-0.480486121240016	-0.334448072805409	-0.334854784555369	-0.179740455129624	-0.105239062388238	-0.284735736051658	-0.869494801253636	-0.604907312194077	-0.295519052463057	0.39494189614958	0.443780696990825	0.288973945707207	-0.898907929119325	-0.193953569633492	0.0129727126333735
H0YIC4	-0.251615907701545	-0.390814932047598	-0.303519222113353	-0.0594805160904467	-0.556426733717796	-0.777958742994905	-0.43860965870278	-0.210251988988515	-0.345784153612372	0.218341508552802	0.769882046060225	1.18815797872115	0.0667244792617217	0.997480475819929	1.18345958191003
O75390	-0.774787364428422	-0.664325813007361	-0.80248304241371	-0.769302024883374	-0.769309196149105	-0.799382576473949	-0.829601185174388	-0.943431937429245	-0.897264944742789	1.09135150297384	1.46340193902417	1.33495096029675	0.509592820611769	0.55376016203959	0.34204836637755
O14578	0.208667699501524	0.857114873741426	-0.747338802049129	0.00718668295528503	0.484914067994747	-0.356793048210902	0.236540714315808	0.270170926508911	0.0589326988511117	-0.672357374954737	-0.0359738273045976	-0.620542699107154	0.667898564720892	0.267609693291713	-0.00292284599562711
O60641	-0.43988913803392	-0.296796816659396	-0.297247223228686	-0.537239491730185	-0.65854029753173	-0.528182680369114	-1.02508799834967	-1.08903821735163	-0.826898401720132	0.501245685245233	0.760166266646649	1.10672899918458	0.159383897985465	0.0917872025267292	0.580157769908617
A0A087WVQ6	0.21825907029961	0.200574894669333	0.321084345211855	0.255984805808786	0.25406737944678	0.298584858500209	0.635538035991196	0.604677913711008	0.704160460851296	-1.00455964937594	-0.949796016789041	-1.12204644249311	-1.04848389863548	-0.885211396723549	-0.9509125018545
Q14677	-0.0683282200517491	0.108098856666553	-0.022940855331191	0.176050185979883	0.155105719921534	0.257022302754444	-0.250004989003927	-0.128049712038725	-0.125162693753838	-0.460296207545799	-0.289029881470874	-0.295606062595575	-0.682993835340397	-0.672788741895422	-0.581624670850619
P09496	0.558636204545385	1.44623088091995	0.183693871724886	0.384225963837866	1.58244422444955	0.0944395270815157	0.888176641731222	0.103945556403791	0.613707786231052	-1.10174823716602	-1.32594843751399	-1.13708670560645	-0.81284202720957	-1.41123292358251	-1.01472449284096
P09497	0.626381175387591	0.831199434511747	0.642441517584802	0.323260076306738	0.484914067994747	0.407501685457956	0.790874788530125	0.766340215377611	0.65568368711004	-0.92821491264772	-0.904005959794544	-0.722623984057497	-0.376883234469028	-0.38601728757822	-0.435079809122795
O15551	-0.386692615854942	-0.0570706935884732	0.333890775696359	-0.299482295173476	0.57503170925456	0.79088820522915	-0.278383652583991	-0.156531144403964	0.39153501999511	-0.0148140646091834	0.183946241503507	0.536453554143753	-0.868217810499477	-0.991973179526086	-0.227745356708661
Q10570	-0.626629749847916	-0.290516025720156	-0.413010987963691	-0.555903474558722	-0.303670720229445	-0.0483434048991366	-0.382176447147125	-0.282766420838727	-0.320664170554518	-0.0942993040202403	-0.134295556591161	-0.207374639692508	-0.0829237404403439	-0.105340429556715	1.67372302732897
Q9P2I0	-0.267359435852951	-0.186659999321501	-0.155712985204972	-0.103844530431355	-0.133676372625434	-0.30668913512952	-0.322468098760487	0.151817564717592	0.199285065354842	-0.600859902968412	-0.464752450108115	-0.367857415551469	-0.574146144307024	-0.0418836960669429	-0.0854503531363598
Q9UKF6	-0.555239071999788	-0.13300006234232	-0.0324449181294985	-0.290048795156356	-0.372599652677846	-0.218758799484408	-0.407274096260764	-0.339377658960798	-0.470992284855992	-0.428944345940596	-0.083588480162119	0.122705409508266	-0.152733300396326	-0.238156784054673	-0.04421407422722
O95639	0.516747084062868	0.534086726524674	-0.143095092961099	0.227188519790128	0.49777686082126	0.0340726866846734	-0.0124158130056566	0.925226254991498	-0.979483911718927	-0.694068608142889	-0.495995952920671	-0.62674448901869	-0.155902667789703	0.110926455567177	-1.68780829156247
O43809	0.285467262009967	0.0953632119958276	-0.00075294976420941	-0.0563091503580745	0.0723244893674797	0.0182059944958223	-0.331905068561552	-0.210251988988515	-0.229396518051627	-0.54161706093253	-0.276431286910691	-0.383536398240686	-0.689196574470921	-0.51115859225489	-0.525616553755312
Q16630	0.16713415479492	0.0508272696632163	0.314682736618747	-0.0785017284941512	0.139170350244804	0.41070966680662	-0.394728485174127	-0.351940818210392	-0.207319064414685	-0.35983000033805	-0.367632192337244	-0.197904127925569	-0.367449734451908	-0.495552995216807	-0.388110475973618
Q8N684	0.170327348278189	0.082632461429479	0.330688767840754	0.12817385327372	0.17423793577791	0.455647735983879	-0.0664336958576891	0.193358408545663	0.148182704823474	-0.811513222085683	-0.452243141052685	-0.601925980326706	-0.828241158018744	-0.436154100619929	-0.45384123482277
Q05048	-0.333377358464093	-0.196118453157414	-0.0166031277519347	-0.220765141754847	-0.0356066778815534	-0.013502661812174	-0.297286044636624	-0.420923541163284	-0.103003237497235	-0.20207371775623	-0.420940578800368	-0.283019603558182	0.0188918059355096	-0.589020608235985	-0.615778510451902
E7EWR4	0.375258159506671	1.04209073925355	-2.87462181926953	0.163276843990674	0.801071387451002	-2.87152135332976	0.400209054865276	-0.700937518201667	-2.93884579072311	-0.246336686881829	0.00216980017320403	-2.94836861644093	0.0125191504406197	-1.26304176960262	-2.94980811424166
Q9H0L4	-0.276800998827852	-0.0443965860608046	-0.334854784555369	-0.0436203881052828	-0.114721360149823	-0.378679894749267	-0.0442021814146381	0.0115819672153603	0.15137446604109	-0.925153808902902	-0.601895225706256	-0.533521909366685	-0.574146144307024	-0.247619654403129	-0.325342554851925
Q12996	-0.239014310421786	0.357365218740085	0.00558945038414173	-0.0721626589064435	0.356500928419354	0.103981559445564	-0.231069403276061	0.0211249328321436	-0.0395994077484329	-0.381841491099024	-0.0613774061571094	-0.342750155521932	-0.449089141107049	-0.520516717955983	-0.538075463026664
O96005	-0.833103481687579	-0.759783155421214	-0.642705779293703	-0.65206677799267	-0.0197581704075165	0.301783903962994	0.625844492610918	0.678980788035394	0.723563767835803	-0.842298499191468	-0.58946356593985	-0.508593401440662	1.14542149347062	4.19859991871598	5.07751145702602
Q96KA5	-0.787080509210259	-0.747494256276986	0.158191345973278	-0.352872211768932	-0.867182999851052	0.116708612234809	0.496777414436198	-0.166018711014415	0.327347864562221	-0.027544815175532	-0.314208892326191	-0.564642147498826	-0.868217810499477	-0.644904361045442	0.76114039211512
Q7Z460	-2.93585601745281	-0.37830057637227	-0.143095092961099	-2.93652042001174	-0.484950449673094	0.372230751459107	-2.97837669341694	-0.470967382936609	0.42366562682778	-3.01259255418341	-0.342505886781815	0.202549071234123	-3.01392135930729	-0.288586923767009	0.861587968172803
E7EW49	-0.295673779463573	-0.422071232275278	-0.18408166000867	-0.00234590800944306	-0.410112292204435	-0.00716359222446658	0.0480638163309762	-0.109046673971339	-0.439753065188993	0.112755928632959	0.305636391395976	0.756105532681922	0.367879969046372	0.81892885433659	-0.0251633218409182
K7EIG1	-0.455511972149691	-0.624149935810333	-0.494004873816506	-0.478030274126213	-0.593620252171783	-0.503337909938726	0.0767501468740476	0.0784406624571774	0.154566514929366	-0.34409597258355	-0.411541744518593	-0.361582999162824	0.345375909620015	0.505403375975078	0.303560250819986
P10909	-1.6164707776335	-1.74842882020859	-1.62976677444572	-1.64013250969027	-1.70250831171061	-1.67222209930731	2.150895321998	2.34290168057187	2.45057150227673	-0.53849464131565	-0.694892446705135	-0.605029943480281	0.765053095073156	0.870817680917578	0.881049480440098
Q11201	-0.16960015015123	0.130397887664408	-0.0482782328001176	-0.245980260750886	0.591142923896976	-0.0578382563604912	1.10276821972425	1.1626742494847	0.937446354391619	-0.931275462439272	-1.48213494018452	-0.976853185506374	-0.883569595031377	-1.50507657173343	-0.794887092940249
A0A0A0MRJ7	-2.23605450292064	-1.66326777884624	-1.79093491630095	-2.27880134488453	-1.65701267453763	-1.74291416276361	1.67137375227621	1.45973275303991	1.403265457267	-0.579052130433497	-0.645347318749307	-0.943382058613641	3.04886244900819	1.59148322224851	1.49037750909242
M0QXB4	0.11289400543068	-0.750567278158151	-0.494004873816506	-0.179740455129624	-0.624561714603117	-0.243913237250465	0.140582286539525	-0.445958933598593	-0.0554628247136829	-0.554102408297877	-0.449114761341841	-0.620542699107154	-0.689196574470921	-0.805459835443297	-0.528731951630196
P53621	-0.229559193031826	-0.170888551269969	-0.256440199100932	-0.22391832914018	-0.190463296674606	-0.184131406493152	-0.0759566448266831	0.0179436336459375	0.00168346399849812	-0.268442101547883	-0.191236468813818	-0.182112749139354	-0.159071699681295	0.0408012780434296	-0.0886200553306907
P53618	-0.122172920483534	-0.26852087797448	-0.111524943499277	-0.208148715598732	-0.291117083673249	-0.130527376581341	-0.13619979227691	-0.0773480094757241	-0.0618058868018163	-0.284220849770396	-0.219664156030671	-0.232613338184036	-0.483546971459541	-0.382880280224873	-0.534961407167412
P35606	-0.235862976619861	-0.199270530692628	-0.127314529128649	-0.283757866166385	-0.199916178246696	-0.102106138093689	-0.13619979227691	-0.0233847671270928	-0.00149406654595811	-0.353537535558451	-0.270129739140526	-0.254677870191039	-0.149563598201996	-0.0641084398774287	-0.0283392538256199
Q9Y678	-0.352207809209998	-0.24336025895344	-0.281560182158786	-0.453052663635248	-0.171547503442998	-0.215612758673315	-0.0378474386953272	-0.0265616602624414	-0.0586345210694442	-0.315750847152385	-0.317354549190233	-0.389805150632998	-0.33912850101663	-0.335777425383301	-0.309625876252423
Q9UBF2	-0.103180127872421	0.17184906204457	-0.384905355386318	0.0453454009114204	-0.00390134521068089	-0.384929457136982	-0.27523194653117	0.215745978163367	-0.433500100577539	-0.170415653043379	0.0371742565546573	-0.204218163805407	-0.3957397391387	-0.003747661592651	-0.132960411278439
F8VVA7	-0.43988913803392	-0.509357497748058	-0.428610048757826	-0.509213016112486	-0.438206254337519	-0.359921007798967	-0.353911134027204	-0.398995813321458	-0.166270871888921	-0.170415653043379	-0.0423266537708077	-0.112526063215054	-0.778918858661269	-0.629396332609728	-0.422563778073032
Q96EY8	-0.676143797554744	-0.704416804289316	-0.65813049892372	-0.65516117237595	-0.621469772527482	-0.725817804521948	-0.89399905188125	-1.19729038781762	-1.12756387988863	1.32625142388493	1.55174897423147	1.63257013648127	0.839649288895433	0.25799812255883	0.502794987274018
Q8IUF1	-0.210638969550736	-0.496909389743937	-0.303519222113353	-0.487389712370558	-0.422602831640433	-0.0863040782104502	-0.297286044636624	-0.598696114923429	-0.374013572522866	0.288891650219099	-0.175430878056571	-0.128355962751257	-0.117848315455627	-0.0990006910666239	-0.0346901519232691
E9PK25	0.2950780452834	0.389441203040813	0.404401219518195	0.0135433298807674	0.113689365218653	0.100800570688361	0.0544364718258663	0.164594311444982	0.253659435097416	-0.255812589301289	-0.0645513975812934	-0.134685519471658	-0.345424777707437	-0.329490363629417	-0.319057051157276
Q9Y281	-0.141153276687884	0.146334745305092	0.231561546461471	-0.283757866166385	-0.111560947437696	-0.139994627021338	-0.281534986385915	0.0338532208140134	0.0589326988511117	-0.240017635349216	-0.336220383087165	-0.308186378451696	0.0667244792617217	-0.18447233223259	0.00343443299995382
Q8WVM7	0.352791724141097	0.444027805822263	0.266705328220574	0.323260076306738	0.642735720530065	0.266609502748189	0.028953073094175	0.177375564180942	-0.185223743711877	-0.814594080894326	-0.876471044267145	-1.06474621335344	-0.614640431025737	-0.616981420716393	-1.07524841109668
Q8N3U4	0.275858851243063	0.175039666456464	0.475034448129465	0.297617761747654	0.247674518570401	0.494204452705888	-0.306732163086925	-0.229187574716381	-0.267201260393099	-0.603973509683473	-0.307916427546592	-0.464900860064438	-0.966233445474387	-0.508038342582154	-0.513150515844794
Q6P1N0	-0.480486121240016	-0.885239848195889	-0.484674932221756	-0.296338182022507	-0.643102971563366	-0.447329792843419	0.242946586045838	-0.0678319313038043	-0.0839961310971128	-0.469693809386931	-0.326789208182312	-0.245223869555164	0.69055278981556	0.453878124554081	0.223497143051101
Q5T0F9	-0.771712756657387	-1.35006448421349	-0.494004873816506	-0.821506989823773	-1.10020314563675	-0.549897225907524	-0.706297693950525	-0.645234263950641	-0.364607396201934	0.446452570308847	0.113674392397468	0.369166784407246	1.34452808749821	0.848110738340284	1.28455018902135
J3KR35	0.119270822838177	-0.259088539318341	-0.0482782328001176	0.227188519790128	-0.114721360149823	0.221890952322713	0.159754162661016	-0.267019119868535	0.205677926231221	-0.26528526404253	-0.781291244882998	-0.389805150632998	0.00933327255608358	-0.644904361045442	-0.287606289279003
Q96A19	-1.19055390742866	-2.9024152775784	-2.87462181926953	-0.698430955440707	-2.89045633750755	-2.87152135332976	-1.64747149596748	-2.95755927912939	-2.93884579072311	-0.635084673951709	-2.96697144617155	-2.94836861644093	-0.852852706282908	-2.96652848846768	-2.94980811424166
Q8IWD4	-2.93585601745281	-0.170888551269969	0.0659074354520843	-2.93652042001174	-0.500509450459782	-0.35053586952021	-2.97837669341694	-0.197621037746388	0.148182704823474	-3.01259255418341	-0.367632192337244	-0.545975434315426	-3.01392135930729	-0.0514105261492938	-0.101295509083606
Q96CT7	-0.198018154222742	-0.26537715274013	-0.363021473738728	-0.337181166177439	-0.240839440526238	-0.353664668500058	-0.0854766615104781	0.0880027782996945	-0.156789634488018	0.0297818341259615	0.0148943747516147	-0.00148334819490033	0.0348286635761937	0.171602367610271	-0.227745356708661
Q8IYE1	-2.93585601745281	-2.9024152775784	0.610200351315158	-2.93652042001174	-2.89045633750755	0.218698903434436	-2.97837669341694	-2.95755927912939	-1.12455713736101	-3.01259255418341	-2.96697144617155	0.00169513345157814	-3.01392135930729	-2.96652848846768	-1.41216959318601
Q9H6E4	-0.0461286696272211	-2.9024152775784	-0.0957264291996694	0.0931062677406146	-2.89045633750755	-0.174679646298743	-0.319321674791981	-2.95755927912939	-0.395947045926636	0.0234073874031625	-2.96697144617155	-0.207374639692508	-0.184411792216627	-2.96652848846768	-0.293899519585208
Q6PK04	-0.364753420296635	-0.129840358744205	-0.22815019441414	-0.296338182022507	-0.127359461737303	-0.127370900694241	0.0926973325322605	0.164594311444982	0.372268386236367	-0.687867769347034	-0.821267897363731	-0.527292453829469	-0.27292738255887	-0.423629743671207	0.390209329054431
Q6ZP82	-0.903431501750198	-2.9024152775784	-2.87462181926953	-0.873554933634738	-2.89045633750755	-2.87152135332976	-0.752632061033503	-2.95755927912939	-2.93884579072311	0.539961022770757	-2.96697144617155	-2.94836861644093	-0.720181612735033	-2.96652848846768	-2.94980811424166
A6NI56	-0.254765368672495	-0.51557882779878	-2.87462181926953	-0.716945170234521	-0.356951482111862	-2.87152135332976	-0.457391209607382	-0.112214695139469	-2.93884579072311	-0.0942993040202403	0.196737493630323	-2.94836861644093	-0.682993835340397	-0.34206292907795	-2.94980811424166
Q8NDH2	-0.930869459625517	-2.9024152775784	-2.87462181926953	-0.327761761199183	-2.89045633750755	-2.87152135332976	-0.344482293813022	-2.95755927912939	-2.93884579072311	0.73073905730148	-2.96697144617155	-2.94836861644093	0.0188918059355096	-2.96652848846768	-2.94980811424166
Q8IYT3	0.2950780452834	-1.05199487359133	-2.87462181926953	-0.00869937456945913	-1.07316028534733	-2.87152135332976	0.0735615906289946	-0.919031113874298	-2.93884579072311	-0.252654312800403	2.91077414692859	-2.94836861644093	-0.11150131071704	-2.05712932406539	-2.94980811424166
A0A0A0MTQ8	-1.22640402213203	-1.14514110472811	-1.4859077103367	-1.3988818989561	-1.34987691127614	-1.68357332753282	-1.48768598712275	-1.53981251328044	-1.74238577139067	5.37308936135794	4.44013919559351	4.85337224394557	-2.32730524185256	-2.12508579720153	-2.3364439199518
Q7Z3E2	-0.762485778096331	-0.842506433103355	-0.130471366634002	-0.0626515505064257	-0.961436217226187	-0.073656090118898	-0.727934360451169	-0.787265224137453	0.778577831865225	-0.672357374954737	-0.799753051043179	-1.40484750901496	-0.840551119950817	-0.709906727539959	-0.488197282935823
Q8NCU4	-2.93585601745281	-2.9024152775784	-1.21875524870783	-2.93652042001174	-2.89045633750755	-0.903045205531051	-2.97837669341694	-2.95755927912939	-0.762398843529141	-3.01259255418341	-2.96697144617155	-0.417994228593178	-3.01392135930729	-2.96652848846768	0.15318205800607
O60826	-0.787080509210259	-0.196118453157414	-0.562296804090775	-0.474909588705907	-0.152618474277486	-0.624167987385578	0.0926973325322605	0.276578902630005	0.0112179591693976	-0.353537535558451	-0.222820993536024	-0.232613338184036	0.146589355094655	0.15562510210669	0.583383943795959
Q86WR0	-0.245315858191952	-0.237066264695646	-0.497113939037828	-0.0150515595957034	-0.206216227756289	-0.303554148556778	-0.30988011181708	-0.219721415899325	-0.289228893741797	-0.303143281511922	-0.251216167914653	-0.141013694383327	-0.29501252524274	-0.168663225256816	-0.322199998162359
Q96A33	-0.333377358464093	-0.33758305937815	-0.180931073019634	-0.343458782901002	-0.350689302793395	-0.35053586952021	-0.375898034428223	-0.07100428683252	-0.229396518051627	-0.100649556624158	-0.178592700181798	-0.0776704493408957	-0.241346440473103	-0.0990006910666239	-0.202500824100782
Q8IVM0	-0.17907605257069	0.383023977007488	-0.174628778436579	-0.081670760385743	0.340477725228656	0.180416930716167	-0.416679055148897	0.161399700827071	-0.374013572522866	0.192718032926873	0.443780696990825	0.301794069761646	0.0188918059355096	0.15562510210669	-0.167751958006565
Q96ER9	-0.166440802216732	-0.0918964411512195	0.100881093505803	-0.198682556781676	-0.174701059250657	0.18360548696122	-0.17734855869151	-0.0170300244077816	0.0398384212384235	-0.145064756782347	-0.0740714142650885	0.346696854680699	-0.467890491936114	-0.442413787261557	-0.322199998162359
Q4VC31	0.00149570672434558	-0.0095152456719365	-0.202977288939513	-0.396753385297585	-0.335026635854597	-0.291010152440302	-0.104507823911621	-0.0805193752080962	-0.178907549340108	0.469006707221121	0.366621331029358	0.327446694642347	0.361449046195005	0.367064288733223	0.229896049969165
Q16204	-0.182233970441573	-0.0570706935884732	-0.10520660403345	-0.144979851896766	-0.127359461737303	-0.11789930631853	-0.24684996710851	-0.134381330698763	-0.103003237497235	-0.378698154579491	-0.216506957656185	-0.0871805575299637	-0.323381200046438	-0.0387074430254001	-0.113965561015781
A2RUB6	-2.93585601745281	-2.9024152775784	-1.43358871868689	-2.93652042001174	-2.89045633750755	-1.63522623703639	-2.97837669341694	-2.95755927912939	-1.50946249356216	-3.01259255418341	-2.96697144617155	3.82250618281571	-3.01392135930729	-2.96652848846768	-1.74482754488381
Q9H0W5	-2.93585601745281	-2.9024152775784	0.193262184361089	-2.93652042001174	-2.89045633750755	-0.11789930631853	-2.97837669341694	-2.95755927912939	0.298496771425027	-3.01259255418341	-2.96697144617155	0.639700748075518	-3.01392135930729	-2.96652848846768	-0.215126001409339
Q8N4S0	-2.93585601745281	-2.9024152775784	-0.534386640040857	-2.93652042001174	-2.89045633750755	-0.127370900694241	-2.97837669341694	-2.95755927912939	-0.495952518054553	-3.01259255418341	-2.96697144617155	-0.122025029971523	-3.01392135930729	-2.96652848846768	0.265109293491087
Q8IWF9	-0.374158379184768	-2.9024152775784	-2.87462181926953	-0.468666914144623	-2.89045633750755	-2.87152135332976	0.185332246384933	-2.95755927912939	-2.93884579072311	-0.350390729220751	-2.96697144617155	-2.94836861644093	-0.000222554020811063	-2.96652848846768	-2.94980811424166
A6NKD9	-2.93585601745281	0.370192559989128	-2.87462181926953	-2.93652042001174	2.99389553433475	-2.87152135332976	-2.97837669341694	-0.395861640861351	-2.93884579072311	-3.01259255418341	-0.894832669315732	-2.94836861644093	-3.01392135930729	1.81441244278238	-2.94980811424166
Q9H6F5	0.0937706702995485	0.331722904181001	0.0277982293207283	0.0167221272298702	0.132798294355825	0.148547701404101	0.616152784416214	0.721025097725147	0.720329390669678	-0.986269398155355	-0.977207863829959	-1.03449653693098	-0.445954154534307	-0.404830850199643	-0.403777246870478
Q9GZT6	-2.93585601745281	-0.186659999321501	-0.00075294976420941	-2.93652042001174	-0.444444566995852	-0.016671693703766	-2.97837669341694	-1.04065882035056	0.24405823378441	-3.01259255418341	0.142405397675436	-0.542862728606473	-3.01392135930729	-0.672788741895422	0.644721363591493
P38432	-0.128501095395203	-0.0982239229958249	0.129523883456679	-0.107010852921076	-0.181007064836068	0.250632237244608	-0.287836534156081	-0.0932015180240931	-0.380282324915178	-0.110172505593152	-0.178592700181798	-0.045948567850677	-0.477285621341186	0.197180451334187	-0.559861227193888
O75534	-0.654496769817016	-0.571487753611498	-0.599449893882253	-0.701517919365718	-0.633834576579828	-0.593256011561702	0.4774473069321	0.759864343458945	0.720329390669678	-0.725044030235298	-0.765892114073824	-0.66391497442186	0.306825024542314	0.232378882830062	0.438425084087154
Q14011	0.8171941642373	0.908980804836065	0.758685454747664	0.790617292806455	0.920939744906909	0.810298570698421	0.44846738732597	0.356765385911526	0.320934705595369	-1.46907144675743	-1.45283206412751	-1.50442100200052	-1.56414225156593	-1.7045286657885	-1.70495306941785
P12109	-0.408611681284182	-2.9024152775784	-0.808599129471466	-0.356009219122279	-2.89045633750755	-0.413031207444236	-0.510523187549818	-2.95755927912939	-0.358334589833649	-0.258970507172172	-2.96697144617155	0.129086327593928	-0.383170296222912	-2.96652848846768	0.541460537117382
Q8IZC6	-2.93585601745281	-2.9024152775784	-0.287836201991419	-2.93652042001174	-2.89045633750755	-0.105265486028187	-2.97837669341694	-2.95755927912939	-0.0744880296178133	-3.01259255418341	-2.96697144617155	-0.464900860064438	-3.01392135930729	-2.96652848846768	-0.717892074265836
Q9Y5P4	-0.128501095395203	-0.384558592748689	-0.130471366634002	-0.046793072186155	-0.146305884872029	0.244243298232262	-0.743374192770913	0.0593244998663236	-0.304951391119197	-0.777590053537382	-0.47725498228834	-0.194746569429697	-0.760389561018406	-0.613876521532369	0.127646829793201
Q8N668	-2.93585601745281	-0.614866753630287	-0.162019728397964	-2.93652042001174	-0.272274717338958	0.41712638826414	-2.97837669341694	0.241348092168353	0.167337575007885	-3.01259255418341	0.183946241503507	-0.00466151347390453	-3.01392135930729	1.03325077483763	0.406275246440265
Q86X83	-0.805504253176891	-0.54665794484706	-0.497113939037828	-0.390489552640562	-0.400739873624345	-0.701227298337827	-0.656752565994696	-0.210251988988515	-0.0364257421328574	0.147918160218543	0.254351833291227	0.247337548040449	0.0603429803156715	0.424920998746189	0.00661354538808814
Q86VX2	-0.93696040506565	-2.9024152775784	-2.87462181926953	-0.403015564616051	-2.89045633750755	-2.87152135332976	-0.504278780549181	-2.95755927912939	-2.93884579072311	0.119146555597429	-2.96697144617155	-2.94836861644093	-0.0511405324322623	-2.96652848846768	-2.94980811424166
Q9NX08	-0.0778373259352171	-0.183506443513842	-0.500222545070493	-0.48115052379895	-0.590523429725738	-0.658113453163339	-0.322468098760487	-0.408395877531526	-0.464747877855355	-0.328352444432143	0.113674392397468	-0.00148334819490033	-0.483546971459541	0.142848355379301	-0.0505617312669793
Q9P000	-2.93585601745281	-2.9024152775784	-0.0134337603585582	-2.93652042001174	-2.89045633750755	0.0880797330648145	-2.97837669341694	-2.95755927912939	-0.430372983802331	-3.01259255418341	-2.96697144617155	0.0494098731332919	-3.01392135930729	-2.96652848846768	0.0288760977198768
Q9NZP8	-2.93585601745281	-0.725968330384425	-2.87462181926953	-2.93652042001174	-0.824433647709492	-2.87152135332976	-2.97837669341694	0.925226254991498	-2.93884579072311	-3.01259255418341	-0.121626862181625	-2.94836861644093	-3.01392135930729	-0.351488249221344	-2.94980811424166
P01024	-2.93585601745281	-0.946090290831035	-0.48778536948991	-2.93652042001174	-0.70169734473715	-0.372428627795646	-2.97837669341694	-0.530251875230136	-0.716186103266027	-3.01259255418341	1.01329437459656	0.649391226140556	-3.01392135930729	-0.0894885845463874	0.146796527359811
Q07021	-0.421127712333945	-0.233918695978539	-0.240727419665611	-0.214457662478745	-0.410112292204435	-0.334885615363658	-0.516765862111102	-0.545826627914397	-0.530226746223178	0.256808064602594	0.344142730787931	0.35632532966504	-0.187577772837886	-0.124351587327656	-0.215126001409339
H7BY55	0.694218663368264	-2.9024152775784	-2.87462181926953	0.297617761747654	-2.89045633750755	-2.87152135332976	-0.619513529210975	-2.95755927912939	-2.93884579072311	-0.315750847152385	-2.96697144617155	-2.94836861644093	0.188187486390365	-2.96652848846768	-2.94980811424166
Q8IUX1	-2.93585601745281	-2.9024152775784	-0.787183073989021	-2.93652042001174	-2.89045633750755	-1.15610128088876	-2.97837669341694	-2.95755927912939	-0.0998362334073398	-3.01259255418341	-2.96697144617155	0.14185164032327	-3.01392135930729	-2.96652848846768	0.290739089102147
Q9Y375	-0.355344816563345	-0.290516025720156	-0.272143160280811	-0.403015564616051	-0.406988581131058	-0.231339115340529	-0.221596728534819	-0.370773661851284	-0.112502204253703	-0.0752408300062528	0.0212585193930258	-0.0491222334662524	-0.33597979460662	-0.171825747702759	-0.265568004490395
Q5U5X0	-0.452388261076314	0.127211410173961	-0.32545841767166	-0.446803956128535	0.0596074123849571	-0.0420117862390983	-0.32561413957158	-0.663819532557131	-0.153628515603797	-0.135552650262111	-0.273280699921655	-0.118859049350265	-0.567909588795594	-0.495552995216807	-1.04199094177074
O14810	-0.496080802452538	-2.9024152775784	-0.287836201991419	-0.403015564616051	-2.89045633750755	-0.750374211971318	-0.25631393588394	-2.95755927912939	-0.414731089516986	0.0872047098190097	-2.96697144617155	-0.0205475709986485	-0.19390870561762	-2.96652848846768	0.351676090160847
Q6PUV4	1.10622154623721	1.5704852843787	1.50997509001249	0.852178637855069	1.61844371013133	1.4052683592569	-0.231069403276061	0.388883804271267	-0.0332517507086734	-0.622645667135636	-0.676327553716843	-0.427383132631376	-0.920358748972434	-0.857646596304382	-0.840926222078357
Q15021	-0.232711270567041	0.0699066464397309	0.164565196882652	-0.116507766322068	0.0850465752677767	0.269805794160335	-0.164693596447663	0.0688812306185219	0.0302954556216403	-0.805349962597189	-0.8458243048131	-1.0314681576621	-0.225542613317544	-0.130685935241806	-0.271866549540984
Q15003	0.259850147028572	0.235715578499558	0.42686238513298	-0.0118756276110019	0.270054376894397	0.276199210549598	-0.0378474386953272	0.00840160128188898	-0.106169901142725	-0.946569864385346	-0.728881981600513	-0.967731771414212	-0.483546971459541	-0.486184443164566	-0.628183986819417
Q9BPX3	-0.458635253609869	-0.0507343136400606	0.104062392692009	-0.0182271698485757	-0.228254512544897	-0.016671693703766	-0.347625630332555	-0.191303411827814	-0.0173769303070732	-0.28106582787498	-0.685612198535755	-0.857868214536528	-0.436546763266454	-0.489307724624743	-0.625083329405285
P42695	0.0651059260798721	-0.787401847390427	-0.306654614496539	0.166469752235986	-0.836659087927537	-0.152612519265211	0.294231144150586	-0.682387353742118	-0.23254896630213	-0.817674424395338	-1.30219004545064	-1.04357796939894	-0.383170296222912	-0.654203473288932	-0.249815073408712
Q86XI2	-0.737857544163728	0.511554790642203	0.0436714308936404	-0.154464263776649	0.388566701280168	0.0372470032347993	-0.768051703172651	0.331088462464513	-0.210474086310101	-0.663045486432117	-0.561465558337089	-0.421124280272305	-0.499193054188431	-0.266535447634736	-0.363022496963551
Q6IBW4	-0.131664662870237	-2.9024152775784	-2.87462181926953	0.249583735247083	-2.89045633750755	-2.87152135332976	-0.104507823911621	-2.95755927912939	-2.93884579072311	-0.516625674764519	-2.96697144617155	-2.94836861644093	-0.726372835359186	-2.96652848846768	-2.94980811424166
Q8WTW3	-0.232711270567041	-0.824158180596705	-2.87462181926953	-0.182898373000507	-0.640014004541784	-2.87152135332976	-0.120358001899346	-0.900706513949733	-2.93884579072311	-0.227375279064092	-0.784369516987612	-2.94836861644093	-0.247665492005716	-0.848448473808685	-2.94980811424166
Q14746	-0.245315858191952	-0.129840358744205	-0.259581580023186	-0.283757866166385	0.0691447488870272	-0.136839240497445	0.124613478830791	-0.0106740108833604	0.138609153311748	-0.240017635349216	0.110483497863312	-0.045948567850677	-0.146393561906235	0.130076153133787	-0.161429368251909
Q96JB2	-0.150638742333493	-0.104550014367529	-0.23443958128029	-0.387357018413876	-0.231401318882597	-0.30668913512952	-0.32561413957158	-0.26071757209837	-0.270349209123255	-0.0211800542400016	-0.00101056576026723	0.00487393080068071	-0.436546763266454	-0.567247560186126	-0.322199998162359
J3KNI1	-0.216947183388254	-0.290516025720156	-0.466002774769592	-0.286903523030427	-0.203066390670939	-0.419271270159731	0.182134020985012	0.13266097763481	-0.0427727468714444	-0.148234793078108	-0.292178587880883	-0.283019603558182	-0.0479604788960138	-0.0418836960669429	0.0193331321030937
Q9UP83	-0.492962744784249	-0.205573570547374	-0.534386640040857	-0.47178846841892	-0.209365688727239	-0.312957887521832	-0.457391209607382	-0.169180533139642	-0.298663552733876	-0.34409597258355	-0.0486781960083814	0.173784974133442	-0.11150131071704	0.00897442430764595	0.364516550799259
Q9Y2V7	-0.374158379184768	-0.490682626363401	-0.177780112238504	-0.255429771231429	-0.155774224675232	-0.0546736503665452	-0.42608034677933	-0.373911070886581	-0.0713179933220526	-0.554102408297877	-0.0994436487704885	-0.00783936171932135	-0.408302898388294	-0.0196432202216517	-0.053735070389991
P83436	-0.750175816164259	0.136771738573782	-0.306654614496539	-0.62729415240685	0.49777686082126	-0.528182680369114	-0.48553523483644	-0.140711576166172	-0.545788010892774	-0.32205239492255	-0.799753051043179	-0.339609957628373	-0.152733300396326	-0.863775952702454	-0.463216218048875
Q96MW5	-0.226406744781324	-0.372040889730642	-2.87462181926953	-0.204993693703315	-0.247129599247497	-2.87152135332976	-0.174185338834366	-0.0265616602624414	-2.93884579072311	-0.145064756782347	0.10410257977765	-2.94836861644093	-0.19390870561762	0.0153373324554796	-2.94980811424166
Q6PJW8	-2.93585601745281	-0.205573570547374	-2.87462181926953	-2.93652042001174	0.0818655865105741	-2.87152135332976	-2.97837669341694	-0.0487909225648272	-2.93884579072311	-3.01259255418341	-0.0200861779255165	-2.94836861644093	-3.01392135930729	-0.247619654403129	-2.94980811424166
Q9NZB2	0.0332852288919439	-0.0158602852815242	0.151818690478388	0.0294404603995385	0.0246616248108369	0.100800570688361	-0.272079868995956	-0.169180533139642	-0.125162693753838	-0.447760335983161	-0.43033570820544	-0.352168370171119	-0.589729798820948	-0.579692038688067	-0.513150515844794
Q9UQ52	-2.93585601745281	-2.9024152775784	-0.206125237669669	-2.93652042001174	-2.89045633750755	0.462071423871141	-2.97837669341694	-2.95755927912939	-0.00784817185616149	-3.01259255418341	-2.96697144617155	-0.719538532885009	-3.01392135930729	-2.96652848846768	-0.853182744740647
A0A087WUH3	0.25664920836772	-2.9024152775784	-2.87462181926953	1.75912917387777	-2.89045633750755	-2.87152135332976	2.85973487664525	-2.95755927912939	-2.93884579072311	0.785832727536329	-2.96697144617155	-2.94836861644093	12.4859023541167	-2.96652848846768	-2.94980811424166
Q9NQ92	-2.93585601745281	-0.51557882779878	-2.87462181926953	-2.93652042001174	-0.158929611199125	-2.87152135332976	-2.97837669341694	0.65312406598135	-2.93884579072311	-3.01259255418341	-0.480379549978765	-2.94836861644093	-3.01392135930729	0.344585688491796	-2.94980811424166
Q13098	-0.125337181025632	-0.425194513735456	0.0151055285560615	-0.113342471581114	-0.247129599247497	0.110344467593397	-0.148867126326271	-0.159694015918525	-0.05229079842624	-0.227375279064092	-0.320499821316162	-0.260978669604319	-0.417721113037482	-0.595237360190207	-0.450715388707539
P61201	-0.273654192490153	-0.192966004906911	-0.416131673383996	-0.138655156800875	-0.247129599247497	-0.265902892410765	-0.0727826534024991	-0.433444577923266	-0.282937196066661	-0.315750847152385	-0.219664156030671	-0.25152690940991	-0.452223721039254	-0.458055681546902	-0.287606289279003
Q9UNS2	-0.0588161135315126	-0.0602383764383684	-0.0166031277519347	-0.0594805160904467	-0.0831014154499478	-0.133683490099699	-0.208961478180861	-0.118549721813619	-0.0998362334073398	-0.28106582787498	-0.115290482233213	-0.292460021784481	-0.499193054188431	-0.288586923767009	-0.278163583911646
Q9BT78	-0.0334359688625537	-0.142477036195392	-0.3505071180634	-0.0531374540023134	-0.155774224675232	-0.344277017161139	-0.294136583665674	-0.339377658960798	-0.383416089070157	-0.284220849770396	-0.276431286910691	-0.232613338184036	-0.348572346424545	-0.414232141830076	-0.325342554851925
Q92905	-0.141153276687884	-0.164577414348329	0.0309722207449125	-0.293193681751687	-0.0609467704168858	-0.139994627021338	-0.331905068561552	-0.241804000872496	-0.323805551476772	-0.0720632994617965	-0.121626862181625	0.0525933270917488	-0.108327319292856	-0.0196432202216517	0.00979297215292106
Q7L5N1	-0.292529279192753	-0.277949718188663	-0.162019728397964	-0.308912303932442	-0.212514772806879	-0.215612758673315	-0.174185338834366	-0.216565302380968	-0.24200408369209	-0.303143281511922	-0.238599741758537	-0.276724086110919	-0.329681249556031	-0.370328242197871	-0.381840909468671
Q9UBW8	-0.226406744781324	-0.117198002459081	0.0182782126369336	-0.245980260750886	-0.00390134521068089	0.225083288271705	-0.164693596447663	0.135853026523086	0.132228235226086	-0.793017304406185	-0.520959675659848	-0.68556544222363	-0.143223192207258	0.0949763470654999	-0.04421407422722
Q9H9Q2	0.0873986144105694	-0.0982239229958249	-0.33172307447305	-0.126001583584566	-0.0577804479271656	-0.281597926155728	-0.48553523483644	-0.654529066180818	-0.592403154608887	0.301732110857511	0.142405397675436	0.148236025160538	0.24265294264367	-0.168663225256816	-0.221436409828648
Q99627	-0.0651578503527723	-0.088732180609122	-0.750407010039174	-0.100677866785865	-0.13999184899219	-0.478463573499427	0.204527331090584	-0.0424413168110023	-0.0269027931638635	-0.211564419457979	-0.225977469423124	-0.191588651558813	-0.155902667789703	-0.0958303213676473	-0.189869872858655
B0QZ18	0.132027986177807	0.0858146879861778	-0.00075294976420941	0.0676252827144631	0.0087900454671266	0.0435966089886243	-0.265774602545375	-0.307942382148077	0.0271150896881688	-0.277910441351087	-0.238599741758537	-0.358445189266895	-0.206566437249689	-0.398561283694696	-0.306481375981603
O75131	0.365628186949698	0.566294566339736	0.414025922324379	0.348918834574142	0.494560807698256	0.507064394952449	-0.48866022953373	-0.424054423733701	-0.533339902888653	-0.557222657970614	-0.420940578800368	-0.508593401440662	-0.794346109530073	-0.517397780826499	-0.733316793895852
Q9UBL6	0.788043477054195	-0.161421300829972	0.158191345973278	-0.0404473761600749	0.22850264244891	0.32738601796798	0.028953073094175	0.60144983138501	0.481560822298653	-1.6209789795461	-1.26348472730649	-1.2150276110679	-1.17555524257444	-0.958495583660212	-0.996519419174393
O14618	-0.336516763618505	0.296492093719349	-0.0102640581642273	-0.290048795156356	0.180617688441645	0.11989114661364	-0.3884532662429	-0.270169332292779	-0.333227329804112	1.52904589432917	-0.282731336420284	-0.327045222622747	-0.320230613057402	-0.532988064717773	-0.597156147306344
Q9NTM9	-0.558348137221111	-0.74134662455401	-1.27506314672543	0.255984805808786	-0.460032645555055	-0.63343188875873	-0.08864934559135	-0.527135587176894	-0.458501745419995	1.57817365443714	0.627558031661604	0.507455383908105	2.04955949789059	0.63446192366042	1.41190934025112
E5RIM7	-2.93585601745281	-0.227622419287731	-2.87462181926953	-2.93652042001174	-0.168393579974555	-2.87152135332976	-2.97837669341694	-0.408395877531526	-2.93884579072311	-3.01259255418341	0.180749117707815	-2.94836861644093	-3.01392135930729	-0.426761453753526	-2.94980811424166
Q04656	0.0173865297888041	0.322111333448117	0.298683438023233	0.179244231550284	-0.0546137842816753	0.234662012401232	0.169343870462425	-0.0868611120293559	0.56209423067696	-0.554102408297877	0.27037111597659	-0.759609623670529	-0.886638342086897	-0.338920372388383	-1.03593603473171
A0A0D9SG04	0.956670866276189	-2.9024152775784	0.523260950970496	0.342502618775978	-2.89045633750755	0.407501685457956	1.07021059429318	-2.95755927912939	0.298496771425027	-0.017997212687658	-2.96697144617155	-1.08588365802812	0.429020402450036	-2.96652848846768	-0.75488998445359
O75367	-0.364753420296635	-0.309353640467656	-0.120999772258291	-0.116507766322068	-0.0577804479271656	-0.0261767693398428	-0.385315056306197	-0.452213588983819	-0.514654230236766	0.494796140954042	0.299222209113785	0.183370493339904	-0.26977090667177	-0.539221084568427	-0.562971664462042
Q9P0M6	0.199078825857525	0.383023977007488	0.161378122317043	0.00400883470986775	0.212533834740176	0.0404216442294832	-0.221596728534819	-0.292210266246642	-0.248305631462255	0.173511601075419	0.228734718309833	0.378800472872713	-0.502321013776496	-0.411098786814728	-0.363022496963551
J3KTD8	-2.93585601745281	-0.593189009973504	-2.87462181926953	-2.93652042001174	-0.397614878927055	-2.87152135332976	-2.97837669341694	-0.716382348372419	-2.93884579072311	-3.01259255418341	-0.0518534838531585	-2.94836861644093	-3.01392135930729	-0.0672821054930039	-2.94980811424166
Q13951	-0.61733207141229	-0.71981334839446	-0.633444888512553	-0.47178846841892	-0.741680829265002	-0.312957887521832	-0.196320537181844	-0.207094790614029	0.0493841748414619	-0.32205239492255	-0.279581499334935	-0.471147852597992	0.168982665200227	-0.0196432202216517	0.907007948175198
A0A0A6YYL4	-0.289384392597422	-0.318767069335586	-0.456660608095686	-0.132329065429171	-0.372599652677846	-0.63343188875873	-0.357053299598753	-0.244957188257829	-0.0649769212177954	0.0616717854395587	0.621097918344902	0.388436371794376	-0.257141394425176	0.142848355379301	-0.303336489386273
Q9BR76	-0.223253926581246	-0.145635312696278	-0.250156259879793	-0.280611825355292	-0.108400181272459	-0.275321107059953	0.558041752402701	0.359976121718786	0.340177248064609	-0.550981722877571	-0.558352401671614	-0.505475343772372	-0.133710089653627	-0.304326663505028	-0.284459101358909
Q9ULV4	-1.244291408352	-1.29694202829285	-1.31932625438435	-1.32512960954716	-1.32337400869682	-1.09027050244606	-1.19712584253323	-1.14627736829491	-1.04615503073321	1.31645035875852	1.48957021691418	1.23379735552964	1.17150561220924	1.71272633587426	0.929730640721954
Q92828	0.420227343229115	0.795585276632392	-2.87462181926953	0.487104811754568	0.775187794283944	-2.87152135332976	1.02465535852998	0.369609810184253	-2.93884579072311	-1.14407149240564	-0.934546930468937	-2.94836861644093	-1.4320884027722	-1.02234505351035	-2.94980811424166
Q9P1F3	0.804236441379695	0.415120123269782	-2.87462181926953	1.65752181617946	0.52029580565482	-2.87152135332976	0.134193912574688	-0.548940234629458	-2.93884579072311	-0.569699281514847	-0.096273279071512	-2.94836861644093	-0.846702964178926	-1.0919687853227	-2.94980811424166
P10589	-2.93585601745281	-2.9024152775784	0.314682736618747	-2.93652042001174	-2.89045633750755	-0.184131406493152	-2.97837669341694	-2.95755927912939	-0.207319064414685	-3.01259255418341	-2.96697144617155	0.927923528673799	-3.01392135930729	-2.96652848846768	0.454508875992493
Q9NRP2	1.10622154623721	0.55018782393728	0.820142224398504	0.586993759907321	0.308451033790193	0.590745120128782	0.464565068340393	-0.0487909225648272	0.116281049567873	-0.507246864037834	0.504960418271213	-0.352168370171119	-0.552310528001459	-0.520516717955983	-0.825593305011306
B7ZL88	-0.355344816563345	-0.387686972459533	0.37233544665738	-0.387357018413876	-0.43508644129476	-0.114741388447647	-0.783458563628869	-0.737984029352171	-0.555119321781006	0.308153829666201	-0.364492787182833	0.9539011273335	-0.313928318474347	-0.669692403131914	-0.0886200553306907
P78310	0.263051353844937	0.19738198642402	-0.130471366634002	0.0230806663828375	0.231697253066821	-0.0515086996400908	-0.504278780549181	-0.115382377989364	-0.0491184428975245	-0.189414605752778	-0.660843446295733	-0.617441092474034	-0.589729798820948	-0.817752980225133	-0.469464068938541
Q9UEE9	0.529632029309304	0.408698899381083	0.726368592858577	0.593445464138533	0.494560807698256	0.555322727413142	-0.14253414019106	-0.00113761949964513	0.475124277497487	-0.690968426761165	-0.58946356593985	-1.27466590909036	-0.935664262325603	-0.912731238887668	-1.44153565991747
P12277	1.14528889568838	1.09411135314348	1.10564400149858	1.19348851966356	1.39939361818138	1.1738109967165	0.53868664343739	0.44675771110476	0.513757310792564	-1.86989558062821	-1.7591487992678	-1.74338804708309	-1.89937924329431	-1.94140455596619	-1.83807603070743
P06732	-2.93585601745281	-0.707497147790327	-0.842197303566915	-2.93652042001174	-0.854980282711976	-0.960677036312378	-2.97837669341694	-0.213408826493868	-0.229396518051627	-3.01259255418341	1.7844383652469	1.63257013648127	-3.01392135930729	0.437788501766469	0.425562291260641
P12532	0.237449239839951	0.120839354284982	0.116790680673879	0.474231723150631	0.488129410774661	0.446014047518412	-1.16108064125672	-0.808783770886842	-0.691492424778925	0.824753615201855	0.533968575228524	0.375588997073679	-1.40253054884271	-1.02841220297552	-0.745647409040988
Q92793	0.687754078575828	-2.9024152775784	-2.87462181926953	0.541856153655621	-2.89045633750755	-2.87152135332976	0.102269145152079	-2.95755927912939	-2.93884579072311	-0.992368459111822	-2.96697144617155	-2.94836861644093	-1.01198056599319	-2.96652848846768	-2.94980811424166
Q6UUV9	-2.93585601745281	-2.9024152775784	0.0786207279720865	-2.93652042001174	-2.89045633750755	0.584302647019272	-2.97837669341694	-2.95755927912939	0.260061580574633	-3.01259255418341	-2.96697144617155	-0.570860736209234	-3.01392135930729	-2.96652848846768	-0.0410397576770939
P46109	-0.0588161135315126	-0.0792373291477673	0.126340124263154	-0.245980260750886	-0.102077591517803	0.11989114661364	-0.363336454170598	-0.417792244415234	-0.389682389125246	-0.145064756782347	-0.0137288989299354	-0.0364256188816831	-0.56167127613726	-0.616981420716393	-0.297045560396301
Q9BZJ0	-0.141153276687884	-0.0475656179523967	-0.300383424748348	-0.227071147340258	-0.256561937903637	-0.331754318615608	-0.0537319010161972	-0.219721415899325	-0.131490868665507	-0.31259951335046	-0.248062612106994	-0.361582999162824	-0.187577772837886	-0.0164647385751736	-0.297045560396301
D2CFI5	-2.93585601745281	-0.447045381365603	-2.87462181926953	-2.93652042001174	-0.247129599247497	-2.87152135332976	-2.97837669341694	-0.573832810187286	-2.93884579072311	-3.01259255418341	-0.577024559123777	-2.94836861644093	-3.01392135930729	-0.461182798322111	-2.94980811424166
Q16526	-2.93585601745281	-2.9024152775784	0.74898827675911	-2.93652042001174	-2.89045633750755	-0.472240425048208	-2.97837669341694	-2.95755927912939	0.12584848256235	-3.01259255418341	-2.96697144617155	-0.257828457180075	-3.01392135930729	-2.96652848846768	0.0129727126333735
Q5T3F8	-1.38644922508595	-2.9024152775784	-1.1800777413435	-0.614896292589501	-2.89045633750755	-0.915196366582404	-0.622619360685601	-2.95755927912939	-0.970369642924398	-0.224213808193657	-2.96697144617155	-0.533521909366685	-0.692297231885053	-2.96652848846768	-1.51460156863775
Q05D32	0.208667699501524	0.463310528457257	-0.278421572999714	0.281599791498393	0.404609133614078	-0.0451777668603565	-0.39159107613883	0.388883804271267	-0.527113139508117	-0.563461846542222	-0.744311758714463	0.109947074553481	-0.782005319331472	-0.423629743671207	-0.656068367669397
P17812	-0.0302619774383699	0.219738312995977	0.0436714308936404	-0.113342471581114	0.202955968144925	0.069007901391845	0.284610254196292	0.315048558438132	0.343385229413274	-0.857671532881997	-0.762810740970877	-0.738043626196645	-0.496064674477587	-0.439284152299057	-0.344189653322659
Q9NRF8	0.0205656421769384	-0.325040681537556	0.139076986016957	-0.0943435188717146	-0.287977678518838	0.439592823629714	-0.457391209607382	-0.336235885311207	-0.279790772098156	-0.262128065668044	0.241541148794337	-0.0300753662777651	-0.580380935557384	-0.54545232585622	-0.136125017272384
Q9P2B4	-0.443014558872311	-0.722891100100357	0.346701460193249	-0.614896292589501	-0.491175409225995	0.199552672619432	-0.86029667875794	-0.370773661851284	0.642764285034289	0.227954649160399	0.527520775826645	0.785246095649211	0.0316406981217922	0.521516812261175	1.59183033427092
G5EA30	0.0746581167921402	-0.0570706935884732	0.0817998403602202	0.0739937142332063	-0.0165874680022359	0.027725029644914	-0.347625630332555	-0.345660027271151	-0.219936956658558	-0.441489957027233	-0.232289333339228	-0.103024032451009	-0.389455799917561	-0.389153892426843	-0.297045560396301
H0Y623	-1.28592905148295	-2.9024152775784	-2.87462181926953	-1.11019824606392	-2.89045633750755	-2.87152135332976	-1.70206436930285	-2.95755927912939	-2.93884579072311	4.10282467740345	-2.96697144617155	-2.94836861644093	1.50807273823235	-2.96652848846768	-2.94980811424166
Q13616	-0.336516763618505	-0.397069587432824	-0.525074751518236	-0.412405718805616	-0.158929611199125	-0.338016497934074	-0.287836534156081	-0.257566238296445	-0.0903331855650591	0.125538301894547	0.0562831856918299	0.122705409508266	0.277935121311915	0.241984106498202	0.415917691793995
A0A0A0MTN0	-0.317674397284214	-0.246506682921946	-0.256440199100932	-0.356009219122279	-0.0831014154499478	-0.369302357266332	-0.422946991763982	-0.304796725284035	-0.486595707553078	-0.258970507172172	0.206333811121211	-0.169473226371075	-0.222380791192318	-0.0545854909084347	-0.155105373476734
Q13618	-0.213793259919811	-0.0918964411512195	-0.180931073019634	-0.268023838411885	0.056428930738479	-0.174679646298743	-0.32561413957158	-0.0900314817283325	-0.24200408369209	-0.230536397948313	-0.0931025766662314	-0.128355962751257	-0.266614069166418	-0.200272621166105	-0.132960411278439
Q13619	-0.0683282200517491	-0.196118453157414	-0.250156259879793	-0.277465401386786	-0.143149047366676	-0.312957887521832	-0.120358001899346	-0.124883389549005	-0.0491184428975245	-0.240017635349216	-0.0582030896069831	-0.175793697606741	-0.143223192207258	-0.235001762159256	-0.215126001409339
Q13620	-0.0366096344781291	0.0667259687663562	-0.0197721596435269	-0.110176833542334	-0.0641127510381441	-0.0230087481717125	-0.39159107613883	-0.0678319313038043	-0.24200408369209	-0.20207371775623	-0.260674621750566	-0.358445189266895	-0.108327319292856	-0.003747661592651	-0.312769989403392
Q93034	-0.0493010251559367	-0.196118453157414	0.0500229731312144	-0.24282967376185	-0.102077591517803	-0.130527376581341	-0.369618034604379	-0.377048078239929	-0.144143049958188	-0.306295729762425	-0.0994436487704885	-0.355306979330191	-0.361158805461937	-0.445543004658128	-0.506914841573099
Q86VP6	-0.308247901373508	-0.375170941409769	-0.247013703190226	-0.409276083843116	-0.363212001338926	-0.363048546408985	-0.662952451775016	-0.67310563711032	-0.552009340943496	0.343490806498517	0.45987263457136	0.430217131841282	0.117817750473541	0.184389199207371	0.121265911707539
O75155	-2.93585601745281	-2.9024152775784	-1.51485538845251	-2.93652042001174	-2.89045633750755	-0.661196363085479	-2.97837669341694	-2.95755927912939	-0.894211694851018	-3.01259255418341	-2.96697144617155	0.846814411277352	-3.01392135930729	-2.96652848846768	1.63440635251026
Q69YN2	-0.405481629605055	-0.53112414930092	-0.494004873816506	-0.424920074480944	-0.231401318882597	-0.218758799484408	-0.80500645406046	-0.608012211378102	-0.660580448955049	0.0776277025807949	0.328094024950082	0.237735538817894	-0.181245469726907	-0.0418836960669429	0.159568729605325
Q2TBE0	-2.93585601745281	-2.9024152775784	-0.512652358842158	-2.93652042001174	-2.89045633750755	-0.294146757288925	-2.97837669341694	-2.95755927912939	-0.657486543087319	-3.01259255418341	-2.96697144617155	-0.667009368805139	-3.01392135930729	-2.96652848846768	-0.569191168788639
P18846	-2.93585601745281	-1.05500941096426	-2.87462181926953	-2.93652042001174	-0.888515544193452	-2.87152135332976	-2.97837669341694	-1.37277392094014	-2.93884579072311	-3.01259255418341	1.59104026454465	-2.94836861644093	-3.01392135930729	-0.348346868299089	-2.94980811424166
P17544	-0.728613425866591	-2.9024152775784	-0.540592215479769	-0.421792114892879	-2.89045633750755	-0.11789930631853	-0.681540608081168	-2.95755927912939	-0.536452608597606	0.92541377251689	-2.96697144617155	1.08719982979893	0.499916880121345	-2.96652848846768	0.5382371864872
P16220	-2.93585601745281	0.0190535828376427	-0.057774116306306	-2.93652042001174	-0.0134164335862567	-0.372428627795646	-2.97837669341694	-0.292210266246642	-0.514654230236766	-3.01259255418341	-0.0867601765178801	0.600957510194159	-3.01392135930729	-0.526753273467413	-0.205657661606134
Q8N884	-2.93585601745281	-2.9024152775784	-0.0546091655798518	-2.93652042001174	-2.89045633750755	0.31458280192906	-2.97837669341694	-2.95755927912939	-1.5414307411795	-3.01259255418341	-2.96697144617155	-0.342750155521932	-3.01392135930729	-2.96652848846768	-0.889899269766618
P20248	0.10651837085656	-0.0539026724203433	-0.022940855331191	-0.0150515595957034	-0.0356066778815534	0.237855490517219	-0.0632587310985479	-0.194462403359143	0.401171652572978	-1.84447233548143	-1.5375881490106	-1.76325601313022	1.20412312379136	1.04951627175818	1.49037750909242
P24863	-1.62222545117917	-2.9024152775784	-2.87462181926953	-0.302626020407827	-2.89045633750755	-2.87152135332976	-1.04026040792477	-2.95755927912939	-2.93884579072311	-0.173582996867635	-2.96697144617155	-2.94836861644093	-1.14841866705963	-2.96652848846768	-2.94980811424166
Q15131	-0.464880524201932	-2.9024152775784	-2.87462181926953	0.11541786403419	-2.89045633750755	-2.87152135332976	-0.523006797204145	-2.95755927912939	-2.93884579072311	0.317788256534815	-2.96697144617155	-2.94836861644093	0.133799204572069	-2.96652848846768	-2.94980811424166
J3QR44	-0.411741316246682	-0.240213452615741	-0.0482782328001176	-0.440553540592854	-0.0862649829249813	0.027725029644914	-0.363336454170598	-0.0741763131199629	-0.134654436140541	-0.432081353293944	-0.492873533303791	-0.339609957628373	-0.184411792216627	-0.216063999952321	-0.297045560396301
Q9NYV4	-0.103180127872421	-0.123519887508539	-2.87462181926953	-0.271171407128993	-0.491175409225995	-2.87152135332976	-0.155198744986309	0.13266097763481	-2.93884579072311	-0.438354159662229	0.0913442448228645	-2.94836861644093	0.0507729139781679	0.347796176573235	-2.94980811424166
Q14004	-0.468002511585689	-0.506246150365753	-0.0261092141114732	-0.0563091503580745	-0.356951482111862	0.199552672619432	-0.869494801253636	0.0211249328321436	-0.175748914952863	-0.205237632125802	-0.511601549958755	-0.648435708659117	-0.868217810499477	-0.0609344484532446	-0.81638706489576
Q00537	-2.93585601745281	0.55018782393728	-0.642705779293703	-2.93652042001174	3.85061331697177	-0.0578382563604912	-2.97837669341694	0.514372585313369	-0.352060173445004	-3.01259255418341	0.418045699034261	0.35632532966504	-3.01392135930729	1.039756507835	0.105318726049327
Q07002	-0.728613425866591	-2.9024152775784	-2.87462181926953	-1.06196071686676	-2.89045633750755	-2.87152135332976	-0.416679055148897	-2.95755927912939	-2.93884579072311	-0.454029088375473	-2.96697144617155	-2.94836861644093	0.0539626443233202	-2.96652848846768	-2.94980811424166
Q9BWU1	-0.897327852197714	-2.9024152775784	0.241142832292501	-0.931533862184451	-2.89045633750755	0.11989114661364	-0.690828169468829	-2.95755927912939	-0.345784153612372	1.08483672996576	-2.96697144617155	0.00487393080068071	-0.257141394425176	-2.96652848846768	-1.08732315582885
G3V5T9	-0.0556447477991404	0.139959110730972	-0.0514438708388974	-0.144979851896766	-0.102077591517803	-0.146304305427693	0.217329471064443	0.302221217189089	0.0175758689066346	-0.789932866726321	-0.552124739097301	-0.790374043592739	0.852631975840865	0.964978799036543	0.593063746972293
O75956	-0.43988913803392	-2.9024152775784	-2.87462181926953	-0.67371724579444	-2.89045633750755	-2.87152135332976	-0.0155958665419056	-2.95755927912939	-2.93884579072311	0.250394393429823	-2.96697144617155	-2.94836861644093	0.748849052465502	-2.96652848846768	-2.94980811424166
H0YN33	-2.93585601745281	-2.9024152775784	-0.149404771367453	-2.93652042001174	-2.89045633750755	-0.240770290245383	-2.97837669341694	-2.95755927912939	0.132228235226086	-3.01259255418341	-2.96697144617155	0.0494098731332919	-3.01392135930729	-2.96652848846768	0.631801961515742
P11802	-1.20550356653631	-1.24357781875377	-0.174628778436579	-1.15226945698698	-1.16010388659106	-0.909121982636501	-0.939848528161843	-0.845611890126412	-0.355197582480301	0.646582627209383	0.756928048335455	0.304999748620713	1.70796490512464	1.98517745242975	0.89402732670056
P42773	-1.80161586763459	-1.59453583206304	-1.21281274995482	-1.79382344645655	-1.51912112638752	-1.33094192709836	-1.95047440576126	-1.54562577310477	-1.42764026747534	2.66374822462265	1.77459633392051	2.33233052101885	1.31185478106157	0.637692697560172	0.712601444317256
Q00534	-0.897327852197714	-1.02785557443342	-2.87462181926953	-0.852142778476055	-0.997765577517651	-2.87152135332976	0.800597760963513	-0.140711576166172	-2.93884579072311	0.569017521573994	0.024441053771857	-2.94836861644093	1.73420768123312	1.23194385386139	-2.94980811424166
P50613	-0.483605934282774	-0.155107987437519	-0.388029923076743	-0.0277520634471775	-0.203066390670939	-0.215612758673315	-0.0949937274075087	-0.254414532243624	-0.188381302207749	-0.186248967713998	-0.222820993536024	-0.361582999162824	0.400048708913305	0.534411532932389	-0.400644712643793
P50750	-0.614231890030567	-0.368910422182705	-0.369276129123954	-0.371688201811497	-0.621469772527482	-0.400545860078889	-0.49803264811382	-0.414660534332916	-0.436626794659679	-0.119692522276947	0.203134765658427	0.324239221126592	0.178583866513234	0.267609693291713	0.322799723325865
P46527	0.192687638631401	0.206961566268588	-2.87462181926953	-0.167105204775666	0.00561670634411492	-2.87152135332976	-0.591540243637321	-0.682387353742118	-2.93884579072311	0.391724436050745	0.56622061186607	-2.94836861644093	-0.908104418577436	-0.697541923487613	-2.94980811424166
P42771	-1.80161586763459	-1.13016073907637	-2.87462181926953	-1.77405661572896	-1.63703304347045	-2.87152135332976	-1.23008259185767	-1.05881982089837	-2.93884579072311	0.620714719833784	0.472750322879374	-2.94836861644093	0.0507729139781679	0.566663569569935	-2.94980811424166
H0YCE5	-0.747097024682405	-2.9024152775784	-0.611818645052224	-0.593181747051091	-2.89045633750755	-0.469128171204259	-0.808082638424999	-2.95755927912939	-0.774702529927691	0.0712444684273482	-2.96697144617155	0.0144122104341005	0.159383897985465	-2.96652848846768	-0.110798556925886
P61024	-0.405481629605055	0.17184906204457	0.113608146295048	0.0230806663828375	0.321258531188318	0.123073988165984	0.927141004306573	0.440323491110631	0.675068938685021	-1.51604444891935	-1.56955639662793	-1.31624299393099	0.326096083988795	-0.780848287179134	0.551131907158413
Q00535	-0.814708876094361	-0.368910422182705	-0.481564039439188	-0.583868453076428	-0.287977678518838	-0.162072080658281	-0.72484489512805	-0.289062697529535	-0.774702529927691	-0.224213808193657	0.0849668378743841	0.0685151625547839	-0.288704311405222	0.146042117523943	-0.444462424096086
O14976	-0.257914452752134	-0.368910422182705	-0.124157330754164	-0.23022359559076	-0.291117083673249	-0.139994627021338	0.194928563875821	-0.00431673188777953	0.132228235226086	-0.659940587248092	-0.373909809060808	-0.358445189266895	-0.19390870561762	-0.0799734961708115	-0.205657661606134
P51946	-2.93585601745281	-0.493796233078462	-2.87462181926953	-2.93652042001174	-0.466264777021206	-2.87152135332976	-2.97837669341694	-0.542712572055145	-2.93884579072311	-3.01259255418341	-0.632941842381791	-2.94836861644093	-3.01392135930729	-1.04659903481172	-2.94980811424166
O60563	-0.374158379184768	-0.876092121550344	-0.580882072697265	-0.487389712370558	-0.732461764659359	-0.409910522023929	-0.491784797224154	-0.580051398897694	-0.583088457991776	0.176712001704867	-0.0867601765178801	0.472037996580833	0.603224956979874	0.877306952474535	0.855102211669837
Q8ND76	-0.1095124309834	0.149523006467536	-0.136783956039459	0.0167221272298702	0.126427441488163	-0.073656090118898	-0.319321674791981	-0.386456681973218	-0.370878585950125	-0.0561708945536603	-0.0804164538746763	-0.0776704493408957	-0.56479065166611	-0.579692038688067	-0.456966655661161
P0DN79	0.982655155971336	0.92195444231915	1.19675424073571	0.832731061935321	0.794599327210378	1.09248761095785	0.574176883537227	0.524039982275137	0.668606373113398	-1.60937264810448	-1.28136364973555	-1.69208739742559	-1.52908485332027	-1.31660152249782	-1.73060772739973
P32929	-0.210638969550736	0.0794505433447666	-0.0894045441502111	-0.167105204775666	-0.0292682785965846	-0.152612519265211	-0.287836534156081	-0.389592074356405	-0.756243861539176	-0.17991666460302	0.0977228271139144	-0.103024032451009	-0.266614069166418	0.174798659022417	-0.541189069741724
P01040	-2.93585601745281	-0.906564261410994	0.0119331730273458	-2.93652042001174	0.0691447488870272	2.13934825526211	-2.97837669341694	0.598221959270559	0.937446354391619	-3.01259255418341	-1.24558050620079	-0.645338403492358	-3.01392135930729	1.22868230587231	2.3374780387535
P04080	-0.342794380342068	-0.506246150365753	-0.397401055426586	-0.384224073374135	-0.350689302793395	-0.294146757288925	-0.110848896015878	-0.524018855379482	-0.295519052463057	-0.0466316737721258	-0.194396527337357	-0.039600259876367	-0.168576775317372	-0.165500353742255	-0.113965561015781
P01034	-0.0905114334628857	-2.9024152775784	-0.297247223228686	-0.126001583584566	-2.89045633750755	0.126257136244458	-0.569757648917003	-2.95755927912939	-0.05229079842624	-0.24317733894733	-2.96697144617155	-0.0808408190398722	-0.231865203072201	-2.96652848846768	0.197912449637704
P21291	-1.19653583458314	-1.14514110472811	-1.21281274995482	-1.20915583232985	-1.1391695607919	-1.24532365328597	-0.78653839080729	-0.700937518201667	-0.427245445192313	0.691881594939447	0.760166266646649	0.950653340106488	1.75717503332145	1.83738622996648	2.53520381235573
F8VW96	1.41932554394264	-2.9024152775784	0.603754754397837	1.75257097315416	-2.89045633750755	1.11199631454548	0.00985327214763653	-2.95755927912939	-0.685313992434224	-0.557222657970614	-2.96697144617155	-1.34585302925181	-0.831319430123359	-2.96652848846768	-0.708631183484685
Q9UHD1	-0.539686890240166	-0.37830057637227	-0.32545841767166	-0.580763087280406	-0.375728032388689	-0.419271270159731	-0.215279817646688	-0.194462403359143	-0.166270871888921	-0.513499828649287	-0.203874570401299	-0.317617553356549	0.558001337223165	0.363852322250539	0.303560250819986
B7Z4W5	0.442729730829406	-2.9024152775784	0.397986018297998	0.425990997539149	-2.89045633750755	0.96906936491841	-0.32561413957158	-2.95755927912939	-0.657486543087319	-0.271598577434983	-2.96697144617155	0.55257140495914	-1.26562725774803	-2.96652848846768	-0.0664251482322296
Q9Y697	-0.414870533643253	-0.400196281514963	-0.431728546600967	-0.434301423948309	-0.544013701393327	-0.549897225907524	-0.641244537558982	-0.480338515286452	-0.869765337070728	0.578706764145743	-0.0200861779255165	0.478475464301976	0.188187486390365	0.309286822615596	-0.0283392538256199
Q9Y4P1	-0.449264121260025	-1.01274792979879	-2.87462181926953	-0.599388264153787	-0.769309196149105	-2.87152135332976	-0.0981654237632698	-0.323664879525477	-2.93884579072311	-0.122865206357819	-0.458498639250767	-2.94836861644093	0.143391404216321	-0.28543783968737	-2.94980811424166
P49589	0.116082266593124	0.0953632119958276	0.25072666354684	0.0294404603995385	0.12324246777893	0.209124485239251	0.150166962667272	0.0975675611615934	0.11309249332282	-0.85152390115902	-0.79360120681507	-0.701015250496745	-0.778918858661269	-0.740783856084249	-0.724063481858224
Q6NVV7	-2.93585601745281	-0.621056029942603	0.28269094425409	-2.93652042001174	0.0214866600516959	-0.0768186125648412	-2.97837669341694	-0.36135903285958	-0.0618058868018163	-3.01259255418341	-0.71652911320578	-0.888459771965891	-3.01392135930729	-0.231846375635363	-0.378705517085485
P52943	0.0905844922951056	0.334927284569742	0.532912631063461	0.239984154934587	0.411027866894953	0.401086484237759	1.49125186156503	2.13552394313779	1.58969598894318	-1.82464452838646	-1.73067632987818	-1.66058994214852	-1.49391189562145	-1.38174313027843	-1.30284986197031
Q96HD1	-0.239014310421786	-0.471991585625898	-0.114683577886523	-0.499862821614877	-0.562630420173775	-0.190430704549452	-0.64434708962718	-0.140711576166172	-0.235701043837344	-0.340948023853394	-0.096273279071512	-0.0491222334662524	-0.0670360910612627	-0.152845391498409	-0.167751958006565
Q6UXH1	-0.0429559855463487	0.082632461429479	-0.0134337603585582	-0.179740455129624	-0.0292682785965846	-0.0546736503665452	0.0162186480788112	0.0497704873817207	0.0493841748414619	-0.463429152585541	-0.377048018997511	-0.342750155521932	-0.449089141107049	-0.436154100619929	-0.334767874995319
Q9UPY5	-0.160121040095079	-0.0982239229958249	1.33037402779132	-0.176582178628739	-0.488063155382047	0.910694454847125	0.561268353615725	0.145430893118337	1.3608006936481	-0.986269398155355	-0.989375665487771	0.468819608566032	1.00863068249742	0.835139226113691	1.69994233145148
P00156	-1.12758019164993	-2.9024152775784	-0.860494477569379	-1.08610001602467	-2.89045633750755	-0.793264256348074	-1.03722713635437	-2.95755927912939	-0.842220421222101	1.02948500950662	-2.96697144617155	-0.147340481715504	0.522497086512344	-2.96652848846768	0.146796527359811
P31930	-0.235862976619861	-0.580791150156155	-0.484674932221756	-0.189213129870866	-0.416358424639796	-0.303554148556778	-0.526126610246903	-0.449086472208611	-0.330087131910553	0.131931162770926	0.212732718039276	0.375588997073679	-0.253983117924291	-0.111678828841684	0.0511538292910219
P22695	-0.358481421411968	-0.397069587432824	-0.515758655063563	-0.443678961431245	-0.369470853697997	-0.334885615363658	-0.372758232497938	-0.244957188257829	-0.330087131910553	0.472229616401278	0.36983354206376	0.378800472872713	0.0731071362392921	0.0408012780434296	0.0734465176217195
A0A096LP55	-0.229559193031826	-0.180352520045398	-0.190381709518263	-0.555903474558722	-0.108400181272459	-0.0799807852147886	-0.13619979227691	-0.367635851955354	-0.169430575487036	-0.0116306106507262	0.556542733747516	0.324239221126592	-0.0384184465319651	-1.18227752544292	-0.12346452777225
P14927	-0.392957272656333	-0.493796233078462	-0.556097873229008	-0.65206677799267	-0.584328337631738	-0.574685267993996	-0.569757648917003	-0.586268150851916	-0.607918266756214	0.498020804516167	0.582354680463542	0.462383526721441	0.496691999392279	0.309286822615596	0.506015886107378
O14949	-0.311390458063075	-0.290516025720156	-0.534386640040857	-0.48115052379895	-0.275416098261213	-0.466015465495306	-0.460520008587231	-0.405262932491784	-0.374013572522866	0.401377514037192	0.450216778835415	0.562244742258642	0.300403305733623	0.146042117523943	0.361306062717821
Q9UDW1	-0.0936791163127807	-0.51557882779878	-0.306654614496539	-0.534127237886236	-0.741680829265002	-0.494013473098068	-0.538601478416667	-0.495948447823556	-0.326946538864871	0.798803528231055	0.411614302110666	0.957149081282579	0.36466438897492	0.502181355450449	0.297149151685248
P47985	-0.623531002274057	-0.493796233078462	-0.441081395519616	-0.580763087280406	-0.30994513661809	-0.437980929579855	-0.504278780549181	-0.514666006460833	-0.414731089516986	0.404595670823556	0.834696268409826	0.714040942117983	-0.00659159279618143	-0.0958303213676473	-0.139289277814482
P00167	-1.14260071135672	-1.04596387496069	-1.03022984712697	-0.965004989077185	-1.0490776157283	-0.972781895098741	-0.814233432621516	-0.915978433149069	-0.866707013867296	0.572247062659528	0.663103234649524	0.979889396463538	-0.317079652276272	-0.433023633071992	-0.234052835984763
J3KNF8	-0.327097358640249	-0.237066264695646	-0.441081395519616	-0.195526443263318	-0.466264777021206	0.199552672619432	0.230135901548948	-0.188144063893315	-0.125162693753838	-0.262128065668044	-0.162780091588977	-0.41486376104524	0.0284530290020738	-0.197113273231607	-0.0124563900645047
P99999	-0.0524730514433795	-0.0982239229958249	-0.171477072383758	0.0421637919497932	-0.048279436367525	-0.168376606443998	0.403424634936729	0.60144983138501	0.687996497289439	-0.900645165180427	-0.919283532338641	-1.02843916278497	-0.492935875497739	-0.389153892426843	-0.45384123482277
Q9Y2R0	0.668365168575047	0.666278708724826	0.771617822699138	0.284802859451033	0.327663874002583	0.359412709406444	0.451686466037926	0.569180645492844	0.536308317130023	-0.466561686812227	-0.480379549978765	-0.352168370171119	-0.0384184465319651	0.00579343555044338	-0.0219870687993755
X6R5Z6	-0.0270876608882434	0.354159024372568	0.0786207279720865	-0.346596992837705	-0.0609467704168858	-0.143149648916755	-0.404138298895759	-0.449086472208611	-0.304951391119197	0.391724436050745	0.776360165313339	0.801441856878102	0.175383196580979	-0.102170727362385	0.172345476332715
Q96BR5	-0.128501095395203	-0.583891331537878	-2.87462181926953	-0.277465401386786	-0.250274099518317	-2.87152135332976	-0.544836269667028	0.161399700827071	-2.93884579072311	-0.0434513078386546	-0.47725498228834	-2.94836861644093	-0.21921861854237	0.344585688491796	-2.94980811424166
Q96I36	-0.888168103619901	-2.9024152775784	-2.87462181926953	-0.925440586874684	-2.89045633750755	-2.87152135332976	-0.41040948864395	-2.95755927912939	-2.93884579072311	0.00110625110307656	-2.96697144617155	-2.94836861644093	0.297192817652185	-2.96652848846768	-2.94980811424166
Q7KZN9	-0.163281098618617	-0.356384410207216	-0.165172546598042	-0.334041761023027	-0.484950449673094	-0.347406652123639	-0.126695729478602	-0.0329144867286513	0.135418548899854	0.308153829666201	0.145599159820078	0.263346252254939	0.0475834762258885	0.283634197734894	0.181930995539177
Q49B96	-2.93585601745281	0.0667259687663562	-2.87462181926953	-2.93652042001174	0.57503170925456	-2.87152135332976	-2.97837669341694	0.299015022821572	-2.93884579072311	-3.01259255418341	0.398754359864105	-2.94836861644093	-3.01392135930729	0.216375536039838	-2.94980811424166
C9J8T6	3.09057111127797	2.36511061031947	-2.87462181926953	1.09904802622812	0.145543604079017	-2.87152135332976	-1.12192529079923	-1.08903821735163	-2.93884579072311	1.75194127354088	0.974284644406736	-2.94836861644093	-0.332830710526981	-0.382880280224873	-2.94980811424166
Q5RI15	-0.0968464601370361	-0.299936618589681	-0.155712985204972	0.0517095455528316	-0.0925910742966854	-0.184131406493152	-0.638141514188268	-0.439702594299685	-0.317522396904927	-0.0370896414080778	-0.108952754653957	-0.0205475709986485	-0.332830710526981	-0.429892750501575	-0.431951429411952
P00403	-0.371023799252563	-0.240213452615741	-0.0166031277519347	0.0453454009114204	-0.13999184899219	-0.073656090118898	-0.798852515938898	-0.728729195573469	-0.663673865335838	0.279263926435802	0.283191240031029	0.346696854680699	-0.480416503911603	-0.316911591486368	-0.353607867971846
P13073	-0.342794380342068	-0.246506682921946	-0.23443958128029	-0.0531374540023134	-0.206216227756289	-0.133683490099699	0.124613478830791	-0.0868611120293559	0.148182704823474	-0.13872368467809	0.161572209912662	-0.141013694383327	0.0412054809836905	-0.0863172188140154	-0.0378651166824102
P20674	-0.676143797554744	-0.387686972459533	-0.765739927106225	-0.56212114581271	-0.441325629866368	-0.747306544099413	-0.422946991763982	-0.162856538364468	-0.424117485604249	-0.141894387083371	-0.162780091588977	-0.248375575607985	-1.03632557862352	-1.00412911777442	-1.0812870524639
P10606	-0.0366096344781291	-0.101387142852968	0.123156670304698	-0.201838307179422	-0.322489132734566	-0.171528312496818	-0.227912204901575	-0.414660534332916	-0.442878911304224	0.263222756899872	0.12644085948093	0.359535320695642	-0.595960148133455	-0.709906727539959	-0.594050781510322
P14854	-0.352207809209998	-0.35951653278192	-2.87462181926953	-0.30576935692736	-0.38511064736198	-2.87152135332976	-0.466776347886139	-0.398995813321458	-2.93884579072311	-0.18308298709274	0.174355701318552	-2.94836861644093	-0.238186381949565	-0.891330830141821	-2.94980811424166
P09669	-0.172759141682559	-0.208724531328503	-0.453545656658063	-0.141817679246818	-0.0862649829249813	-0.309823715061725	-0.290986746580324	-0.364497642018651	-0.298663552733876	0.138325133491648	0.276780658617324	0.148236025160538	-0.0574996996775476	-0.0641084398774287	0.0129727126333735
O14548	-0.985603012342754	-1.93263628240155	-0.945601698988161	-0.922393078311595	-1.22270188577372	-1.20971228401505	-0.268927420745453	-0.464717820548894	-0.361471194682271	-0.290529796650409	-0.251216167914653	-0.524177055954586	1.05419871319267	0.479633493262895	0.871317931695094
H0UI06	-0.81777600279381	-0.695172685992179	-0.655046569492305	-0.894939574031419	-0.710932160029514	-0.756507923141796	-0.869494801253636	-0.771879077840842	-0.128326954295935	0.0138479555645069	0.196737493630323	-0.295606062595575	-0.840551119950817	-0.626293309239014	-0.460091650358451
P15954	-0.955219172426088	-0.909608271800948	-2.87462181926953	-1.20915583232985	-1.29976391074137	-2.87152135332976	-1.02508799834967	-1.09205658688173	-2.93884579072311	-0.472825519469249	0.0148943747516147	-2.94836861644093	-1.29551620126271	-1.38174313027843	-2.94980811424166
O00483	-0.68541368448704	-0.732121222586458	-0.881814813492079	-0.873554933634738	-0.879376504370494	-0.854345923947259	0.172540994258117	0.318256031953887	0.148182704823474	-0.547860602590585	-0.355072194313307	-0.452401737022044	-0.458491657654339	-0.152845391498409	-0.297045560396301
P53701	-0.598723861594853	-0.571487753611498	-0.7350605899361	-0.499862821614877	0.0087900454671266	-0.294146757288925	0.18853074572203	-0.0456162815701434	0.0207552956714677	-0.469693809386931	-0.358212787358989	-0.383536398240686	-0.203402522880118	-0.124351587327656	-0.167751958006565
P08574	-0.897327852197714	-0.574589360244619	-1.00911912702186	-0.679898659084018	-0.331892871699619	-0.930371796267195	-0.538601478416667	-0.458466553595273	-0.442878911304224	0.740457627506701	0.592037664342854	0.575145563478132	0.432240622423284	0.315702531668702	0.725540909378203
E9PHG5	-0.276800998827852	-0.177198229676323	-0.259581580023186	-0.107010852921076	1.03455256460949	0.439592823629714	-0.262621415160042	0.183767868360708	-0.567554662445635	0.064862389851453	-0.108952754653957	-0.25152690940991	-0.146393561906235	-0.0799734961708115	-0.249815073408712
Q96SQ9	-1.04014122025247	-1.20489102422282	-1.28097472828341	-0.974121049318478	-0.888515544193452	-1.32800024590379	-1.37881802087284	-1.38162885386471	-1.24430171279709	1.37527333125663	0.818485896632726	2.72467191215813	1.23675409071548	0.964978799036543	1.98218241997363
Q7Z449	-2.93585601745281	-0.362648242864238	-2.87462181926953	-2.93652042001174	1.46145746102775	-2.87152135332976	-2.97837669341694	0.0306706864351819	-2.93884579072311	-3.01259255418341	-0.0232643432045206	-2.94836861644093	-3.01392135930729	1.60130846198635	-2.94980811424166
A0A0D9SFG6	-2.93585601745281	-2.9024152775784	-0.774933140935876	-2.93652042001174	-2.89045633750755	-0.608718179112463	-2.97837669341694	-2.95755927912939	0.327347864562221	-3.01259255418341	-2.96697144617155	-0.399205214843066	-3.01392135930729	-2.96652848846768	-0.0949584546156592
O43739	0.613470109182282	-2.9024152775784	0.690843665652233	0.658009057821409	-2.89045633750755	0.735930810506745	-0.659852747376419	-2.95755927912939	-0.623421549081191	-0.619534774353069	-2.96697144617155	-0.645338403492358	-0.93260426756316	-2.96652848846768	-0.705543216030084
P32927	-1.53844096790919	-2.9024152775784	-2.87462181926953	-1.79946231201683	-2.89045633750755	-2.87152135332976	-1.02508799834967	-2.95755927912939	-2.93884579072311	3.30811848026489	-2.96697144617155	-2.94836861644093	-2.26106847550878	-2.96652848846768	-2.94980811424166
Q8IUI8	-0.623531002274057	0.206961566268588	-1.32227102590462	-0.227071147340258	0.0596074123849571	-1.23049834467221	0.140582286539525	0.299015022821572	-1.32745498025853	-0.287375506281334	-0.676327553716843	3.87880990284607	-0.136881455385999	0.133268775534733	-1.14153228843878
P21399	-0.160121040095079	-0.151950789063034	-0.253298425451341	-0.170264552710164	-0.124200470205974	-0.143149648916755	-0.936795847436614	-0.943431937429245	-0.964290481781514	0.714545158634791	0.685735570801758	0.617096868480827	-0.27292738255887	-0.298031906867826	-0.275015255950994
Q14204	-0.408611681284182	-0.350118930940788	-0.334854784555369	-0.434301423948309	-0.391363611973433	-0.356793048210902	-0.357053299598753	-0.326808216045009	-0.235701043837344	-0.0847715087411237	-0.0486781960083814	-0.06181362414406	0.143391404216321	0.117308534143072	0.181930995539177
Q13409	-0.295673779463573	-0.0126879297528085	-0.190381709518263	-0.487389712370558	-0.212514772806879	-0.152612519265211	-0.300435128716263	-0.0360904187133532	-0.077657731812144	-0.198909457214133	-0.121626862181625	-0.00148334819490033	0.105037620649168	0.232378882830062	0.0256947985336706
Q9Y6G9	-0.36161762293163	-0.33758305937815	-0.265863160456967	-0.449928523818959	-0.300532910333515	-0.381804889446557	-0.0854766615104781	0.0306706864351819	0.0398384212384235	-0.100649556624158	-0.162780091588977	-0.153665875676008	0.00933327255608358	0.158819994348683	0.105318726049327
O43237	-0.68232421916392	-0.490682626363401	-0.3505071180634	-0.723112519845316	-0.444444566995852	-0.359921007798967	-0.322468098760487	-0.222877166297072	0.0462019482847629	-0.170415653043379	-0.0455025857555094	-0.0649856504315028	0.0475834762258885	0.16840635484265	0.191519033248442
A0A0G2JQH3	0.888513702444737	-2.9024152775784	-0.419251923056733	1.58220000039128	-2.89045633750755	1.76839609544219	2.93900913179935	-2.95755927912939	0.487998290019795	-1.10780190714142	-2.96697144617155	-0.109359059125159	-1.8712243857521	-2.96652848846768	1.43478879504036
Q7L576	-0.0651578503527723	-0.35325187598053	-0.0102640581642273	-0.290048795156356	-0.25970527442317	-0.171528312496818	-0.473031003271365	-0.514666006460833	-0.492834020211412	0.0489122813497762	0.190341317352068	0.0398613491236423	-0.162240395368959	-0.133852598887296	-0.425693413035532
Q8NE35	-2.93585601745281	-0.903519665191238	-2.87462181926953	-2.93652042001174	-1.24943332884999	-2.87152135332976	-2.97837669341694	-0.411528411758212	-2.93884579072311	-3.01259255418341	-1.0652067042678	-2.94836861644093	-3.01392135930729	0.0726585276844944	-2.94980811424166
P16333	-0.533462835327302	-0.664325813007361	-0.3473774831009	-0.0943435188717146	-0.350689302793395	-0.608718179112463	-0.104507823911621	0.263764000333383	0.0175758689066346	-0.0879477617826665	-0.0645513975812934	-0.0649856504315028	0.726171099525209	0.421704709861129	0.457726336091328
Q8WWK9	-0.156960627382951	-0.224473712877722	-0.906145671470812	-0.24282967376185	-0.344425470136373	-0.869580560015665	0.506445477167747	0.00204180726518795	-0.292374165867726	-1.7677375093596	-1.40873034061397	-1.1851043280799	2.09232040014567	0.754132975825472	-0.312769989403392
Q07065	-0.561456743253776	-0.574589360244619	-0.562296804090775	-0.552793951069637	-0.599812445052847	-0.552997407289247	-0.432345826045757	-0.477215233826274	-0.508422098770614	0.314576535130238	0.324885034447661	0.417357189594721	0.319671417893612	0.357429125046927	0.406275246440265
Q14008	-0.245315858191952	-0.25594365272301	-0.312924181001486	-0.330901959092742	-0.262848221428253	-0.322357951731899	-0.110848896015878	-0.0424413168110023	-0.0364257421328574	-0.4947358693537	-0.314208892326191	-0.333328377194592	-0.187577772837886	0.0471703168187998	-0.180392899005582
P28838	0.0332852288919439	0.0317592344239033	0.0627299049076277	0.11541786403419	0.35329576728132	0.142177451956718	-0.0759566448266831	-0.0456162815701434	-0.0300774341585473	-0.35983000033805	-0.342505886781815	-0.342750155521932	-0.313928318474347	-0.168663225256816	-0.199343625726296
Q9H0P0	-0.261063159162144	-0.0253753736571002	-0.0451122521788594	-0.100677866785865	-0.350689302793395	0.027725029644914	-0.208961478180861	-0.137546625439718	0.138609153311748	-0.497864249064544	-0.442856744965422	-0.424253915234806	-0.797430038961488	-0.51115859225489	-0.603365478127433
O00154	-0.635923109670994	-0.506246150365753	-0.444198127317028	-0.583868453076428	-0.43508644129476	-0.4348637549329	-0.544836269667028	-0.370773661851284	-0.499070575722842	0.211934056843106	0.392325822755761	0.228135958505397	-0.00659159279618143	-0.0132859412260708	0.000255635650851052
P53384	-2.93585601745281	-0.240213452615741	-2.87462181926953	-2.93652042001174	0.0500729172140577	-2.87152135332976	-2.97837669341694	-0.131215692659983	-2.93884579072311	-3.01259255418341	-0.307916427546592	-2.94836861644093	-3.01392135930729	0.187586599284735	-2.94980811424166
H3BNS4	-2.93585601745281	-0.114036531588646	-0.422371736099492	-2.93652042001174	0.391774682628833	0.413917901256119	-2.97837669341694	-0.455340283065959	-0.0205525405599453	-3.01259255418341	-0.326789208182312	0.613868576399468	-3.01392135930729	0.0344334550649973	-0.139289277814482
Q96KP4	-0.367888812679821	-0.328176883057218	-0.221859265424169	-0.299482295173476	-0.297394700396812	-0.234483228491499	-0.114018932311639	-0.0900314817283325	-0.0839961310971128	-0.192579900493732	-0.153288349202274	-0.207374639692508	0.0188918059355096	0.0312500011065403	0.0925662740677099
P49902	-0.380426315799853	0.251699810174022	-2.87462181926953	-0.453052663635248	-0.158929611199125	-2.87152135332976	-0.17734855869151	-0.598696114923429	-2.93884579072311	0.0776277025807949	0.0817785767119399	-2.94836861644093	-0.171744458167267	-0.035530869600733	-2.94980811424166
Q69YQ0	-0.539686890240166	-0.759783155421214	-0.422371736099492	-0.57144419954645	-0.519165209230076	-0.400545860078889	-0.566644042201943	-0.608012211378102	-0.464747877855355	0.125538301894547	0.132825817830868	0.247337548040449	0.888348384467138	0.602165497835538	0.822684176626027
Q8N465	-0.380426315799853	-2.9024152775784	-0.353636335459971	-0.271171407128993	-2.89045633750755	-0.0957863759720356	-0.737199762659964	-2.95755927912939	-0.626520775544361	0.301732110857511	-2.96697144617155	-0.542862728606473	-0.423997932133257	-2.96652848846768	-0.531846903067819
O43175	1.83524037517593	1.80635188151994	1.99495640776298	1.66079794786301	1.69703394788861	1.74545597801254	0.858969475968324	0.701615902263398	0.717095209998138	-2.33387261584428	-2.21411856237303	-2.23799631751121	-2.32730524185256	-2.20033637439182	-2.26582531480807
Q02338	0.41701367587998	0.534086726524674	0.2379487867221	0.134553605937456	0.366117964443412	0.075363914916266	-0.189997947427188	-0.140711576166172	-0.0205525405599453	-0.694068608142889	-0.567690517889991	-0.536635965225937	-1.07277180224472	-0.961541930640392	-1.03896379722427
B5MC82	0.898245777282704	0.705036886258114	0.410817435316358	0.313642266190835	0.481698963018245	0.394672301955568	0.207727461841888	0.276578902630005	0.317728511227852	-0.839222314826929	-0.682517804152476	-0.446149620377499	-0.93260426756316	-0.666595580685869	-0.494438218028866
Q8TEA8	-0.663777017986395	-0.164577414348329	-0.771869283504297	-0.484270336841708	-0.456915913757643	-0.347406652123639	-0.967296860279879	-0.0487909225648272	-0.786997791302867	-0.513499828649287	0.408398959330752	-0.508593401440662	-0.505448552386514	0.149236163094343	-0.428822630432103
Q96EP5	-0.0651578503527723	0.505119172754591	0.069085283697501	0.0676252827144631	0.404609133614078	0.2027429862932	-0.369618034604379	-0.112214695139469	-0.389682389125246	-0.240017635349216	-0.367632192337244	-0.292460021784481	-0.886638342086897	-0.557909443967749	-1.05106865601063
Q5BKZ1	-0.00168150545050896	0.11765377715547	0.0754419306229836	0.102666596140436	0.155105719921534	0.081721193911847	-0.335049955156882	-0.200779314247273	-0.323805551476772	-0.510373558119974	-0.301622433288798	-0.264128506689668	-0.941782582451478	-0.823896366310501	-0.776437874885181
Q9UKG1	-0.100013464226931	-0.293656618765837	0.164565196882652	-0.103844530431355	-0.403864441314769	0.059476265537185	-0.208961478180861	-0.414660534332916	-0.197851813974688	-0.246336686881829	0.120057049375039	-0.0966876525025965	-0.846702964178926	-1.03750836818632	-0.908227268261335
Q8NEU8	-1.0461886696732	-1.43220020432932	-2.87462181926953	-1.12824459420886	-1.31747603914649	-2.87152135332976	-1.83285881563235	-2.0399579304248	-2.93884579072311	2.38012027950065	2.30714093586249	-2.94836861644093	0.684079194903494	0.370276499767625	-2.94980811424166
Q96GG9	-0.558348137221111	0.296492093719349	-0.158866541012631	-0.509213016112486	-0.328758699239512	0.0150336389671066	-0.755717005959852	0.392096988269599	-0.264052932432447	0.099978051808219	0.795798965601248	-0.039600259876367	-0.00977565658108883	1.58820835543414	0.570480536265615
Q9BTE7	0.253448538435465	0.325314928059907	0.0817998403602202	0.163276843990674	0.218920506339431	-0.130527376581341	0.220530677880807	0.0593244998663236	-0.298663552733876	0.746937597136415	1.00353978349709	0.327446694642347	0.545087751207108	0.322119253126222	0.367727286606519
Q9H773	0.00785108551421887	0.194189364023074	-0.00392365216949009	0.0230806663828375	0.193380685103202	0.148547701404101	-0.357053299598753	-0.367635851955354	-0.330087131910553	-0.4947358693537	-0.134295556591161	-0.289313597815976	-1.0879320737362	-0.967632876080525	-0.941775209434187
Q8TEB1	0.911224319633346	-2.9024152775784	-2.87462181926953	0.45492906720213	-2.89045633750755	-2.87152135332976	0.159754162661016	-2.95755927912939	-2.93884579072311	-0.0307267332602441	-2.96697144617155	-2.94836861644093	-0.536700595464354	-2.96652848846768	-2.94980811424166
A0A087WT20	-0.298817892614542	-0.406448398159508	-0.272143160280811	-0.280611825355292	-0.431966191622023	-0.0673299987471941	0.194928563875821	-0.07100428683252	0.410810476675879	0.0297818341259615	-0.314208892326191	-0.308186378451696	-0.0225088593638892	-0.253926397596121	-0.167751958006565
Q9NXF7	-2.93585601745281	-0.240213452615741	-2.87462181926953	-2.93652042001174	0.404609133614078	-2.87152135332976	-2.97837669341694	-0.697847059231327	-2.93884579072311	-3.01259255418341	-0.790524498977576	-2.94836861644093	-3.01392135930729	-0.817752980225133	-2.94980811424166
Q58WW2	-0.811641208222456	0.708268067532346	0.820142224398504	-0.182898373000507	0.888518116872898	0.481348340003023	0.310271048176968	-0.219721415899325	-0.05229079842624	-0.854597981335213	0.0308070434026754	-0.141013694383327	0.249065588305935	-1.19727137525989	-0.674636188854385
P61962	-0.471124065859986	-0.35325187598053	-0.369276129123954	-0.34032017374193	-0.256561937903637	-0.225049728474379	-0.60086881318524	-0.184984360295201	-0.452253894530329	-0.173582996867635	-0.514721363001514	-0.336469364582691	-0.351719534344639	0.415272839885983	-0.306481375981603
Q96HY6	-1.30373039494286	-1.80191332958759	-1.06033316590742	-1.35468746347665	-1.33516077262238	-0.81772410374975	-0.991655946431138	-0.734899591672307	-0.750086797952709	-0.833068376705368	-0.570802318958905	-0.660820092492823	-0.216056096096427	0.133268775534733	-0.290753095616702
Q9UER7	-2.93585601745281	-0.107712536813472	0.584423305222728	-2.93652042001174	2.28488674130087	0.269805794160335	-2.97837669341694	-0.666915386674687	-0.298663552733876	-3.01259255418341	-0.464752450108115	-1.07078864384397	-3.01392135930729	-0.783926559283747	-0.736400214075232
P78560	-0.125337181025632	-2.9024152775784	-2.87462181926953	-0.09751086269597	-2.89045633750755	-2.87152135332976	-0.510523187549818	-2.95755927912939	-2.93884579072311	-0.0879477617826665	-2.96697144617155	-2.94836861644093	0.101843292254733	-2.96652848846768	-2.94980811424166
P51397	-2.93585601745281	-2.9024152775784	0.346701460193249	-2.93652042001174	-2.89045633750755	0.632642895883772	-2.97837669341694	-2.95755927912939	-0.436626794659679	-3.01259255418341	-2.96697144617155	1.22075473913892	-3.01392135930729	-2.96652848846768	1.18671848092042
P53355	-1.17558712614103	-2.9024152775784	-2.87462181926953	-0.769302024883374	-2.89045633750755	-2.87152135332976	-0.08230364956527	-2.95755927912939	-2.93884579072311	-0.697168312541486	-2.96697144617155	-2.94836861644093	0.0443943316871184	-2.96652848846768	-2.94980811424166
Q9BTC0	0.375258159506671	0.33813192576541	0.292285619869442	0.339294891071537	0.171048498025631	0.225083288271705	-0.161528990453718	-0.383320884608214	-0.210474086310101	-0.347243541300657	0.187143641580871	-0.0110168922637777	-0.670582686346644	-0.799310093339314	-0.899065815474724
Q5T2R2	-2.93585601745281	-2.9024152775784	-0.0261092141114732	-2.93652042001174	-2.89045633750755	0.671350507884187	-2.97837669341694	-2.95755927912939	1.61916591999308	-3.01259255418341	-2.96697144617155	-0.570860736209234	-3.01392135930729	-2.96652848846768	1.34657273291409
Q86YH6	-2.93585601745281	-2.9024152775784	-0.328590951898346	-2.93652042001174	-2.89045633750755	-0.30668913512952	-2.97837669341694	-2.95755927912939	-0.389682389125246	-3.01259255418341	-2.96697144617155	0.565469622987708	-3.01392135930729	-2.96652848846768	-0.0251633218409182
A0A096LNH6	-0.83003907672295	-0.400196281514963	-0.642705779293703	-0.167105204775666	-0.360081949659799	-0.4348637549329	-0.829601185174388	-0.771879077840842	-0.747007488113464	0.646582627209383	0.766643265918595	0.604184960513232	0.245859137011186	0.615081587289718	0.406275246440265
Q92608	-2.93585601745281	-2.9024152775784	2.93376841147155	-2.93652042001174	-2.89045633750755	-0.596349427942492	-2.97837669341694	-2.95755927912939	1.0251631735645	-3.01259255418341	-2.96697144617155	-1.09493303338482	-3.01392135930729	-2.96652848846768	-1.53496839665999
Q9H7D0	0.924205631111052	-2.9024152775784	-0.272143160280811	0.82949043543705	-2.89045633750755	0.0245516905219025	0.577404544983013	-2.95755927912939	-0.194695338087588	-1.7104606646545	-2.96697144617155	-0.238919343769447	-1.76906631448349	-2.96652848846768	-0.0854503531363598
Q96HP0	-2.93585601745281	-0.24336025895344	-0.00392365216949009	-2.93652042001174	-1.2612950439451	0.2027429862932	-2.97837669341694	-0.937335184057807	-0.417860306913557	-3.01259255418341	0.171159409906406	0.196155100513401	-3.01392135930729	0.386341204865105	0.271515165221117
Q96N67	-0.380426315799853	-0.565283121720441	-0.593262571633734	-0.434301423948309	-0.30994513661809	-0.325490485958585	-0.57909576513538	-0.480338515286452	-0.05229079842624	0.00747650055045913	-0.0677250631968686	-0.141013694383327	-0.162240395368959	-0.00692740207310361	0.284330067517738
Q96LJ7	-2.93585601745281	-2.9024152775784	-0.0609387223002522	-2.93652042001174	-2.89045633750755	-0.0451777668603565	-2.97837669341694	-2.95755927912939	-0.0935012067331894	-3.01259255418341	-2.96697144617155	-1.07984755466317	-3.01392135930729	-2.96652848846768	-0.671542772473596
Q6UWP2	0.211864546426555	0.261293662223475	0.45897095793138	0.464579343356845	-0.231401318882597	0.735930810506745	-0.0346695904499103	-1.0315699935583	0.0175758689066346	-1.00760599635612	-1.33188076061289	-0.623643831604559	-0.871289237150112	-1.61542957144853	-0.494438218028866
Q6UX07	-0.411741316246682	0.543746704152182	-2.87462181926953	-0.283757866166385	0.427079063340625	-2.87152135332976	0.364853448442018	1.00319879212726	-2.93884579072311	-1.0471550935116	-1.51427536184295	-2.94836861644093	-0.577263760910429	-0.882150846931996	-2.94980811424166
Q13268	-0.642116270880547	-0.450165194408362	-0.462889168054531	-0.67371724579444	-0.391363611973433	-0.453560142155926	-0.909296239764554	-0.784189039772914	-0.358334589833649	1.89311540439868	0.919061036043219	1.2370583550756	0.0986492466843315	-0.382880280224873	0.000255635650851052
Q9BTZ2	0.00785108551421887	-0.123519887508539	-0.0862430732797762	0.0994795215748271	-0.0292682785965846	-0.177830607079873	-0.41040948864395	-0.298504260504436	-0.345784153612372	-0.227375279064092	-0.083588480162119	0.0653301888455514	-0.608415471472835	-0.34206292907795	-0.328484720423474
Q9Y394	-0.349070400174701	-0.177198229676323	-0.206125237669669	-0.346596992837705	-0.16523928960548	-0.428628080661206	-0.366477441558697	-0.524018855379482	-0.430372983802331	0.151116385618464	0.305636391395976	0.285769565318465	-0.171744458167267	-0.187633098397826	0.124456225381307
Q6IAN0	0.0142077324397016	0.0921800639173529	-0.10520660403345	0.192023236072467	0.238087318576657	-0.0483434048991366	0.358428294818371	0.44675771110476	0.100341225429066	-0.99846521248326	-0.925390600191225	-0.725708928983846	-0.623974472259524	-0.80853391561949	-0.547414932116153
Q8NDZ4	-0.292529279192753	-2.9024152775784	-2.87462181926953	-0.349734802733635	-2.89045633750755	-2.87152135332976	-0.0124158130056566	-2.95755927912939	-2.93884579072311	-0.186248967713998	-2.96697144617155	-2.94836861644093	0.755330122639769	-2.96652848846768	-2.94980811424166
P30038	0.234250194377166	0.283688877680429	0.104062392692009	0.131363583618872	0.292447686999969	0.0340726866846734	-0.316174868454282	-0.159694015918525	-0.267201260393099	-0.13872368467809	-0.115290482233213	-0.115692726860545	-0.849778098511873	-0.854581099464703	-0.801032605999109
P54886	-0.342794380342068	-0.170888551269969	-0.265863160456967	-0.30576935692736	-0.250274099518317	-0.0420117862390983	0.00348912750622496	0.014762644888735	0.0589326988511117	-0.26528526404253	-0.345648052353363	-0.201061326300055	-0.301319268435732	-0.307473469842727	-0.208814137493234
P13716	0.490988063290099	-2.9024152775784	-2.87462181926953	1.19022990603722	-2.89045633750755	-2.87152135332976	-0.164693596447663	-2.95755927912939	-2.93884579072311	-0.687867769347034	-2.96697144617155	-2.94836861644093	-0.427135742029187	-2.96652848846768	-2.94980811424166
O76062	0.455593469761064	0.366985341207605	0.126340124263154	0.0517095455528316	0.517078112825434	0.0849003062999813	0.316688777704693	0.321463759658329	0.100341225429066	-0.391269160365222	0.0499123328241676	-0.710279151869897	-0.483546971459541	-0.0418836960669429	-0.581624670850619
Q15392	-2.93585601745281	-2.9024152775784	-0.0134337603585582	-2.93652042001174	-2.89045633750755	-0.20931952836711	-2.97837669341694	-2.95755927912939	-0.669859225743042	-3.01259255418341	-2.96697144617155	-0.276724086110919	-3.01392135930729	-2.96652848846768	1.03696155852981
Q13011	0.0905844922951056	0.0889972223650092	0.158191345973278	0.0421637919497932	0.0596074123849571	0.234662012401232	-0.684636946844676	-0.710205913185205	-0.672951167818676	0.543188684216544	0.55009189068278	0.436648528764877	-0.436546763266454	-0.38601728757822	-0.431951429411952
R4GN35	-0.666869452472738	-0.528016003379363	-0.294110618380063	-0.537239491730185	-0.556426733717796	-0.177830607079873	-0.350768577337638	-0.545826627914397	0.574992448705528	0.0329695032456796	0.251148765338588	0.501013812039008	0.554772626995927	0.453878124554081	1.26497400727694
O43583	-0.660684092065535	-0.315629660300288	-0.506438375878487	-0.781599398710332	-0.431966191622023	-0.528182680369114	-0.64744916945004	-0.660723193793623	-0.725437890556686	0.0329695032456796	0.251148765338588	0.148236025160538	0.454788484610838	0.373488954828406	0.274718496784855
Q9NZJ0	-0.42425567192201	0.152711562712589	-2.87462181926953	0.0294404603995385	0.920939744906909	-2.87152135332976	0.794115597450748	1.74136956091842	-2.93884579072311	-1.90928457464357	-1.73067632987818	-2.94836861644093	-0.514828633773175	0.618311128375251	-2.94980811424166
D6RFG8	-0.0207380551344188	0.0127026847399937	0.0151055285560615	0.0199012396180042	0.0977736280570212	-0.0957863759720356	-0.43860965870278	-0.295357454166736	-0.402210052757004	-0.554102408297877	-0.586354500718528	-0.223151568538859	-0.633304413854274	-0.492430575599927	-0.643680114365844
Q9BU89	-2.93585601745281	-0.490682626363401	-2.87462181926953	-2.93652042001174	-0.481837293007618	-2.87152135332976	-2.97837669341694	0.672515401691681	-2.93884579072311	-3.01259255418341	-0.326789208182312	-2.94836861644093	-3.01392135930729	0.434571274900904	-2.94980811424166
P49366	0.565084003947264	0.853874796913059	0.218790486382952	0.751771178490023	0.9306697084292	0.513495791876043	0.0671853640121488	0.22534474537813	-0.267201260393099	-0.989319216526906	-1.20969727332127	-1.33105727107935	-1.22666961553994	-1.31660152249782	-1.32064682067921
Q9Y3Z3	-0.561456743253776	-0.540445817151027	-0.456660608095686	-0.474909588705907	-0.466264777021206	-0.419271270159731	-0.64744916945004	-0.626631755162494	-0.651297266775004	0.792317771728089	0.611409295538019	0.9539011273335	0.0667244792617217	-0.174987920352706	0.0352396247662163
Q5QJE6	-0.210638969550736	-0.340717639310355	-0.206125237669669	0.596671638025875	-0.391363611973433	-0.30668913512952	0.0576232481696317	-0.0297382336871086	-0.0839961310971128	-0.170415653043379	-0.439727110002921	-0.505475343772372	0.412922721435613	-0.118015883309631	-0.506914841573099
O00115	1.17786128893627	0.213349373983631	0.752220468743025	1.26195192231733	0.636283587114684	0.845902269258571	-0.366477441558697	-0.778035101651353	-0.854468149187425	-0.303143281511922	-0.399004241398561	-0.383536398240686	-1.14238129349929	-1.37288139748157	-1.30284986197031
Q9Y315	-0.458635253609869	-0.0539026724203433	-0.0482782328001176	-0.148141674021992	-0.190463296674606	0.081721193911847	-0.516765862111102	-0.405262932491784	-0.495952518054553	-0.425806936905299	-0.370771199901735	-0.257828457180075	-0.127366367010423	-0.304326663505028	-0.547414932116153
P33316	0.23105142168616	0.698575134549708	0.481461541412398	0.471014030321245	0.652415523706399	0.519928133884107	-0.413544475216692	-0.439702594299685	-0.411601454554485	-0.684766636849629	-0.552124739097301	-0.738043626196645	-0.78817672692386	-0.842313679237331	-0.767206185057723
Q8TB45	-0.713196329995723	1.07785054318971	-2.87462181926953	-0.839895050510731	0.199763919256649	-2.87152135332976	-0.42608034677933	-0.414660534332916	-2.93884579072311	-0.110172505593152	-0.47100456675266	-2.94836861644093	-0.0288736202994196	-1.3492171431061	-2.94980811424166
Q8WVC6	-0.286239120471493	-0.293656618765837	-0.253298425451341	-0.315197026193557	-0.519165209230076	-0.22819461506971	-0.101336789495642	-0.530251875230136	-0.153628515603797	-0.37555442934514	-0.395868849015374	-0.427383132631376	-0.56479065166611	-0.536104796515185	0.0416043857017469
Q9BUN8	-2.93585601745281	-0.624149935810333	-2.87462181926953	-2.93652042001174	-0.43508644129476	-2.87152135332976	-2.97837669341694	-0.00113761949964513	-2.93884579072311	-3.01259255418341	0.292809050146933	-2.94836861644093	-3.01392135930729	0.367064288733223	-2.94980811424166
Q9GZP9	-2.93585601745281	-0.343851811770462	-2.87462181926953	-2.93652042001174	-0.710932160029514	-2.87152135332976	-2.97837669341694	-0.737984029352171	-2.93884579072311	-3.01259255418341	-0.480379549978765	-2.94836861644093	-3.01392135930729	-0.152845391498409	-2.94980811424166
Q8IZU8	-2.93585601745281	-0.772063513302478	-2.87462181926953	-2.93652042001174	-0.796893727172692	-2.87152135332976	-2.97837669341694	-0.601801946398056	-2.93884579072311	-3.01259255418341	0.145599159820078	-2.94836861644093	-3.01392135930729	0.51184808519968	-2.94980811424166
P81605	1.42912956673235	0.944665059507758	0.295484392560449	4.016536505294	4.97762607981967	5.45442670104384	0.940134480007207	1.60700248510114	0.979665382701033	0.944914784285489	1.18585177103708	0.41414280110996	13.8877495592097	15.6326449697863	12.2045378855088
Q02487	-2.93585601745281	0.108098856666553	-2.87462181926953	-2.93652042001174	-0.0957535967426286	-2.87152135332976	-2.97837669341694	-0.345660027271151	-2.93884579072311	-3.01259255418341	-0.96807583378439	-2.94836861644093	-3.01392135930729	-0.610771155736347	-2.94980811424166
Q02413	-2.93585601745281	-2.9024152775784	-0.945601698988161	-2.93652042001174	-2.89045633750755	0.244243298232262	-2.97837669341694	-2.95755927912939	0.0271150896881688	-3.01259255418341	-2.96697144617155	-0.564642147498826	-3.01392135930729	-2.96652848846768	0.683499159775532
Q14126	-0.352207809209998	-0.139318401808147	-0.0356122619537538	-0.100677866785865	-0.0831014154499478	-0.0768186125648412	-0.259467859352383	-0.166018711014415	-0.207319064414685	-0.362975657202092	-0.320499821316162	-0.352168370171119	-0.159071699681295	-0.307473469842727	-0.450715388707539
P15924	0.687754078575828	0.476170470703818	0.858992892820617	2.13353821647324	1.2786670180723	1.83068682978365	0.121420570585479	-0.115382377989364	0.138609153311748	-0.734327212415343	-0.654646430992797	-0.694836818152044	0.852631975840865	0.0185192505401916	0.367727286606519
P60981	0.755671707505746	0.057185808816184	0.626318202130546	0.703252639816893	0.839919781308353	0.610077908074763	-0.77113410183072	-0.389592074356405	-0.604816186933355	-0.952683709708366	-0.725794515414575	-0.918995067362224	-1.16651549269316	-0.401696270267438	-0.941775209434187
Q6ICB0	-2.93585601745281	-1.11516353381104	-2.87462181926953	-2.93652042001174	-1.25239985612492	-2.87152135332976	-2.97837669341694	0.282987924214414	-2.93884579072311	-3.01259255418341	-0.41467509953394	-2.94836861644093	-3.01392135930729	0.334955715934823	-2.94980811424166
Q9BW61	-2.93585601745281	0.111283527708087	-2.87462181926953	-2.93652042001174	0.247674518570401	-2.87152135332976	-2.97837669341694	0.785772332355495	-2.93884579072311	-3.01259255418341	-1.00153398549974	-2.94836861644093	-3.01392135930729	0.274018714876122	-2.94980811424166
Q96JH7	-0.811641208222456	-2.9024152775784	-0.199828960978861	-0.462422507143985	-2.89045633750755	-0.359921007798967	-0.429213291819072	-2.95755927912939	-0.188381302207749	0.250394393429823	-2.96697144617155	0.353115587961574	0.277935121311915	-2.96652848846768	0.460944028920715
Q9Y295	-0.141153276687884	-0.524907397346698	-0.409889867676704	-0.334041761023027	-0.491175409225995	-0.4348637549329	-0.265774602545375	-0.467842815246184	-0.405340935327421	0.333850529217252	-0.00101056576026723	0.237735538817894	0.117817750473541	0.149236163094343	0.393422027617297
P55039	-0.311390458063075	-0.227622419287731	-0.0641029828423496	-0.321480180765403	-0.0767732405382784	-0.177830607079873	0.27178599278564	0.488602702601186	-0.0300774341585473	0.099978051808219	-0.169106182960681	-0.254677870191039	1.00863068249742	1.18955447635545	0.509237010250596
Q01459	-0.854538925708674	-2.9024152775784	-2.87462181926953	-0.713860732554657	-2.89045633750755	-2.87152135332976	-1.17010086761405	-2.95755927912939	-2.93884579072311	0.343490806498517	-2.96697144617155	-2.94836861644093	-0.608415471472835	-2.96652848846768	-2.94980811424166
Q9NR28	-0.737857544163728	-0.851672978811461	-0.621090020980638	-0.343458782901002	-0.596716590935291	-0.291010152440302	-0.591540243637321	-0.799564706281199	-0.626520775544361	0.247187942135074	0.708377577448313	0.475256615325379	-0.231865203072201	-0.20659024708468	-0.218281387933231
Q13574	-2.93585601745281	-2.9024152775784	-0.0102640581642273	-2.93652042001174	-2.89045633750755	0.138992780915183	-2.97837669341694	-2.95755927912939	1.02841422648585	-3.01259255418341	-2.96697144617155	-0.517944924488434	-3.01392135930729	-2.96652848846768	0.945966222167973
Q9H4E7	-0.153799861217715	-2.9024152775784	0.985439829294334	-0.940669403844341	-2.89045633750755	0.28579141019385	-0.958152598345353	-2.95755927912939	1.12927428177685	-0.447760335983161	-2.96697144617155	-0.417994228593178	-0.231865203072201	-2.96652848846768	1.15413594291559
Q68CQ4	-0.160121040095079	-0.139318401808147	0.0977001047486005	0.0167221272298702	-0.190463296674606	-0.00716359222446658	0.0130358065264677	0.0593244998663236	0.0430200302000506	-0.469693809386931	-0.47100456675266	-0.492998720228139	0.00614769542657136	-0.159173566410078	-0.356746477130918
P00374	0.157556288199669	0.168658748370802	0.295484392560449	0.179244231550284	0.161481946538379	0.151733278533612	0.291023925369063	0.289397986797515	0.42366562682778	-1.60646895535808	-1.53467693882335	-1.60015713493244	0.265101679480426	0.200378950671285	0.348466598320413
P09622	-0.242165271202916	-0.202422236745449	-0.038779266043649	-0.365417822855569	-0.30994513661809	-0.218758799484408	-0.625724726481623	-0.704027480840504	-0.65439214870404	0.617482126637666	0.56622061186607	0.707572384280318	-0.203402522880118	-0.174987920352706	-0.117132224661271
P10515	-0.239014310421786	-0.240213452615741	-0.00392365216949009	-0.274318595049087	-0.363212001338926	-0.0957863759720356	-0.338194455427702	-0.505309195959358	-0.254605680971848	-0.22105198606843	-0.0391504007292647	0.260143978524954	0.438681742208382	-0.269686781436661	-0.129795460551984
P36957	-0.220100739195913	-0.0412272186674282	-0.114683577886523	-0.23967871298072	-0.117881418673362	-0.256481114083426	-0.653651908580564	-0.527135587176894	-0.774702529927691	0.501245685245233	0.701907454491734	0.575145563478132	-0.317079652276272	-0.0926596189623666	-0.378705517085485
Q02127	0.30148654469533	0.753525723142854	-0.256440199100932	0.188828062804624	0.558926090972388	-0.00399355592870595	0.0257690093092678	0.167789203686974	-0.279790772098156	-1.016741538016	-0.654646430992797	-0.439895809520151	-1.09399190565133	-0.793158249111205	-0.77951405924972
P09417	-0.405481629605055	-0.775132260357999	-0.475340890987969	-0.617996473971224	-0.375728032388689	-0.556097111687844	-0.78653839080729	-0.796490626105005	-0.900317625468018	-0.167247970193484	-0.131128892945671	-0.045948567850677	-0.567909588795594	-0.389153892426843	-0.0378651166824102
A0A1C7CYX9	0.629609467468951	0.421542335936214	0.193262184361089	0.499981584091327	0.378944281278448	0.186794337664647	-0.538601478416667	-0.424054423733701	-0.399078756008954	-0.192579900493732	-0.20071557886997	-0.188430375057928	-0.892774217948847	-0.648004542427165	-0.413172376275551
Q14195	0.263051353844937	0.0476484723141135	-0.0925656630344327	0.39386039070648	-0.121041122271476	-0.0230087481717125	-1.17611106027874	-0.851742338399534	-0.854468149187425	0.343490806498517	0.446998622049051	0.285769565318465	-0.996745929924788	-0.345205094649498	-0.378705517085485
Q9BPU6	0.523189107039446	0.405488659558178	0.19964252035344	0.368173526094229	0.350090865836253	-0.00716359222446658	0.118227948184533	-0.169180533139642	-0.172589923421534	-0.116519510331739	-0.364492787182833	-0.508593401440662	-0.75420913940923	-0.863775952702454	-0.711718649670624
O15228	-2.93585601745281	0.498684485790191	-0.23443958128029	-2.93652042001174	-0.0989157693925759	0.0467718968334012	-2.97837669341694	0.572406605020884	0.205677926231221	-3.01259255418341	-0.527196231171278	-0.673196691053658	-3.01392135930729	-0.536104796515185	-0.328484720423474
Q8WVM0	-0.471124065859986	-0.196118453157414	0.823378734941262	-0.443678961431245	-0.60909708987176	-0.190430704549452	0.0703733294665501	-0.524018855379482	0.144991231887643	0.138325133491648	-0.00419061929651601	-0.0649856504315028	1.21064825029756	-0.38601728757822	-0.161429368251909
Q9H5Q4	0.317512347608836	-0.415823381385613	0.681159419130425	0.000831304165411575	-0.215663479216888	0.0912594735452667	0.223732152280721	0.0115819672153603	0.817444283768343	-0.684766636849629	-0.710349685243823	-0.367857415551469	0.13699632836776	-0.335777425383301	-0.256117367991766
P53634	-1.72519034848186	-0.54665794484706	-0.872681025955426	-1.22706842469096	-0.450681122507282	-0.921268348219711	-1.05238740784585	-0.79341601833397	-1.09143992410898	-0.919029943848547	0.692203735221242	0.510676508051323	-0.815922886018214	0.0599120212802306	-0.0346901519232691
Q9UHL4	-0.273654192490153	-0.170888551269969	-0.139939706437206	-0.220765141754847	-0.105239062388238	0.174040704099321	-0.924579443836922	-0.958663666742234	-0.802354919342137	0.604553762103762	0.795798965601248	0.817642239007861	-0.455357893499361	-0.423629743671207	-0.547414932116153
G3V180	-0.216947183388254	-0.0507343136400606	-0.0546091655798518	-0.122837323042468	0.018312019057012	0.027725029644914	-0.272079868995956	0.0848151091799766	-0.0237278284047224	-0.497864249064544	-0.266978405338601	-0.178953401204855	-0.617752232094652	-0.149680785504463	-0.218281387933231
P27487	-1.88847604620252	-1.46720873197448	-2.08702434815425	-1.89471069887614	-1.56243245205305	-2.08660374092671	-1.81873964296859	-1.42873880369851	-1.98283602483371	2.90809689870199	2.6103838879554	3.37565050892398	1.48843232448676	1.65700265310295	2.36053462457807
Q86TI2	-0.210638969550736	-0.37830057637227	-0.221859265424169	-0.208148715598732	-0.322489132734566	-0.0799807852147886	-0.366477441558697	-0.377048078239929	-0.175748914952863	0.106366425773056	-0.0359738273045976	0.00805304318881492	-0.288704311405222	-0.133852598887296	-0.18355224694008
O95989	0.10651837085656	0.184613217968191	0.0246245637051529	-0.0626515505064257	0.225308314054474	-0.22190445634845	0.0512499943354194	-0.660723193793623	-0.533339902888653	0.343490806498517	0.392325822755761	-0.039600259876367	0.00614769542657136	-0.29488395813767	0.0543375884845467
Q9NZJ9	-0.0841750535144731	-0.142477036195392	0.196452206679672	-0.0214024576933527	0.33727386813075	-0.35053586952021	-0.98556968763949	-1.21225716910525	-1.11252361677529	0.465784019483956	0.672801613657087	0.478475464301976	-0.27292738255887	-0.253926397596121	-0.770283936763619
P53602	-0.826974125289507	-0.633428712598326	-0.781059208934666	-0.772377159216321	-0.710932160029514	-0.676603223541696	-0.930688779584031	-0.805711279709147	-0.994662355765774	0.617482126637666	0.743977060185231	0.820882865506131	0.950087604980318	1.15696336712174	1.0174519029673
Q9BQC3	-0.558348137221111	-2.9024152775784	-2.87462181926953	-0.766226365019804	-2.89045633750755	-2.87152135332976	-0.669150425812045	-2.95755927912939	-2.93884579072311	-0.31259951335046	-2.96697144617155	-2.94836861644093	-0.373739121318059	-2.96652848846768	-2.94980811424166
Q9H2P9	-2.93585601745281	-2.9024152775784	-0.6612139191031	-2.93652042001174	-2.89045633750755	0.266609502748189	-2.97837669341694	-2.95755927912939	-0.0871648267847769	-3.01259255418341	-2.96697144617155	0.311411879877549	-3.01392135930729	-2.96652848846768	1.43151993899899
Q7L8W6	-0.949135270467009	-2.9024152775784	-0.562296804090775	-0.830703479281884	-2.89045633750755	-0.490904407876745	-0.641244537558982	-2.95755927912939	-0.780851217874919	0.144720209340209	-2.96697144617155	0.652621795687172	0.387178404061293	-2.96652848846768	0.380572696476564
Q8IYB7	-0.734776685355084	-0.936977816906587	-0.900066510327929	-0.769302024883374	-0.873280908125046	-1.09027050244606	-0.344482293813022	-0.857870600795742	-0.915572453066611	0.883181782226225	0.782839027147486	1.43622829284109	1.21717391261243	0.932493468079737	1.57218598329799
[truncated: 4,244 more rows]
