# Supplementary material for: Extracellular vesicles carry distinct proteo-transcriptomic signatures that are different from their cancer cell of origin
Source: iScience. 2022 May 18;25(6):104414. doi: 10.1016/j.isci.2022.104414 (PMC9157216; doi:10.1016/j.isci.2022.104414)
Supplement: Table S9. Raw Mass Spec data for cells, related to Figure 3 [file mmc6.csv]

	22RVIDR_1	22RVIDR_2	22RVI_1	22RVI_2
P11940	111	82	158	150
P04264	95	194	118	65
F5GYU3	306	67	93	84
P35908	79	133	134	58
P35527	84	148	88	49
P13645	30	143	85	47
Q8WUM4	62	43	151	98
P68133	54	32	64	62
Q9UNF0	27	38	56	67
P11142	30	36	104	68
Q9Y5K6	32	18	61	59
Q9UKS6	24	26	62	67
P68104	51	28	57	46
Q99961	43	28	67	51
P62937	79	23	42	40
A0A0G2JIW1	24	14	67	40
P06899	14	48	0	25
A0A087WVQ6	0	15	47	25
Q86YZ3	16	36	13	22
A0A0A0MTS7	8	0	0	0
Q96EY5	57	17	26	24
Q8IVM0	0	8	31	33
P07900	208	14	10	6
Q9H9H4	11	14	41	23
P10412	0	50	0	27
Q9BY11	0	9	27	25
Q99816	19	8	27	18
P62805	0	20	0	25
Q12906	0	10	22	19
O15240	0	24	0	17
P54289	0	17	8	17
P16401	0	41	0	34
P04406	8	21	6	16
Q9H444	14	7	24	21
Q86X29	0	8	21	21
E9PLM6	0	18	0	22
P11021	51	10	6	10
P16422	0	14	15	14
Q969P0	0	8	11	22
Q9Y5X1	0	8	14	18
P09496	0	4	17	10
E9PK25	0	5	18	14
P0C0S8	0	28	0	14
P10909	0	16	0	14
Q9UK41	0	5	15	8
P09497	0	6	16	9
P26373	14	11	7	7
Q96J02	0	7	9	10
Q9Y520	5	0	0	13
P68371	0	10	3	14
P10809	43	12	0	3
J3KSN7	0	3	0	3
O14964	0	0	21	9
P02751	0	22	0	0
Q9P2B2	0	8	0	14
A5D8V6	22	3	9	9
Q13526	0	5	15	16
P07737	0	5	16	16
P15924	0	13	2	0
P05387	0	7	15	8
P98179	0	0	22	14
Q99962	22	5	19	13
K7EIG7	0	2	10	2
O43854	0	4	9	6
P42212	100	0	0	0
P05023	0	8	0	2
B4DEB1	0	6	0	7
P06748	0	11	0	12
Q9UL42	0	9	8	4
G5EA09	16	4	6	4
Q15365	0	8	27	22
E7EMB3	0	3	21	6
Q02413	0	12	7	3
A0A087WYV8	16	0	0	0
P37802	0	6	3	12
P62993	0	3	14	4
P67809	0	8	11	10
P01024	49	3	0	2
J3KTL2	0	5	8	5
P19440	0	6	10	5
P55072	0	10	2	7
Q14011	0	3	15	6
P39019	0	2	6	7
P62424	0	5	0	4
Q9H4F8	0	15	0	0
P61978	0	4	6	6
Q6ZVM7	0	3	0	12
Q02878	0	5	5	6
Q14764	0	5	0	12
P35221	0	4	11	6
Q9UHC7	0	3	5	10
P46777	0	6	3	10
Q9H0E2	0	8	7	3
E7EQR4	0	3	0	0
P05556	0	3	8	5
P02647	46	4	0	0
Q8NHG7	0	5	9	7
K7EKI8	5	0	0	0
O15551	0	5	5	6
P61353	0	3	7	5
P11233	0	3	13	7
P30101	41	3	0	0
P35579	0	6	0	0
P60174	0	5	0	3
C9J712	0	3	0	6
A0A0A0MSI0	0	5	6	7
O00425	0	3	9	3
J3KQ66	0	0	0	4
O00308	0	1	7	3
P19338	8	5	0	2
C9J6P4	0	0	0	6
E9PC84	0	0	0	5
P81605	0	5	0	10
Q13242	0	4	8	4
Q8NEZ2	0	2	7	9
A0A0D9SG04	0	0	6	5
Q8TF74	0	1	6	4
Q9Y624	0	9	5	2
Q14152	0	0	2	2
Q9Y383	0	8	0	2
P49006	0	5	3	7
Q6P1N0	0	4	8	2
P84103	0	3	3	4
F8VZX2	0	10	22	16
P62241	0	4	0	2
P63000	0	5	6	0
Q00839	0	5	0	4
P62942	0	0	0	6
I3L4I4	0	3	10	7
O75367	0	7	0	0
P07996	0	5	0	3
P36578	0	5	3	3
P62917	0	2	3	4
O75592	0	0	2	0
Q8N684	0	3	11	4
P09429	0	5	0	9
B0QYK0	0	5	0	3
P06733	0	4	0	2
P07305	0	10	0	0
P35613	0	7	0	3
Q8WWM7	0	0	3	7
P39023	0	3	0	0
Q96H20	0	0	3	0
Q9HCE1	0	5	8	0
P02765	0	5	0	4
P11047	0	0	0	3
C9JNW5	0	3	3	2
H7C3P9	0	0	0	2
P20930	0	1	0	0
A0A140T8Y3	5	0	0	0
J3KPS3	0	5	0	4
A0A087X208	0	5	0	0
P04792	0	6	0	2
P18124	0	5	0	0
P98161	19	0	0	0
J3QLE5	0	3	0	3
A0A0C4DGB6	60	18	7	9
E9PSI1	0	0	5	6
P50502	0	1	5	2
G8JLA2	0	3	0	5
P22314	0	3	0	0
Q8IVI9	0	8	0	0
A0A087WUT6	0	5	0	2
O14672	0	0	0	3
P61224	0	3	5	2
P02786	0	2	0	2
P98164	8	0	0	0
P45974	0	0	3	3
Q13443	0	3	0	5
P37108	0	2	5	2
P69905	0	6	0	0
M0R1L7	0	2	3	5
Q9Y5S9	0	0	3	0
Q96CF2	0	0	2	2
F8VX09	0	4	0	3
P04899	0	4	0	0
P61586	0	2	8	2
Q99700	0	0	6	0
H0Y6Z7	0	2	0	2
P07948	0	9	0	0
Q5D862	0	5	0	0
Q99613	0	0	0	4
Q9H2B2	0	0	3	7
A0A0D9SF53	0	2	6	0
Q96A22	0	0	5	2
Q9UQ80	0	3	0	4
E5RIW3	0	0	0	5
C9J9W2	0	2	0	5
M0QZC5	0	4	2	4
Q15773	0	3	5	0
E7EVA0	0	1	0	0
P02545	0	4	0	0
O96013	0	0	2	7
P08183	0	6	0	0
P50990	0	4	0	0
P62316	0	5	0	0
Q86XT2	0	0	0	4
P22626	0	3	0	5
F5GXJ9	0	2	0	4
Q9H3S7	0	0	3	0
Q16625	0	2	5	2
P62753	0	2	0	3
E7EX29	0	0	0	2
O95471	0	0	3	3
Q9UJU6	0	1	0	5
Q9Y463	38	0	0	0
A0A087WXM8	0	0	0	8
A0A0D9SG72	0	0	3	6
Q08945	0	0	0	6
Q8N271	0	0	8	2
Q9H1E3	0	5	0	2
O43809	0	0	0	6
P16870	0	5	0	2
O75340	0	0	5	4
H3BMH2	0	0	3	3
A0A087WWB9	0	3	0	3
P04040	0	0	0	2
O15234	0	0	5	0
P62701	0	2	0	0
P61981	0	0	7	3
Q9H201	0	0	5	3
A0A0C4DG49	0	5	0	3
J3KTE4	0	4	0	2
Q9NZ09	0	0	2	7
F5GZS6	0	3	0	4
B4DY09	0	0	5	5
H0Y9Y4	0	5	0	0
C9J4S4	0	0	3	3
F8WJN3	0	0	2	0
P07814	0	3	0	0
P56199	0	0	2	0
Q96B97	0	2	0	0
P62750	0	4	0	2
P62263	0	3	6	0
O60506	0	3	0	3
P07195	0	7	0	0
P62873	0	3	2	0
O60701	0	5	0	0
P13639	0	3	0	0
P50914	0	3	0	0
Q5TCQ9	5	0	0	0
Q12899	0	0	3	0
P01023	0	7	0	0
P09874	0	3	0	0
E9PNW4	0	4	0	3
P19823	0	2	0	4
P09525	0	2	0	3
Q96K80	0	0	3	2
P48634	0	0	0	2
Q6P0Q8	8	0	0	0
O75054	0	3	0	0
F8VZY9	0	7	0	0
O60784	0	0	0	7
Q5VZR0	0	3	0	4
Q9Y230	0	4	0	2
Q92522	0	3	0	0
P17096	0	4	0	0
P12956	0	2	0	0
P47756	0	3	0	0
P52907	0	3	0	3
Q9H0M0	0	3	0	2
Q9Y625	0	0	0	2
Q12846	0	0	2	0
A0A0U1RQF0	0	2	0	0
P01116	0	2	0	4
A0A1B0GVY1	0	0	3	0
Q7Z406	0	2	0	0
P46940	0	0	6	0
P18065	0	3	0	2
P26583	0	3	0	5
B4DGU4	0	0	0	2
P47914	0	3	0	2
P01112	0	0	5	5
P40818	5	0	0	0
P13667	0	5	0	0
P50991	0	2	0	2
A0A087X1A8	0	0	0	3
O00401	0	0	5	0
O14545	0	2	0	2
P62913	0	3	0	0
P53999	0	3	0	0
E9PHT9	0	2	0	0
P62269	0	2	0	0
P62899	0	2	0	0
Q03405	0	0	0	6
P14923	0	4	0	0
H3BTN5	0	4	0	0
P62304	0	3	0	2
P61006	0	3	0	2
Q5VW32	0	0	3	0
P02790	16	0	0	0
Q53EZ4	0	0	3	0
F8VW21	0	2	0	0
P06576	0	3	0	0
B4DUD2	0	0	3	0
P62318	0	3	0	0
E9PBC1	0	0	0	2
P62851	0	3	0	0
A0A087WTA8	0	2	0	0
F5GWF6	0	2	0	0
A6NJH9	0	0	0	2
B4DUR8	0	4	0	0
P30050	0	3	0	0
P33993	8	0	0	0
Q14247	0	0	0	3
Q6NZY4	5	0	0	0
Q9H223	0	3	0	0
Q14697	0	0	0	3
O95297	0	2	0	0
P01876	0	3	0	0
Q15056	0	0	0	2
P51148	0	2	0	0
P0C0S5	0	7	0	5
P98160	0	2	0	0
P62857	0	0	2	0
Q9UQN3	0	0	0	2
Q9UPY3	0	0	0	2
E7EMW7	0	0	2	0
P08133	0	0	0	2
A0A087X0X3	0	3	0	0
Q9NZT1	0	4	0	0
P01011	5	0	0	0
H0YH80	0	0	0	3
P00558	0	2	0	0
Q15758	0	2	0	0
Q8WV41	0	0	0	3
O75083	0	0	3	0
Q9Y3Y2	0	2	0	0
C9J2C3	16	0	0	0
P61026	0	3	0	0
P14625	0	2	0	0
E9PLL6	0	0	2	0
P50570	0	0	2	0
Q6PKG0	0	0	2	0
P25705	0	2	0	0
A6NMH8	0	3	0	0
Q92783	0	0	0	4
P25311	0	3	0	0
Q9H3R2	0	3	0	0
A0A087WXI5	0	0	0	3
Q04609	0	0	0	3
R4GN18	0	0	0	3
Q9UBC2	0	0	3	0
E9PBS1	0	3	0	0
A0A0B4J259	0	2	0	0
P46778	0	3	0	0
Q99733	0	0	6	0
P31944	0	2	0	0
H0Y3H2	8	0	0	0
P49207	0	1	0	0
Q9UN81	0	0	0	2
P80723	0	1	0	0
Q9Y5B9	0	1	0	0
O94988	5	0	0	0
Q02790	0	1	0	0
E9PL09	0	1	0	0
P04732	0	0	0	3
H0Y3C5	0	2	0	0
P38646	0	3	0	0
P62829	0	2	0	0
P47944	5	0	0	0
F8VUA6	0	2	0	0
Q9Y2W2	5	0	0	0
F8WCN3	0	2	0	0
P17050	8	0	0	0
P05186	0	0	3	0
Q9H5L6	5	0	0	0
Q8IZ83	0	1	0	0
K7EKV4	0	0	2	0
H7C1M2	5	0	0	0
I3L2G5	5	0	0	0
O00391	0	2	0	0
Q13185	0	2	0	0
Q99988	0	0	0	2
P18669	0	2	0	0
E9PLX9	5	0	0	0
H0YBL1	0	3	0	0
P62820	0	2	0	0
Q9H6R4	5	0	0	0
O75110	5	0	0	0
O75531	0	2	0	0
P40126	5	0	0	0
Q96PV7	5	0	0	0
O43707	0	3	0	0
Q01650	0	3	0	0
A4D104	0	0	0	2
H0YFA4	0	0	0	2
P61769	0	1	0	0
Q08554	0	1	0	0
P23246	0	2	0	0
P27487	0	2	0	0
P78310	0	1	0	0
Q9GZY6	0	2	0	0
P47929	0	2	0	0
P62266	0	3	0	2
K7EK33	0	3	0	0
P05204	0	0	0	2
A0A0A0MTI5	0	0	2	0
P16989	0	3	0	0
Q9ULF5	0	0	0	2
P01040	0	3	0	0
A0A087X1D5	5	0	0	0
P10301	0	0	5	0
P61020	0	2	0	0
Q8WWI5	0	2	0	0
P05109	0	2	0	0
P33176	0	1	0	0
A0A087WTP3	0	2	0	0
M0QYS1	0	1	0	0
Q8NFU3	0	0	0	2
Q9Y446	0	0	0	2
Q9Y6Q6	5	0	0	0
K7EQA1	0	0	2	0
P17987	0	3	0	0
J3KP15	0	3	0	0
A0A024R7W5	0	0	0	2
Q7Z3Y9	5	0	0	0
E7EUU4	0	1	0	0
P16949	0	0	3	0
F8W6P5	0	3	0	0
A0A024QZP7	0	2	0	0
J3QRU1	0	3	0	0
