# Supplementary material for: Extracellular vesicles carry distinct proteo-transcriptomic signatures that are different from their cancer cell of origin
Source: iScience. 2022 May 18;25(6):104414. doi: 10.1016/j.isci.2022.104414 (PMC9157216; doi:10.1016/j.isci.2022.104414)
Supplement: Table S10. Normalized Mass Spec data for cells, related to Figure 3 [file mmc7.csv]

	EV_22RVIDR_1	EV_22RVIDR_2	EV_22RVI_1	EV_22RVI_2
P11940	15.4770258297185	15.6013821783704	15.5795504904937	15.7691676498126
P04264	15.2535547578339	16.8386863091108	15.1599547092526	14.5689709745903
F5GYU3	16.9358691934889	15.3118755611754	14.818105920242	14.936427409335
P35908	14.9890088850825	16.2957558958121	15.3426738229109	14.4059126926363
P35527	15.0770053660803	16.4493790849254	14.7388170104373	14.1649045931325
P13645	13.606863267361	16.3999668908003	14.6890639752402	14.1054035813838
Q8WUM4	14.6419102144602	14.6780034599733	15.5143854438273	15.1575997925092
P68133	14.4443102545751	14.257427777153	14.2824387157776	14.5013322577149
Q9UNF0	13.4574856433228	14.5018465048195	14.0913904227695	14.6123635701037
P11142	13.606863267361	14.4248845230046	14.9785705924352	14.6335800560134
Q9Y5K6	13.6984937428266	13.4445133297535	14.2137259656936	14.4303657363608
Q9UKS6	13.2908357739134	13.9629804186878	14.2369957450164	14.6123635701037
P68104	14.3626264569814	14.0679499782893	14.1167015112987	14.0747067841609
Q99961	14.1190694256469	14.0679499782893	14.3480270574051	14.2220485002361
P62937	14.9890088850825	13.7896488158022	13.680602396492	13.8753979759375
A0A0G2JIW1	13.2908357739134	13.0930409592522	14.3480270574051	13.8753979759375
P06899	12.5341069249257	14.8349728063117	7.27121146035432	13.2079733150244
A0A087WVQ6	7.67612592979815	13.1892562745115	13.8410670686853	13.2079733150244
Q86YZ3	12.7205200491566	14.4248845230046	12.0260989625178	13.0274010693825
A0A0A0MTS7	11.7635887710485	8.23505996412459	7.27121146035432	7.53554797305286
Q96EY5	14.5216159807425	13.3643429810696	12.9991319149175	13.1502578171681
Q8IVM0	7.67612592979815	12.3225228053749	13.2484913838542	13.6016371635106
P07900	16.3800295032428	13.0930409592522	11.6635288831331	11.235987691194
Q9H9H4	12.1996878858552	13.0930409592522	13.6462508917012	13.0901368247305
P10412	7.67612592979815	14.8932714468764	7.27121146035432	13.3169076865775
Q9BY11	7.67612592979815	12.4829874775682	13.052571173879	13.2079733150244
Q99816	12.9615281486604	12.3225228053749	13.052571173879	12.7450013386818
P62805	7.67612592979815	13.5926119687427	7.27121146035432	13.2079733150244
Q12906	7.67612592979815	12.6273773869033	12.763064556684	12.8209501919151
O15240	7.67612592979815	13.8497698082398	7.27121146035432	12.6648309899978
P54289	7.67612592979815	13.3643429810696	11.3586743016047	12.6648309899978
P16401	7.67612592979815	14.6100993954715	7.27121146035432	13.644072429831
P04406	11.7635887710485	13.6613247188267	10.9716511784954	12.5799420924113
Q9H444	12.5341069249257	12.1419505597331	12.8859213044695	12.961812727755
Q86X29	7.67612592979815	12.3225228053749	12.6974762150564	12.961812727755
E9PLM6	7.67612592979815	13.4445133297535	7.27121146035432	13.0274010693825
P11021	14.3626264569814	12.6273773869033	10.9716511784954	11.9278653958316
P16422	7.67612592979815	13.0930409592522	12.2254077707412	12.3935289681804
Q969P0	7.67612592979815	12.3225228053749	11.7947734164113	13.0274010693825
Q9Y5X1	7.67612592979815	12.3225228053749	12.1291924554819	12.7450013386818
P09496	7.67612592979815	11.4049849655669	12.4004944772993	11.9278653958316
E9PK25	7.67612592979815	11.6944915827619	12.4806648259833	12.3935289681804
P0C0S8	7.67612592979815	14.0679499782893	7.27121146035432	12.3935289681804
P10909	7.67612592979815	13.279454083483	7.27121146035432	12.3935289681804
Q9UK41	7.67612592979815	11.6944915827619	12.2254077707412	11.6230108143032
P09497	7.67612592979815	11.9354996822657	12.3156055797128	11.7834754864964
P26373	12.5341069249257	12.7586219201816	11.1781020559628	11.4424385686614
Q96J02	7.67612592979815	12.1419505597331	11.5191389737979	11.9278653958316
Q9Y520	11.1355575484354	8.23505996412459	7.27121146035432	12.2904354752163
P68371	7.67612592979815	12.6273773869033	10.0785663824119	12.3935289681804
P10809	14.1190694256469	12.8789161538993	7.27121146035432	10.3429028951105
J3KSN7	7.67612592979815	11.0424148861822	7.27121146035432	10.3429028951105
O14964	7.67612592979815	8.23505996412459	12.6974762150564	11.7834754864964
P02751	7.67612592979815	13.7269130604543	7.27121146035432	7.53554797305286
Q9P2B2	7.67612592979815	12.3225228053749	7.27121146035432	12.3935289681804
A5D8V6	13.1679790261278	11.0424148861822	11.5191389737979	11.7834754864964
Q13526	7.67612592979815	11.6944915827619	12.2254077707412	12.5799420924113
P07737	7.67612592979815	11.6944915827619	12.3156055797128	12.5799420924113
P15924	7.67612592979815	12.9899474662881	9.59313955524168	7.53554797305286
P05387	7.67612592979815	12.1419505597331	12.2254077707412	11.6230108143032
P98179	7.67612592979815	8.23505996412459	12.763064556684	12.3935289681804
Q99962	13.1679790261278	11.6944915827619	12.5566136792166	12.2904354752163
K7EIG7	7.67612592979815	10.5569880590119	11.6635288831331	9.85747606794022
O43854	7.67612592979815	11.4049849655669	11.5191389737979	11.235987691194
P42212	15.3271776209771	8.23505996412459	7.27121146035432	7.53554797305286
P05023	7.67612592979815	12.3225228053749	7.27121146035432	9.85747606794022
B4DEB1	7.67612592979815	11.9354996822657	7.27121146035432	11.4424385686614
P06748	7.67612592979815	12.7586219201816	7.27121146035432	12.1794041628276
Q9UL42	7.67612592979815	12.4829874775682	11.3586743016047	10.7054729744952
G5EA09	12.7205200491566	11.4049849655669	10.9716511784954	10.7054729744952
Q15365	7.67612592979815	12.3225228053749	13.052571173879	13.0274010693825
E7EMB3	7.67612592979815	11.0424148861822	12.6974762150564	11.235987691194
Q02413	7.67612592979815	12.8789161538993	11.1781020559628	10.3429028951105
A0A087WYV8	12.7205200491566	8.23505996412459	7.27121146035432	7.53554797305286
P37802	7.67612592979815	11.9354996822657	10.0785663824119	12.1794041628276
P62993	7.67612592979815	11.0424148861822	12.1291924554819	10.7054729744952
P67809	7.67612592979815	12.3225228053749	11.7947734164113	11.9278653958316
P01024	14.3054825498778	11.0424148861822	7.27121146035432	9.85747606794022
J3KTL2	7.67612592979815	11.6944915827619	11.3586743016047	10.9949795916902
P19440	7.67612592979815	11.9354996822657	11.6635288831331	10.9949795916902
P55072	7.67612592979815	12.6273773869033	9.59313955524168	11.4424385686614
Q14011	7.67612592979815	11.0424148861822	12.2254077707412	11.235987691194
P39019	7.67612592979815	10.5569880590119	10.9716511784954	11.4424385686614
P62424	7.67612592979815	11.6944915827619	7.27121146035432	10.7054729744952
Q9H4F8	7.67612592979815	13.1892562745115	7.27121146035432	7.53554797305286
P61978	7.67612592979815	11.4049849655669	10.9716511784954	11.235987691194
Q6ZVM7	7.67612592979815	11.0424148861822	7.27121146035432	12.1794041628276
Q02878	7.67612592979815	11.6944915827619	10.7306430789916	11.235987691194
Q14764	7.67612592979815	11.6944915827619	7.27121146035432	12.1794041628276
P35221	7.67612592979815	11.4049849655669	11.7947734164113	11.235987691194
Q9UHC7	7.67612592979815	11.0424148861822	10.7306430789916	11.9278653958316
P46777	7.67612592979815	11.9354996822657	10.0785663824119	11.9278653958316
Q9H0E2	7.67612592979815	12.3225228053749	11.1781020559628	10.3429028951105
E7EQR4	7.67612592979815	11.0424148861822	7.27121146035432	7.53554797305286
P05556	7.67612592979815	11.0424148861822	11.3586743016047	10.9949795916902
P02647	14.2152847409062	11.4049849655669	7.27121146035432	7.53554797305286
Q8NHG7	7.67612592979815	11.6944915827619	11.5191389737979	11.4424385686614
K7EKI8	11.1355575484354	8.23505996412459	7.27121146035432	7.53554797305286
O15551	7.67612592979815	11.6944915827619	10.7306430789916	11.235987691194
P61353	7.67612592979815	11.0424148861822	11.1781020559628	10.9949795916902
P11233	7.67612592979815	11.0424148861822	12.0260989625178	11.4424385686614
P30101	14.0511653611451	11.0424148861822	7.27121146035432	7.53554797305286
P35579	7.67612592979815	11.9354996822657	7.27121146035432	7.53554797305286
P60174	7.67612592979815	11.6944915827619	7.27121146035432	10.3429028951105
C9J712	7.67612592979815	11.0424148861822	7.27121146035432	11.235987691194
A0A0A0MSI0	7.67612592979815	11.6944915827619	10.9716511784954	11.4424385686614
O00425	7.67612592979815	11.0424148861822	11.5191389737979	10.3429028951105
J3KQ66	7.67612592979815	8.23505996412459	7.27121146035432	10.7054729744952
O00308	7.67612592979815	9.82002246484574	11.1781020559628	10.3429028951105
P19338	11.7635887710485	11.6944915827619	7.27121146035432	9.85747606794022
C9J6P4	7.67612592979815	8.23505996412459	7.27121146035432	11.235987691194
E9PC84	7.67612592979815	8.23505996412459	7.27121146035432	10.9949795916902
P81605	7.67612592979815	11.6944915827619	7.27121146035432	11.9278653958316
Q13242	7.67612592979815	11.4049849655669	11.3586743016047	10.7054729744952
Q8NEZ2	7.67612592979815	10.5569880590119	11.1781020559628	11.7834754864964
A0A0D9SG04	7.67612592979815	8.23505996412459	10.9716511784954	10.9949795916902
Q8TF74	7.67612592979815	9.82002246484574	10.9716511784954	10.7054729744952
Q9Y624	7.67612592979815	12.4829874775682	10.7306430789916	9.85747606794022
Q14152	7.67612592979815	8.23505996412459	9.59313955524168	9.85747606794022
Q9Y383	7.67612592979815	12.3225228053749	7.27121146035432	9.85747606794022
P49006	7.67612592979815	11.6944915827619	10.0785663824119	11.4424385686614
Q6P1N0	7.67612592979815	11.4049849655669	11.3586743016047	9.85747606794022
P84103	7.67612592979815	11.0424148861822	10.0785663824119	10.7054729744952
F8VZX2	7.67612592979815	12.6273773869033	12.763064556684	12.5799420924113
P62241	7.67612592979815	11.4049849655669	7.27121146035432	9.85747606794022
P63000	7.67612592979815	11.6944915827619	10.9716511784954	7.53554797305286
Q00839	7.67612592979815	11.6944915827619	7.27121146035432	10.7054729744952
P62942	7.67612592979815	8.23505996412459	7.27121146035432	11.235987691194
I3L4I4	7.67612592979815	11.0424148861822	11.6635288831331	11.4424385686614
O75367	7.67612592979815	12.1419505597331	7.27121146035432	7.53554797305286
P07996	7.67612592979815	11.6944915827619	7.27121146035432	10.3429028951105
P36578	7.67612592979815	11.6944915827619	10.0785663824119	10.3429028951105
P62917	7.67612592979815	10.5569880590119	10.0785663824119	10.7054729744952
O75592	7.67612592979815	8.23505996412459	9.59313955524168	7.53554797305286
Q8N684	7.67612592979815	11.0424148861822	11.7947734164113	10.7054729744952
P09429	7.67612592979815	11.6944915827619	7.27121146035432	11.7834754864964
B0QYK0	7.67612592979815	11.6944915827619	7.27121146035432	10.3429028951105
P06733	7.67612592979815	11.4049849655669	7.27121146035432	9.85747606794022
P07305	7.67612592979815	12.6273773869033	7.27121146035432	7.53554797305286
P35613	7.67612592979815	12.1419505597331	7.27121146035432	10.3429028951105
Q8WWM7	7.67612592979815	8.23505996412459	10.0785663824119	11.4424385686614
P39023	7.67612592979815	11.0424148861822	7.27121146035432	7.53554797305286
Q96H20	7.67612592979815	8.23505996412459	10.0785663824119	7.53554797305286
Q9HCE1	7.67612592979815	11.6944915827619	11.3586743016047	7.53554797305286
P02765	7.67612592979815	11.6944915827619	7.27121146035432	10.7054729744952
P11047	7.67612592979815	8.23505996412459	7.27121146035432	10.3429028951105
C9JNW5	7.67612592979815	11.0424148861822	10.0785663824119	9.85747606794022
H7C3P9	7.67612592979815	8.23505996412459	7.27121146035432	9.85747606794022
P20930	7.67612592979815	9.82002246484574	7.27121146035432	7.53554797305286
A0A140T8Y3	11.1355575484354	8.23505996412459	7.27121146035432	7.53554797305286
J3KPS3	7.67612592979815	11.6944915827619	7.27121146035432	10.7054729744952
A0A087X208	7.67612592979815	11.6944915827619	7.27121146035432	7.53554797305286
P04792	7.67612592979815	11.9354996822657	7.27121146035432	9.85747606794022
P18124	7.67612592979815	11.6944915827619	7.27121146035432	7.53554797305286
P98161	12.9615281486604	8.23505996412459	7.27121146035432	7.53554797305286
J3QLE5	7.67612592979815	11.0424148861822	7.27121146035432	10.3429028951105
A0A0C4DGB6	14.5949891670727	13.4445133297535	11.1781020559628	11.7834754864964
E9PSI1	7.67612592979815	8.23505996412459	10.7306430789916	11.235987691194
P50502	7.67612592979815	9.82002246484574	10.7306430789916	9.85747606794022
G8JLA2	7.67612592979815	11.0424148861822	7.27121146035432	10.9949795916902
P22314	7.67612592979815	11.0424148861822	7.27121146035432	7.53554797305286
Q8IVI9	7.67612592979815	12.3225228053749	7.27121146035432	7.53554797305286
A0A087WUT6	7.67612592979815	11.6944915827619	7.27121146035432	9.85747606794022
O14672	7.67612592979815	8.23505996412459	7.27121146035432	10.3429028951105
P61224	7.67612592979815	11.0424148861822	10.7306430789916	9.85747606794022
P02786	7.67612592979815	10.5569880590119	7.27121146035432	9.85747606794022
P98164	11.7635887710485	8.23505996412459	7.27121146035432	7.53554797305286
P45974	7.67612592979815	8.23505996412459	10.0785663824119	10.3429028951105
Q13443	7.67612592979815	11.0424148861822	7.27121146035432	10.9949795916902
P37108	7.67612592979815	10.5569880590119	10.7306430789916	9.85747606794022
P69905	7.67612592979815	11.9354996822657	7.27121146035432	7.53554797305286
M0R1L7	7.67612592979815	10.5569880590119	10.0785663824119	10.9949795916902
Q9Y5S9	7.67612592979815	8.23505996412459	10.0785663824119	7.53554797305286
Q96CF2	7.67612592979815	8.23505996412459	9.59313955524168	9.85747606794022
F8VX09	7.67612592979815	11.4049849655669	7.27121146035432	10.3429028951105
P04899	7.67612592979815	11.4049849655669	7.27121146035432	7.53554797305286
P61586	7.67612592979815	10.5569880590119	11.3586743016047	9.85747606794022
Q99700	7.67612592979815	8.23505996412459	10.9716511784954	7.53554797305286
H0Y6Z7	7.67612592979815	10.5569880590119	7.27121146035432	9.85747606794022
P07948	7.67612592979815	12.4829874775682	7.27121146035432	7.53554797305286
Q5D862	7.67612592979815	11.6944915827619	7.27121146035432	7.53554797305286
Q99613	7.67612592979815	8.23505996412459	7.27121146035432	10.7054729744952
Q9H2B2	7.67612592979815	8.23505996412459	10.0785663824119	11.4424385686614
A0A0D9SF53	7.67612592979815	10.5569880590119	10.9716511784954	7.53554797305286
Q96A22	7.67612592979815	8.23505996412459	10.7306430789916	9.85747606794022
Q9UQ80	7.67612592979815	11.0424148861822	7.27121146035432	10.7054729744952
E5RIW3	7.67612592979815	8.23505996412459	7.27121146035432	10.9949795916902
C9J9W2	7.67612592979815	10.5569880590119	7.27121146035432	10.9949795916902
M0QZC5	7.67612592979815	11.4049849655669	9.59313955524168	10.7054729744952
Q15773	7.67612592979815	11.0424148861822	10.7306430789916	7.53554797305286
E7EVA0	7.67612592979815	9.82002246484574	7.27121146035432	7.53554797305286
P02545	7.67612592979815	11.4049849655669	7.27121146035432	7.53554797305286
O96013	7.67612592979815	8.23505996412459	9.59313955524168	11.4424385686614
P08183	7.67612592979815	11.9354996822657	7.27121146035432	7.53554797305286
P50990	7.67612592979815	11.4049849655669	7.27121146035432	7.53554797305286
P62316	7.67612592979815	11.6944915827619	7.27121146035432	7.53554797305286
Q86XT2	7.67612592979815	8.23505996412459	7.27121146035432	10.7054729744952
P22626	7.67612592979815	11.0424148861822	7.27121146035432	10.9949795916902
F5GXJ9	7.67612592979815	10.5569880590119	7.27121146035432	10.7054729744952
Q9H3S7	7.67612592979815	8.23505996412459	10.0785663824119	7.53554797305286
Q16625	7.67612592979815	10.5569880590119	10.7306430789916	9.85747606794022
P62753	7.67612592979815	10.5569880590119	7.27121146035432	10.3429028951105
E7EX29	7.67612592979815	8.23505996412459	7.27121146035432	9.85747606794022
O95471	7.67612592979815	8.23505996412459	10.0785663824119	10.3429028951105
Q9UJU6	7.67612592979815	9.82002246484574	7.27121146035432	10.9949795916902
Q9Y463	13.9429124704931	8.23505996412459	7.27121146035432	7.53554797305286
A0A087WXM8	7.67612592979815	8.23505996412459	7.27121146035432	11.6230108143032
A0A0D9SG72	7.67612592979815	8.23505996412459	10.0785663824119	11.235987691194
Q08945	7.67612592979815	8.23505996412459	7.27121146035432	11.235987691194
Q8N271	7.67612592979815	8.23505996412459	11.3586743016047	9.85747606794022
Q9H1E3	7.67612592979815	11.6944915827619	7.27121146035432	9.85747606794022
O43809	7.67612592979815	8.23505996412459	7.27121146035432	11.235987691194
P16870	7.67612592979815	11.6944915827619	7.27121146035432	9.85747606794022
O75340	7.67612592979815	8.23505996412459	10.7306430789916	10.7054729744952
H3BMH2	7.67612592979815	8.23505996412459	10.0785663824119	10.3429028951105
A0A087WWB9	7.67612592979815	11.0424148861822	7.27121146035432	10.3429028951105
P04040	7.67612592979815	8.23505996412459	7.27121146035432	9.85747606794022
O15234	7.67612592979815	8.23505996412459	10.7306430789916	7.53554797305286
P62701	7.67612592979815	10.5569880590119	7.27121146035432	7.53554797305286
P61981	7.67612592979815	8.23505996412459	11.1781020559628	10.3429028951105
Q9H201	7.67612592979815	8.23505996412459	10.7306430789916	10.3429028951105
A0A0C4DG49	7.67612592979815	11.6944915827619	7.27121146035432	10.3429028951105
J3KTE4	7.67612592979815	11.4049849655669	7.27121146035432	9.85747606794022
Q9NZ09	7.67612592979815	8.23505996412459	9.59313955524168	11.4424385686614
F5GZS6	7.67612592979815	11.0424148861822	7.27121146035432	10.7054729744952
B4DY09	7.67612592979815	8.23505996412459	10.7306430789916	10.9949795916902
H0Y9Y4	7.67612592979815	11.6944915827619	7.27121146035432	7.53554797305286
C9J4S4	7.67612592979815	8.23505996412459	10.0785663824119	10.3429028951105
F8WJN3	7.67612592979815	8.23505996412459	9.59313955524168	7.53554797305286
P07814	7.67612592979815	11.0424148861822	7.27121146035432	7.53554797305286
P56199	7.67612592979815	8.23505996412459	9.59313955524168	7.53554797305286
Q96B97	7.67612592979815	10.5569880590119	7.27121146035432	7.53554797305286
P62750	7.67612592979815	11.4049849655669	7.27121146035432	9.85747606794022
P62263	7.67612592979815	11.0424148861822	10.9716511784954	7.53554797305286
O60506	7.67612592979815	11.0424148861822	7.27121146035432	10.3429028951105
P07195	7.67612592979815	12.1419505597331	7.27121146035432	7.53554797305286
P62873	7.67612592979815	11.0424148861822	9.59313955524168	7.53554797305286
O60701	7.67612592979815	11.6944915827619	7.27121146035432	7.53554797305286
P13639	7.67612592979815	11.0424148861822	7.27121146035432	7.53554797305286
P50914	7.67612592979815	11.0424148861822	7.27121146035432	7.53554797305286
Q5TCQ9	11.1355575484354	8.23505996412459	7.27121146035432	7.53554797305286
Q12899	7.67612592979815	8.23505996412459	10.0785663824119	7.53554797305286
P01023	7.67612592979815	12.1419505597331	7.27121146035432	7.53554797305286
P09874	7.67612592979815	11.0424148861822	7.27121146035432	7.53554797305286
E9PNW4	7.67612592979815	11.4049849655669	7.27121146035432	10.3429028951105
P19823	7.67612592979815	10.5569880590119	7.27121146035432	10.7054729744952
P09525	7.67612592979815	10.5569880590119	7.27121146035432	10.3429028951105
Q96K80	7.67612592979815	8.23505996412459	10.0785663824119	9.85747606794022
P48634	7.67612592979815	8.23505996412459	7.27121146035432	9.85747606794022
Q6P0Q8	11.7635887710485	8.23505996412459	7.27121146035432	7.53554797305286
O75054	7.67612592979815	11.0424148861822	7.27121146035432	7.53554797305286
F8VZY9	7.67612592979815	12.1419505597331	7.27121146035432	7.53554797305286
O60784	7.67612592979815	8.23505996412459	7.27121146035432	11.4424385686614
Q5VZR0	7.67612592979815	11.0424148861822	7.27121146035432	10.7054729744952
Q9Y230	7.67612592979815	11.4049849655669	7.27121146035432	9.85747606794022
Q92522	7.67612592979815	11.0424148861822	7.27121146035432	7.53554797305286
P17096	7.67612592979815	11.4049849655669	7.27121146035432	7.53554797305286
P12956	7.67612592979815	10.5569880590119	7.27121146035432	7.53554797305286
P47756	7.67612592979815	11.0424148861822	7.27121146035432	7.53554797305286
P52907	7.67612592979815	11.0424148861822	7.27121146035432	10.3429028951105
Q9H0M0	7.67612592979815	11.0424148861822	7.27121146035432	9.85747606794022
Q9Y625	7.67612592979815	8.23505996412459	7.27121146035432	9.85747606794022
Q12846	7.67612592979815	8.23505996412459	9.59313955524168	7.53554797305286
A0A0U1RQF0	7.67612592979815	10.5569880590119	7.27121146035432	7.53554797305286
P01116	7.67612592979815	10.5569880590119	7.27121146035432	10.7054729744952
A0A1B0GVY1	7.67612592979815	8.23505996412459	10.0785663824119	7.53554797305286
Q7Z406	7.67612592979815	10.5569880590119	7.27121146035432	7.53554797305286
P46940	7.67612592979815	8.23505996412459	10.9716511784954	7.53554797305286
P18065	7.67612592979815	11.0424148861822	7.27121146035432	9.85747606794022
P26583	7.67612592979815	11.0424148861822	7.27121146035432	10.9949795916902
B4DGU4	7.67612592979815	8.23505996412459	7.27121146035432	9.85747606794022
P47914	7.67612592979815	11.0424148861822	7.27121146035432	9.85747606794022
P01112	7.67612592979815	8.23505996412459	10.7306430789916	10.9949795916902
P40818	11.1355575484354	8.23505996412459	7.27121146035432	7.53554797305286
P13667	7.67612592979815	11.6944915827619	7.27121146035432	7.53554797305286
P50991	7.67612592979815	10.5569880590119	7.27121146035432	9.85747606794022
A0A087X1A8	7.67612592979815	8.23505996412459	7.27121146035432	10.3429028951105
O00401	7.67612592979815	8.23505996412459	10.7306430789916	7.53554797305286
O14545	7.67612592979815	10.5569880590119	7.27121146035432	9.85747606794022
P62913	7.67612592979815	11.0424148861822	7.27121146035432	7.53554797305286
P53999	7.67612592979815	11.0424148861822	7.27121146035432	7.53554797305286
E9PHT9	7.67612592979815	10.5569880590119	7.27121146035432	7.53554797305286
P62269	7.67612592979815	10.5569880590119	7.27121146035432	7.53554797305286
P62899	7.67612592979815	10.5569880590119	7.27121146035432	7.53554797305286
Q03405	7.67612592979815	8.23505996412459	7.27121146035432	11.235987691194
P14923	7.67612592979815	11.4049849655669	7.27121146035432	7.53554797305286
H3BTN5	7.67612592979815	11.4049849655669	7.27121146035432	7.53554797305286
P62304	7.67612592979815	11.0424148861822	7.27121146035432	9.85747606794022
P61006	7.67612592979815	11.0424148861822	7.27121146035432	9.85747606794022
Q5VW32	7.67612592979815	8.23505996412459	10.0785663824119	7.53554797305286
P02790	12.7205200491566	8.23505996412459	7.27121146035432	7.53554797305286
Q53EZ4	7.67612592979815	8.23505996412459	10.0785663824119	7.53554797305286
F8VW21	7.67612592979815	10.5569880590119	7.27121146035432	7.53554797305286
P06576	7.67612592979815	11.0424148861822	7.27121146035432	7.53554797305286
B4DUD2	7.67612592979815	8.23505996412459	10.0785663824119	7.53554797305286
P62318	7.67612592979815	11.0424148861822	7.27121146035432	7.53554797305286
E9PBC1	7.67612592979815	8.23505996412459	7.27121146035432	9.85747606794022
P62851	7.67612592979815	11.0424148861822	7.27121146035432	7.53554797305286
A0A087WTA8	7.67612592979815	10.5569880590119	7.27121146035432	7.53554797305286
F5GWF6	7.67612592979815	10.5569880590119	7.27121146035432	7.53554797305286
A6NJH9	7.67612592979815	8.23505996412459	7.27121146035432	9.85747606794022
B4DUR8	7.67612592979815	11.4049849655669	7.27121146035432	7.53554797305286
P30050	7.67612592979815	11.0424148861822	7.27121146035432	7.53554797305286
P33993	11.7635887710485	8.23505996412459	7.27121146035432	7.53554797305286
Q14247	7.67612592979815	8.23505996412459	7.27121146035432	10.3429028951105
Q6NZY4	11.1355575484354	8.23505996412459	7.27121146035432	7.53554797305286
Q9H223	7.67612592979815	11.0424148861822	7.27121146035432	7.53554797305286
Q14697	7.67612592979815	8.23505996412459	7.27121146035432	10.3429028951105
O95297	7.67612592979815	10.5569880590119	7.27121146035432	7.53554797305286
P01876	7.67612592979815	11.0424148861822	7.27121146035432	7.53554797305286
Q15056	7.67612592979815	8.23505996412459	7.27121146035432	9.85747606794022
P51148	7.67612592979815	10.5569880590119	7.27121146035432	7.53554797305286
P0C0S5	7.67612592979815	12.1419505597331	7.27121146035432	10.9949795916902
P98160	7.67612592979815	10.5569880590119	7.27121146035432	7.53554797305286
P62857	7.67612592979815	8.23505996412459	9.59313955524168	7.53554797305286
Q9UQN3	7.67612592979815	8.23505996412459	7.27121146035432	9.85747606794022
Q9UPY3	7.67612592979815	8.23505996412459	7.27121146035432	9.85747606794022
E7EMW7	7.67612592979815	8.23505996412459	9.59313955524168	7.53554797305286
P08133	7.67612592979815	8.23505996412459	7.27121146035432	9.85747606794022
A0A087X0X3	7.67612592979815	11.0424148861822	7.27121146035432	7.53554797305286
Q9NZT1	7.67612592979815	11.4049849655669	7.27121146035432	7.53554797305286
P01011	11.1355575484354	8.23505996412459	7.27121146035432	7.53554797305286
H0YH80	7.67612592979815	8.23505996412459	7.27121146035432	10.3429028951105
P00558	7.67612592979815	10.5569880590119	7.27121146035432	7.53554797305286
Q15758	7.67612592979815	10.5569880590119	7.27121146035432	7.53554797305286
Q8WV41	7.67612592979815	8.23505996412459	7.27121146035432	10.3429028951105
O75083	7.67612592979815	8.23505996412459	10.0785663824119	7.53554797305286
Q9Y3Y2	7.67612592979815	10.5569880590119	7.27121146035432	7.53554797305286
C9J2C3	12.7205200491566	8.23505996412459	7.27121146035432	7.53554797305286
P61026	7.67612592979815	11.0424148861822	7.27121146035432	7.53554797305286
P14625	7.67612592979815	10.5569880590119	7.27121146035432	7.53554797305286
E9PLL6	7.67612592979815	8.23505996412459	9.59313955524168	7.53554797305286
P50570	7.67612592979815	8.23505996412459	9.59313955524168	7.53554797305286
Q6PKG0	7.67612592979815	8.23505996412459	9.59313955524168	7.53554797305286
P25705	7.67612592979815	10.5569880590119	7.27121146035432	7.53554797305286
A6NMH8	7.67612592979815	11.0424148861822	7.27121146035432	7.53554797305286
Q92783	7.67612592979815	8.23505996412459	7.27121146035432	10.7054729744952
P25311	7.67612592979815	11.0424148861822	7.27121146035432	7.53554797305286
Q9H3R2	7.67612592979815	11.0424148861822	7.27121146035432	7.53554797305286
A0A087WXI5	7.67612592979815	8.23505996412459	7.27121146035432	10.3429028951105
Q04609	7.67612592979815	8.23505996412459	7.27121146035432	10.3429028951105
R4GN18	7.67612592979815	8.23505996412459	7.27121146035432	10.3429028951105
Q9UBC2	7.67612592979815	8.23505996412459	10.0785663824119	7.53554797305286
E9PBS1	7.67612592979815	11.0424148861822	7.27121146035432	7.53554797305286
A0A0B4J259	7.67612592979815	10.5569880590119	7.27121146035432	7.53554797305286
P46778	7.67612592979815	11.0424148861822	7.27121146035432	7.53554797305286
Q99733	7.67612592979815	8.23505996412459	10.9716511784954	7.53554797305286
P31944	7.67612592979815	10.5569880590119	7.27121146035432	7.53554797305286
H0Y3H2	11.7635887710485	8.23505996412459	7.27121146035432	7.53554797305286
P49207	7.67612592979815	9.82002246484574	7.27121146035432	7.53554797305286
Q9UN81	7.67612592979815	8.23505996412459	7.27121146035432	9.85747606794022
P80723	7.67612592979815	9.82002246484574	7.27121146035432	7.53554797305286
Q9Y5B9	7.67612592979815	9.82002246484574	7.27121146035432	7.53554797305286
O94988	11.1355575484354	8.23505996412459	7.27121146035432	7.53554797305286
Q02790	7.67612592979815	9.82002246484574	7.27121146035432	7.53554797305286
E9PL09	7.67612592979815	9.82002246484574	7.27121146035432	7.53554797305286
P04732	7.67612592979815	8.23505996412459	7.27121146035432	10.3429028951105
H0Y3C5	7.67612592979815	10.5569880590119	7.27121146035432	7.53554797305286
P38646	7.67612592979815	11.0424148861822	7.27121146035432	7.53554797305286
P62829	7.67612592979815	10.5569880590119	7.27121146035432	7.53554797305286
P47944	11.1355575484354	8.23505996412459	7.27121146035432	7.53554797305286
F8VUA6	7.67612592979815	10.5569880590119	7.27121146035432	7.53554797305286
Q9Y2W2	11.1355575484354	8.23505996412459	7.27121146035432	7.53554797305286
F8WCN3	7.67612592979815	10.5569880590119	7.27121146035432	7.53554797305286
P17050	11.7635887710485	8.23505996412459	7.27121146035432	7.53554797305286
P05186	7.67612592979815	8.23505996412459	10.0785663824119	7.53554797305286
Q9H5L6	11.1355575484354	8.23505996412459	7.27121146035432	7.53554797305286
Q8IZ83	7.67612592979815	9.82002246484574	7.27121146035432	7.53554797305286
K7EKV4	7.67612592979815	8.23505996412459	9.59313955524168	7.53554797305286
H7C1M2	11.1355575484354	8.23505996412459	7.27121146035432	7.53554797305286
I3L2G5	11.1355575484354	8.23505996412459	7.27121146035432	7.53554797305286
O00391	7.67612592979815	10.5569880590119	7.27121146035432	7.53554797305286
Q13185	7.67612592979815	10.5569880590119	7.27121146035432	7.53554797305286
Q99988	7.67612592979815	8.23505996412459	7.27121146035432	9.85747606794022
P18669	7.67612592979815	10.5569880590119	7.27121146035432	7.53554797305286
E9PLX9	11.1355575484354	8.23505996412459	7.27121146035432	7.53554797305286
H0YBL1	7.67612592979815	11.0424148861822	7.27121146035432	7.53554797305286
P62820	7.67612592979815	10.5569880590119	7.27121146035432	7.53554797305286
Q9H6R4	11.1355575484354	8.23505996412459	7.27121146035432	7.53554797305286
O75110	11.1355575484354	8.23505996412459	7.27121146035432	7.53554797305286
O75531	7.67612592979815	10.5569880590119	7.27121146035432	7.53554797305286
P40126	11.1355575484354	8.23505996412459	7.27121146035432	7.53554797305286
Q96PV7	11.1355575484354	8.23505996412459	7.27121146035432	7.53554797305286
O43707	7.67612592979815	11.0424148861822	7.27121146035432	7.53554797305286
Q01650	7.67612592979815	11.0424148861822	7.27121146035432	7.53554797305286
A4D104	7.67612592979815	8.23505996412459	7.27121146035432	9.85747606794022
H0YFA4	7.67612592979815	8.23505996412459	7.27121146035432	9.85747606794022
P61769	7.67612592979815	9.82002246484574	7.27121146035432	7.53554797305286
Q08554	7.67612592979815	9.82002246484574	7.27121146035432	7.53554797305286
P23246	7.67612592979815	10.5569880590119	7.27121146035432	7.53554797305286
P27487	7.67612592979815	10.5569880590119	7.27121146035432	7.53554797305286
P78310	7.67612592979815	9.82002246484574	7.27121146035432	7.53554797305286
Q9GZY6	7.67612592979815	10.5569880590119	7.27121146035432	7.53554797305286
P47929	7.67612592979815	10.5569880590119	7.27121146035432	7.53554797305286
P62266	7.67612592979815	11.0424148861822	7.27121146035432	9.85747606794022
K7EK33	7.67612592979815	11.0424148861822	7.27121146035432	7.53554797305286
P05204	7.67612592979815	8.23505996412459	7.27121146035432	9.85747606794022
A0A0A0MTI5	7.67612592979815	8.23505996412459	9.59313955524168	7.53554797305286
P16989	7.67612592979815	11.0424148861822	7.27121146035432	7.53554797305286
Q9ULF5	7.67612592979815	8.23505996412459	7.27121146035432	9.85747606794022
P01040	7.67612592979815	11.0424148861822	7.27121146035432	7.53554797305286
A0A087X1D5	11.1355575484354	8.23505996412459	7.27121146035432	7.53554797305286
P10301	7.67612592979815	8.23505996412459	10.7306430789916	7.53554797305286
P61020	7.67612592979815	10.5569880590119	7.27121146035432	7.53554797305286
Q8WWI5	7.67612592979815	10.5569880590119	7.27121146035432	7.53554797305286
P05109	7.67612592979815	10.5569880590119	7.27121146035432	7.53554797305286
P33176	7.67612592979815	9.82002246484574	7.27121146035432	7.53554797305286
A0A087WTP3	7.67612592979815	10.5569880590119	7.27121146035432	7.53554797305286
M0QYS1	7.67612592979815	9.82002246484574	7.27121146035432	7.53554797305286
Q8NFU3	7.67612592979815	8.23505996412459	7.27121146035432	9.85747606794022
Q9Y446	7.67612592979815	8.23505996412459	7.27121146035432	9.85747606794022
Q9Y6Q6	11.1355575484354	8.23505996412459	7.27121146035432	7.53554797305286
K7EQA1	7.67612592979815	8.23505996412459	9.59313955524168	7.53554797305286
P17987	7.67612592979815	11.0424148861822	7.27121146035432	7.53554797305286
J3KP15	7.67612592979815	11.0424148861822	7.27121146035432	7.53554797305286
A0A024R7W5	7.67612592979815	8.23505996412459	7.27121146035432	9.85747606794022
Q7Z3Y9	11.1355575484354	8.23505996412459	7.27121146035432	7.53554797305286
E7EUU4	7.67612592979815	9.82002246484574	7.27121146035432	7.53554797305286
P16949	7.67612592979815	8.23505996412459	10.0785663824119	7.53554797305286
F8W6P5	7.67612592979815	11.0424148861822	7.27121146035432	7.53554797305286
A0A024QZP7	7.67612592979815	10.5569880590119	7.27121146035432	7.53554797305286
J3QRU1	7.67612592979815	11.0424148861822	7.27121146035432	7.53554797305286
